# Supplementary material for: Transcriptomic and biochemical analysis of upland cotton (Gossypium hirsutum) and a chromosome segment substitution line from G. hirsutum × G. barbadense in response to Verticillium dahliae infection
Source: BMC Plant Biol. 2019 Jan 11;19:19. doi: 10.1186/s12870-018-1619-4 (PMC6329193; doi:10.1186/s12870-018-1619-4)
Supplement: Supplementary file 1 — Differentially expressed genes between the samples. (XLS 3625 kb) [file 12870_2018_1619_MOESM1_ESM.xls]

## Sheet: Union_for_cluster
	CCRI36			MBI8255
Gene names	0DAI	1DAI	2DAI	0DAI	1DAI	2DAI
Novel06933	16.0457	32.8233	31.3819	17.078	21.1521	27.8241
Novel06927	27.3694	82.6109	35.9871	21.6422	26.7677	13.035
Novel06926	13.3707	1.35185	1.84101	13.7716	1.7716	1.26985
Novel06925	3.52623	9.68245	17.3079	3.98816	30.9885	16.5986
Novel06920	131.118	86.7922	65.2457	75.4013	36.7506	97.9754
Novel06915	1.13343	1.83888	3.03566	0.875586	3.3434	2.52647
Novel06903	19.8841	32.6866	31.3853	20.3508	30.7005	33.7624
Novel06899	0.882722	1.63841	2.71876	0.757317	15.3524	8.02016
Novel06897	1.49659	1.96114	4.05163	2.06435	4.77424	3.78026
Novel06896	6.53779	8.62523	8.98935	4.24241	7.52331	9.30357
Novel06887	3.44254	2.78899	3.34761	3.85822	5.73934	4.27335
Novel06884	16.0284	16.4419	17.6512	19.7771	13.3007	15.8485
Novel06871	0.685021	1.15498	0.607856	1.80929	0.104047	0.0842464
Novel06868	0.969407	0.136215	0.217118	0.445423	0.13816	0.816759
Novel06863	4.77383	5.81384	4.38281	5.47393	2.26076	4.24338
Novel06853	77.5988	20.7305	31.5487	81.6405	26.9133	26.83
Novel06846	3.40282	14.4723	4.42399	3.91416	1.17879	1.70318
Novel06843	10.8493	20.3345	20.6117	11.4372	17.7374	14.3598
Novel06842	0.695304	0.909127	0.370568	0.424031	0.704731	2.10298
Novel06841	0.394262	0.912621	0.490209	0.178793	0.637036	2.10753
Novel06832	0.0515937	0.557364	0.50876	0.0867173	0.216552	0.68033
Novel06831	1.98648	7.0475	7.54064	3.09266	4.87957	5.36599
Novel06826	52.8761	50.2215	76.7955	28.7447	26.6308	22.5891
Novel06819	1.50224	0.263668	1.3449	1.37529	1.37722	1.11582
Novel06812	1.85937	4.80681	4.78134	1.60721	2.47528	1.1057
Novel06809	18.4818	20.1681	17.3443	19.0813	24.1256	14.9304
Novel06805	1.37216	0.558629	0.930654	2.81318	0.562144	0.657124
Novel06804	0.488933	0.385107	1.87919	0.207518	1.38221	1.0119
Novel06798	2.23289	0.147224	0.177155	1.05727	0.177493	0.54763
Novel06796	2.28257	0.278936	0.199769	1.17059	0.0976345	0.171148
Novel06795	1.1191	1.57509	0.396478	1.75087	0.103335	0.440174
Novel06781	2.06306	2.89902	1.31828	3.89366	0.548692	0.3008
Novel06774	36.3015	51.4685	8.65354	40.8554	3.56017	15.9209
Novel06768	2.9396	5.78782	4.36508	3.47133	7.20056	4.64008
Novel06765	10.7696	3.7714	4.08216	8.26461	3.0855	2.79856
Novel06751	11.8447	16.965	24.5636	15.5228	40.3085	26.0605
Novel06750	1.75178	1.29446	1.42022	2.47631	1.02744	1.01061
Novel06748	6.64508	3.17508	2.87474	5.59399	1.77263	2.53466
Novel06746	1.24454	0.920994	0.187309	1.21783	0.0570517	0.346696
Novel06742	9.73662	8.57124	9.02944	8.79742	3.57902	4.9053
Novel06741	68.7862	44.0056	50.3812	61.5516	54.044	81.4841
Novel06737	0.0191513	0.021053	0.39598	0.0227125	5.72792	17.5047
Novel06733	0.447745	1.70835	2.01118	0.284095	1.42479	1.48372
Novel06732	1.01688	0.800386	1.02974	0.89149	0.381433	0.49477
Novel06729	11.2436	5.46651	7.68782	9.97651	7.89958	6.75248
Novel06728	13.46	18.0727	19.8834	11.7152	21.0525	18.0935
Novel06720	10.908	17.9355	17.9893	11.7287	19.7595	15.3297
Novel06719	14.6097	30.3228	51.4286	16.5928	43.8754	36.3844
Novel06717	76.6686	41.1051	69.5685	74.3164	78.6778	82.9706
Novel06714	2.70534	9.08801	9.18849	3.59938	9.30067	11.0623
Novel06712	3.70304	3.24253	2.70342	3.98648	1.0144	1.80621
Novel06708	330.373	184.374	165.849	425.325	130.885	152.14
Novel06706	64.3374	161.063	52.3512	59.0208	30.9955	33.976
Novel06704	0.153599	0.11497	0.0250464	0.100571	0	0.0299483
Novel06702	50.45	28.5806	12.7088	33.9788	24.1603	71.5459
Novel06698	4.02029	3.62065	3.33111	6.28897	2.93343	3.16217
Novel06692	4.81769	0.135601	0.481516	6.16977	1.1809	1.15903
Novel06689	4.07875	17.5194	18.757	4.94903	14.5446	9.22639
Novel06688	3.11004	3.71486	3.89161	3.17205	5.92977	5.66595
Novel06687	3.79546	4.77978	7.98182	1.00098	4.53313	8.89537
Novel06683	18.3177	28.1088	16.9779	13.1195	8.23443	14.4612
Novel06682	5.90557	8.36815	9.55715	5.54367	10.1533	7.93549
Novel06679	1.12109	17.7597	2.55598	0.265685	7.15922	7.39812
Novel06677	136.3	88.8982	93.4037	133.73	135.233	115.689
Novel06671	5.61187	9.71184	9.3375	6.25238	15.1764	6.96918
Novel06670	1.26284	2.37389	1.90517	0.658256	1.60796	2.1752
Novel06662	10.1428	14.6927	14.0113	10.3351	17.6594	18.3969
Novel06654	7.922	15.157	22.8118	9.31078	33.9837	21.7282
Novel06648	6.6065	5.40289	7.62824	9.39308	22.4592	16.5267
Novel06638	2.8607	1.95876	2.42888	1.70409	1.91343	3.51638
Novel06636	3.31429	3.54999	4.36324	4.15528	6.77678	5.13869
Novel06635	32.5468	15.1502	17.1312	37.5341	21.1305	15.6027
Novel06634	8.384	8.47145	8.15736	8.40387	15.1646	11.569
Novel06630	0.763532	0.831648	1.01708	0.725566	1.77446	1.09077
Novel06628	27.3292	22.0145	17.0034	30.6181	20.1114	29.4103
Novel06627	3.44279	5.3314	5.24719	2.90502	10.0706	6.03175
Novel06625	4.44855	5.97042	5.6278	4.6017	7.58605	6.04156
Novel06621	1.55306	5.7502	2.62025	2.0666	3.79591	2.12206
Novel06615	0.401574	2.22281	0.653252	0.288983	1.45243	0.419458
Novel06614	0	0.613984	0.519473	0	0.528546	0.178287
Novel06613	5.98882	4.8254	1.7001	6.1674	0.176939	0.336498
Novel06609	20.0452	30.2221	21.0476	18.9596	17.4061	14.8564
Novel06608	2.92262	3.02189	1.9763	1.72483	0.0445872	0
Novel06604	1.56177	1.7905	1.01707	0.928045	0	0
Novel06583	1.42549	6.21734	3.64612	1.55779	0.189065	0.239251
Novel06580	0	0.0607881	0.759029	0.0287057	0.808014	0.363329
Novel06579	11.5213	11.7407	17.3212	11.5347	16.5561	13.0702
Novel06576	16.2422	21.5175	20.3459	18.7857	28.0508	31.0845
Novel06569	0.329402	1.32308	0.928162	1.19611	3.59647	5.90124
Novel06568	20.2804	32.4623	30.7774	17.2125	29.5587	31.2325
Novel06566	5.22789	4.89839	11.7544	3.54206	11.2488	15.0364
Novel06565	7.91797	6.89128	7.42071	4.24254	2.91966	4.04212
Novel06563	45.7604	28.7368	32.0083	37.7806	22.7276	26.5919
Novel06558	16.0607	10.7244	13.2261	10.4086	23.065	23.4482
Novel06557	2.66958	3.94088	4.11303	1.12344	0.59945	0.627768
Novel06556	0.731881	0.286651	0.51326	1.34468	0.815051	0.663058
Novel06554	0.62762	1.33455	0.677382	0.537076	0.552878	0.49116
Novel06552	5.81887	17.2071	12.0556	6.26804	2.04715	1.68491
Novel06550	34.4311	25.2797	33.9029	30.935	36.0262	20.6474
Novel06547	0.0842473	0.90206	0.489526	0.557787	0.470588	1.88363
Novel06546	8.41275	9.31677	9.2044	3.54797	2.71319	3.14076
Novel06543	1.96053	1.33233	1.21908	0.996771	1.48368	3.43092
Novel06537	32.2265	45.488	39.0232	37.3595	46.6435	33.7048
Novel06536	73.6248	117.146	83.6052	71.768	90.9397	29.5031
Novel06532	11.0617	31.0183	30.5909	10.677	45.356	21.1818
Novel06531	19.1492	27.5678	25.3984	15.7594	23.3138	21.3514
Novel06528	0.111767	0.978438	0.427796	0.0430568	0.144833	0.631418
Novel06527	60.8987	40.5567	52.226	61.0585	35.6136	42.9012
Novel06524	1.15952	1.7198	2.00919	0.611706	0.914638	2.7669
Novel06508	14.399	15.7753	19.1282	17.8802	25.0766	22.5803
Novel06503	0.69322	2.41519	4.04103	0.458434	3.33319	5.83372
Novel06496	137.387	176.9	211.412	144.357	237.948	192.611
Novel06488	5.45746	0.813213	0.757517	6.05899	0.630698	1.07221
Novel06484	19.2178	13.6418	12.6736	14.9958	7.49792	14.9262
Novel06481	77.7724	332.539	467.259	99.8531	583.285	336.218
Novel06479	19.8734	91.077	215.835	26.5861	199.153	119.652
Novel06473	6.4394	5.53849	4.67993	4.54941	3.8109	6.66419
Novel06471	0.802069	0.291714	1.27842	1.663	0.316378	0.203011
Novel06470	1.56981	11.3949	1.93376	5.46812	1.43399	1.11387
Novel06467	13.4573	6.79811	11.7595	24.1472	13.6866	9.90137
Novel06463	3.62912	26.7803	61.0066	11.7316	66.6462	52.5195
Novel06456	0.992806	4.62536	7.39152	4.1929	10.3394	3.85333
Novel06452	0.793193	6.04401	22.516	1.9657	20.8454	9.10716
Novel06449	0.204365	1.18718	5.10583	0.229931	4.13326	2.79413
Novel06445	0.0967814	1.19776	0.447909	0.0663586	0.192911	0.152316
Novel06443	38.5136	38.4227	8.96181	34.8523	5.20427	11.0738
Novel06442	6.30787	2.55936	10.5763	5.83015	0.373782	0.970914
Novel06432	13.4455	36.8982	47.3242	17.7641	77.7183	46.6258
Novel06430	21.4689	38.6526	50.5468	22.457	38.1945	33.6316
Novel06427	10.0605	12.045	12.6235	8.64817	14.1874	13.7613
Novel06426	6.0071	3.36378	3.73051	4.79979	4.67381	8.23443
Novel06420	1.72068	1.76987	1.20452	1.77005	0.465167	1.26988
Novel06419	3.68545	2.31015	3.19566	1.64751	0.99982	4.07853
Novel06417	12.1511	16.7705	15.2805	10.7033	19.4512	16.5335
Novel06407	3.26801	3.5352	3.77873	2.79093	4.37171	4.19784
Novel06403	6.34693	4.72501	4.70735	7.267	3.57164	3.45289
Novel06401	10.6028	10.4821	5.06715	13.7404	3.29587	1.50855
Novel06394	9.06029	12.5839	15.6699	8.19343	17.2722	17.365
Novel06393	6.29443	7.43126	7.63831	4.70883	7.77365	8.56422
Novel06388	9.22821	17.7534	21.4329	10.0133	22.9108	15.5882
Novel06385	0.721598	3.55927	1.25196	0.544363	0.197782	0.377247
Novel06383	1.64761	3.58603	2.80817	1.54976	0.561066	1.20214
Novel06381	2.04566	3.47891	2.99028	1.89417	3.1003	2.78187
Novel06380	3.85437	4.91385	2.11257	5.92311	2.78268	2.697
Novel06378	34.2262	9.60846	8.28863	40.6785	16.28	10.2786
Novel06370	0.114205	0.93715	0.944345	0.264371	0.495405	0.357223
Novel06368	5.2063	9.73297	9.6772	4.1676	6.96321	8.61325
Novel06366	44.8459	35.4977	34.3538	36.3811	12.9424	11.9968
Novel06365	159.972	411.812	401.29	194.563	355.095	299.095
Novel06363	1.51933	10.094	22.8599	2.17852	8.99544	9.02832
Novel06361	3.95077	4.76339	2.11078	2.72819	2.97672	1.27682
Novel06358	3.80224	4.90805	5.5218	3.81965	6.34613	7.71125
Novel06356	70.8984	65.2489	26.4042	70.3259	13.5837	29.0922
Novel06353	78.533	50.4862	13.6031	55.219	10.4412	18.4243
Novel06349	6.89185	8.52535	8.24605	6.18893	11.3653	9.72859
Novel06342	28.9002	1.29798	5.23745	24.966	3.31047	3.37028
Novel06340	0.288215	0.404237	4.38513	0.12008	4.31428	3.12859
Novel06338	1.56152	1.4361	1.12267	7.33067	0.576119	1.15876
Novel06328	11.8171	78.9167	30.6799	21.2729	37.4849	77.4894
Novel06327	0.909539	8.61716	2.4879	1.40657	4.71506	4.04042
Novel06321	1.86252	3.68278	1.95553	1.80891	2.12025	2.76963
Novel06318	0.968058	3.10893	7.13005	1.33537	10.6145	8.42326
Novel06316	0.038933	0.0683054	0.0813443	0.0436008	0.0571511	0.510511
Novel06315	0.0545809	0.566391	0.103784	0.176364	0.0929355	0.0375116
Novel06311	2.37023	6.50939	8.56482	2.70454	1.15448	0.713063
Novel06308	27.5903	26.6457	22.7959	28.8069	18.2701	21.4314
Novel06307	6.60889	12.9174	6.58262	8.27067	3.66911	10.0366
Novel06306	7.27967	9.10607	8.62088	8.39497	8.39218	5.95318
Novel06304	0.447837	0.179379	0.0797664	1.02904	0.0799161	0.198667
Novel06302	12.626	16.2619	19.2074	11.8032	20.8881	19.8334
Novel06299	27.4534	8.05184	26.0845	26.9875	49.4631	50.6195
Novel06296	1.13326	0.679458	0.337288	1.03897	0.0137548	0.0154307
Novel06288	3.0572	6.34438	4.49188	3.25811	4.67169	1.83383
Novel06287	1.24485	2.46269	2.86563	1.38221	1.68044	1.97219
Novel06283	269.85	14.2246	43.1425	287.088	28.399	36.3024
Novel06276	3.7324	4.31118	3.53156	3.40968	1.65983	2.6954
Novel06262	7.74744	2.68025	4.86987	10.0435	3.10553	4.385
Novel06249	4.48294	1.92041	1.06916	2.55961	1.79491	3.1693
Novel06244	14.7159	8.50605	23.6528	9.84369	25.0668	20.0383
Novel06242	6.83483	0.446132	0.242718	3.22127	0.243403	0.645246
Novel06228	3.9562	2.08123	1.51667	3.16851	0.909376	1.96522
Novel06224	3.79523	5.64604	6.67297	4.10946	4.48391	9.93145
Novel06223	7.03268	5.17929	6.0125	5.80435	1.78464	2.08161
Novel06221	2.44532	2.93857	2.4473	2.59884	3.9846	2.42178
Novel06220	24.7659	8.49173	12.3062	29.5968	6.66821	6.10422
Novel06218	7.05524	6.54171	7.89812	9.35888	10.4644	10.4742
Novel06214	1.07436	1.44426	0.421383	0.574106	0.111681	0.756629
Novel06210	18.1641	18.1135	6.22085	15.4116	5.61836	10.8103
Novel06209	28.2942	49.4899	207.128	57.7931	191.331	166.732
Novel06204	4.05268	6.3249	5.24079	3.71093	0.566878	0.692178
Novel06194	22.0769	26.3767	11.0935	18.674	5.70165	10.8123
Novel06187	3.91495	3.17804	3.38034	4.78138	2.67981	3.37752
Novel06183	389.986	21.4227	65.3206	437.632	48.1656	74.4602
Novel06178	206.972	100.55	137.146	253.615	117.474	109.128
Novel06176	23.4275	19.3936	15.3228	26.7658	13.2513	15.5456
Novel06169	8.556	12.2632	8.33313	7.21455	3.66379	10.2701
Novel06166	5.50585	8.99048	10.3865	5.8189	11.8961	10.0253
Novel06159	1.47558	3.81205	4.69312	1.22966	6.44501	3.74482
Novel06154	8.26596	10.7944	9.29761	9.29132	4.88182	6.39274
Novel06151	4.67672	3.68672	2.84485	5.83237	1.94641	2.16624
Novel06149	6.70165	13.4857	10.904	8.63289	8.07629	7.09531
Novel06146	1.45141	2.32541	4.28977	1.85773	3.87653	2.56556
Novel06144	8.06256	5.5893	5.73869	9.2674	5.64304	6.47018
Novel06139	2.1651	0.707999	0.0826354	1.45697	0.116486	0.20099
Novel06138	132.647	89.5108	87.7047	163.408	75.8725	84.8325
Novel06137	1.5713	0.429438	0.527933	2.10446	4.45238	1.00016
Novel06135	5.79165	5.28282	4.98675	4.78822	4.14825	7.11033
Novel06129	28.1906	14.6046	14.0414	25.0842	10.9212	10.7944
Novel06120	226.547	145.213	159.243	242.561	207.762	240.284
Novel06110	33.8215	48.8898	43.8293	30.1835	28.5854	25.2429
Novel06109	5.29729	28.7943	24.0303	8.26076	10.9083	9.15362
Novel06106	0.24423	3.28884	5.25784	0.178049	2.12116	1.65508
Novel06105	14.958	19.127	14.6234	13.6443	7.65806	10.1443
Novel06098	27.3623	11.5875	24.1273	18.7069	23.718	14.7164
Novel06095	4.36707	6.3017	7.34383	4.64112	9.71213	7.64587
Novel06092	8.59058	5.67593	16.6589	10.6581	29.0489	23.9141
Novel06089	1.82161	3.76294	2.6032	0.487201	2.09616	2.44564
Novel06088	0.293114	0.185257	0.145694	0.705145	0.115077	0.213943
Novel06087	57.9495	70.0181	73.2011	58.6211	82.2673	76.1534
Novel06081	1.19499	5.71618	10.6431	1.52594	15.9251	11.1779
Novel06074	278.186	189.261	243.794	184.459	384.083	271.719
Novel06069	0.157408	2.06199	1.68281	0.340587	2.08181	1.66143
Novel06067	153.327	39.2131	40.1201	137.517	36.6346	50.6122
Novel06066	1.61055	2.73073	3.44448	2.00642	4.63802	11.7954
Novel06060	20.7867	13.5741	12.6984	28.6858	10.5243	12.9401
Novel06057	8.05084	6.73173	6.46084	6.16714	5.79583	9.91143
Novel06056	5.08447	7.03538	10.6112	5.90208	11.2236	9.74441
Novel06051	2.62361	3.75064	2.86056	1.36326	4.71144	5.68029
Novel06048	8.73168	12.1136	14.532	9.11689	14.659	14.623
Novel06046	0.754156	3.53346	6.26335	0.588738	4.31385	10.8208
Novel06045	20.453	10.5922	14.7615	13.1969	6.16396	9.63443
Novel06044	38.4383	7.92749	17.0299	46.4361	20.1229	12.4284
Novel06043	3.18899	2.55028	2.40359	3.49329	0.520348	0.438178
Novel06041	3.37384	2.31348	3.04337	1.79541	2.99367	4.90653
Novel06023	21.1701	28.3113	60.7877	21.3996	49.125	31.7252
Novel06016	44.1295	34.3805	40.6378	62.5967	37.7082	27.7892
Novel06008	5.06413	8.18436	6.40969	5.11897	9.60922	3.79947
Novel06000	0.562017	1.34918	1.93274	0.162971	1.21881	0.901653
Novel05994	17.7205	34.5521	20.7973	17.7282	27.2467	20.4268
Novel05993	8.13553	16.4623	12.7176	7.20721	4.75571	7.24591
Novel05987	0	0.20821	0.170065	0.049663	0.502646	1.22762
Novel05983	20.2423	20.5096	14.8633	16.375	13.7112	30.1742
Novel05982	0.994483	0.654432	0.356823	0.423694	0.0205279	0.183455
Novel05980	9.11516	6.53822	4.57658	8.03405	4.45622	6.78445
Novel05979	9.10178	4.96264	7.58326	8.16327	5.7696	9.29889
Novel05978	58.2286	28.0945	19.9144	41.832	13.6539	21.9124
Novel05973	2.78453	13.3879	6.93476	4.97444	9.11617	9.20376
Novel05959	1.49292	0.987495	1.65743	0.821272	1.42207	1.95087
Novel05957	2.19791	1.97203	1.61835	2.28805	1.19563	1.62682
Novel05941	10.6707	30.8671	19.1088	9.99165	15.6233	12.1767
Novel05923	5.10121	5.11098	4.73487	3.96457	7.35917	5.1341
Novel05919	12.9296	15.7511	13.8342	11.838	19.2888	28.265
Novel05918	31.8511	26.8166	22.8077	30.1808	19.6656	25.4886
Novel05911	18.279	8.8888	8.32462	15.2142	8.4221	8.71667
Novel05904	30.9936	17.4721	23.5519	27.8328	43.1131	27.5493
Novel05903	8.14728	13.1034	10.8143	7.95476	6.53744	8.16334
Novel05895	5.14778	11.086	14.9936	7.69786	19.4648	26.951
Novel05893	2.1599	2.47878	1.80177	2.04169	3.82697	5.66508
Novel05891	2.31264	1.15891	0.706396	1.33526	0.484739	0.672785
Novel05890	21.5271	21.6397	17.6464	11.8565	14.637	19.5578
Novel05884	11.7626	17.7105	17.8714	13.8446	28.7997	20.3247
Novel05880	4.6062	3.76358	4.96567	3.86918	11.3041	5.49642
Novel05873	26.9641	12.1388	16.0491	15.4269	13.6988	18.1567
Novel05870	13.6765	7.80331	7.89319	11.6902	7.00766	7.50418
Novel05869	1.8634	2.86665	4.56671	1.43382	5.74482	2.61213
Novel05866	23.0716	11.5764	10.5523	22.2123	5.91369	9.53466
Novel05863	16.2529	16.0813	34.5988	23.1167	38.8008	18.1033
Novel05862	22.2164	27.0157	52.4682	20.9664	55.5428	32.0398
Novel05855	5.43821	5.74963	4.38784	6.20713	8.59851	4.70834
Novel05854	25.1774	34.1762	43.3957	23.4761	35.1911	22.5955
Novel05850	1.48997	4.88427	1.68128	2.24299	1.23637	1.16359
Novel05849	15.2357	20.8059	14.6869	15.5009	11.215	13.7037
Novel05847	3.63156	3.49749	2.69331	2.23445	0.595203	1.68863
Novel05840	0.800274	0.476836	1.21742	1.65906	5.17393	2.93785
Novel05830	18.4458	8.79101	13.1591	24.5354	18.9052	16.9267
Novel05827	6.4025	9.44221	4.49311	2.71576	2.8257	1.9309
Novel05824	0.163342	0.0937045	0.244073	0.195119	3.80448	6.90522
Novel05823	3.9227	3.03107	3.69623	5.10859	3.0211	3.50446
Novel05822	17.7541	19.1134	20.762	17.176	31.5465	24.7142
Novel05821	6.38216	7.84095	7.02092	7.55389	11.3817	8.96505
Novel05814	48.339	31.7678	35.8571	56.7126	32.9351	33.4823
Novel05804	23.4294	16.232	14.5826	20.0976	12.362	16.6599
Novel05803	34.4235	16.083	44.898	48.6843	35.1203	31.0807
Novel05800	15.8913	11.918	15.3212	11.1386	16.6067	28.7502
Novel05796	23.3143	15.9566	16.667	24.1632	13.4947	17.2708
Novel05795	7.66817	7.10256	4.56774	6.893	2.9298	5.10296
Novel05793	3.27417	0.27914	0.396965	2.98638	0.472601	0.507281
Novel05779	19.0386	25.8883	23.8371	16.2883	18.2321	33.1151
Novel05778	22.9413	11.0665	11.6759	13.4787	8.88448	12.5841
Novel05776	0.112263	0.69763	1.6062	0.218891	2.26548	1.88404
Novel05771	1.9847	2.4622	2.04951	1.44666	0.560784	0.364186
Novel05766	33.1236	10.516	9.64175	17.944	7.10861	11.2525
Novel05759	13.6656	13.3507	17.9906	10.8277	21.9924	20.7339
Novel05751	50.7531	83.2688	98.7327	67.4554	139.729	94.9291
Novel05747	1.84651	2.36364	2.72446	0.0382998	0.0634577	0.0394548
Novel05743	2.28154	2.65073	3.39757	2.00639	3.36289	6.40157
Novel05741	13.3934	8.86345	8.7163	27.7999	15.1848	7.94692
Novel05728	0.738143	0.14153	0.201811	0.272874	0.374979	0.944682
Novel05723	7.57842	3.52341	1.00704	4.00911	1.0555	2.9081
Novel05715	1.33045	0.343111	0.322686	1.05822	0.462511	0.425179
Novel05713	5.93196	2.90148	4.40194	7.04078	6.61303	8.11829
Novel05711	15.3086	8.65398	14.1528	11.003	17.3004	15.7172
Novel05704	561.901	669.301	1027.19	703.381	1382.68	1049.03
Novel05699	7.36052	10.1238	11.0126	7.22513	11.1667	11.9338
Novel05698	18.7405	13.0166	13.3882	37.5702	17.9292	7.25393
Novel05687	5.67201	4.78739	3.26522	5.07521	3.30469	6.00572
Novel05685	4.45307	3.60677	3.4841	2.21241	1.60732	4.7891
Novel05675	25.3335	40.7453	47.666	28.8815	59.2294	46.9568
Novel05673	7.77713	9.34833	16.4248	6.96652	12.6824	17.9294
Novel05670	0.0977968	0.0414133	0.157502	0.0600169	0.531132	0.488419
Novel05667	50.3165	12.3805	16.5365	61.7162	14.9	21.1648
Novel05666	4.66455	4.94465	4.51677	4.3869	7.90923	3.84291
Novel05660	0.790956	9.1441	20.8067	0.580777	13.0983	8.65584
Novel05657	0.78249	0.915719	0.372755	0.907656	0.213715	0.252746
Novel05649	0.134052	2.48792	1.30518	0.151196	1.0671	0.42206
Novel05647	139.928	51.0967	50.7845	140.608	68.8193	51.161
Novel05643	2.45312	4.0726	0.82948	1.46285	0.581183	1.40807
Novel05642	2.21081	0.721013	0.864151	1.49183	1.88381	3.30964
Novel05641	6.7874	11.9926	4.93286	5.66868	4.4684	6.09505
Novel05638	10.2177	9.78499	7.81869	8.74192	4.60789	7.92594
Novel05636	59.6424	15.829	15.5184	52.1873	18.9654	20.5883
Novel05631	11.4616	10.5006	6.71474	11.267	4.55702	7.22763
Novel05629	0	0.356713	0.214164	0	0.380147	0.248349
Novel05628	4.60684	2.61903	2.86989	4.10103	1.9277	2.4864
Novel05624	0.548699	0.172522	0.167674	0.926999	0.0906867	0.429732
Novel05617	235.548	271.819	93.08	229.851	56.517	102.969
Novel05613	380.764	361.705	400.589	367.6	191.879	218.85
Novel05610	2.89864	2.55629	1.70636	3.93959	2.02276	2.21617
Novel05604	38.1882	2.29063	0.252088	31.5095	0.940753	1.14213
Novel05603	0.926351	0.0919107	0.0932029	1.04552	0.0817591	0.0679357
Novel05600	2.4592	1.40054	1.17636	1.84116	0.88691	1.75429
Novel05597	0.925302	0.83163	1.04932	0.453528	1.11451	1.87915
Novel05591	41.6355	27.595	37.7268	42.7059	43.2583	40.5147
Novel05589	4.95823	2.77681	0.645403	4.81982	0.484917	0.657986
Novel05577	30.7149	17.2826	16.5175	27.7799	14.4203	13.0964
Novel05572	6.91272	10.256	11.2104	7.65821	17.3384	11.4165
Novel05569	3.74957	8.87243	8.58766	4.53264	9.70182	12.2195
Novel05568	542.57	11.5065	74.7014	740.667	53.0693	76.9288
Novel05561	60.8132	45.0274	49.7003	67.1212	35.6878	41.563
Novel05554	5.7978	0.165561	1.22235	4.75258	0.404516	0.49724
Novel05551	34.5674	33.9069	40.6658	19.9905	30.276	50.1277
Novel05542	7.91263	25.9711	40.3981	11.9533	40.1164	30.3622
Novel05541	23.0932	5.82178	16.38	10.3807	7.55666	14.1154
Novel05540	22.1645	40.014	28.9714	33.0191	31.3527	33.6231
Novel05536	15.419	16.8594	23.3706	21.4358	30.1918	16.2864
Novel05534	0.0405824	0.455039	0.437053	0.229828	2.23896	0.935776
Novel05533	4.72652	4.29872	3.06003	4.76596	1.85612	4.19352
Novel05528	6.6447	6.18823	7.07598	5.52127	8.63937	10.3752
Novel05516	8.96087	4.29134	4.11067	1.32746	8.99048	24.3249
Novel05506	0.255895	0.637352	2.62969	0.197512	2.32076	1.95465
Novel05505	5.35533	6.78949	8.14958	7.35374	11.7997	11.3968
Novel05504	26.2738	23.8504	5.38052	13.1421	4.8885	14.2001
Novel05503	1.13316	2.062	1.47931	1.28259	0.292915	0.229594
Novel05490	0.689849	1.35912	2.73752	0.352866	2.59745	1.48151
Novel05489	0.514861	0.232121	0.252292	0.408433	0.0920096	0.2415
Novel05486	10.0865	6.71449	19.2426	9.66395	17.5853	12.1377
Novel05485	17.1191	13.5508	15.6861	14.3818	10.6138	19.3659
Novel05483	1.43114	1.11765	1.53814	0.825416	1.77891	2.49286
Novel05481	3.01866	0.301494	0.52966	2.41273	0.285758	0.301942
Novel05475	4.42257	5.87452	10.3019	3.8757	10.6734	8.86101
Novel05474	519.331	375.985	378.848	636.473	275.415	321.572
Novel05471	0.593852	1.369	0.504815	0	0.37274	0.707952
Novel05469	1.08324	0.542486	0.673282	0.485163	0.522341	1.25654
Novel05461	11.7075	14.6898	12.526	9.78796	14.4111	11.4332
Novel05457	20.516	39.2494	26.2706	23.1674	24.422	25.2533
Novel05442	50.7686	63.8137	101.885	53.3983	102.798	119.105
Novel05433	7.83783	3.43953	4.60313	5.22711	2.34277	3.39176
Novel05431	2.14477	0.492767	0.657517	1.47147	0.325506	1.80525
Novel05430	19.319	8.45903	21.4316	13.3694	11.1169	26.2438
Novel05429	23.1748	27.1186	21.4352	21.6931	11.7859	24.8253
Novel05425	167.845	47.7977	70.1327	153.991	34.4801	58.0989
Novel05420	23.2737	9.93089	10.7908	21.4846	5.84637	15.5303
Novel05415	35.1972	5.3799	10.8692	20.6656	4.73678	5.61661
Novel05412	25.5234	17.1179	24.635	26.4201	29.5755	18.156
Novel05411	1.22576	19.7664	13.5846	1.6384	12.8772	6.54309
Novel05400	3.20334	8.87094	14.4964	4.30482	6.27495	6.50487
Novel05394	10.7331	10.3734	8.32124	10.1467	10.9843	7.06941
Novel05384	17.8657	22.7556	24.1529	17.5636	26.2626	24.7873
Novel05382	4.51086	6.08977	6.30123	4.48063	7.35962	8.89415
Novel05381	38.4851	72.2888	64.5894	52.8872	54.9543	45.2361
Novel05378	1.55266	0.480405	0.480249	0.190259	0.0320161	0.203935
Novel05373	3.57663	4.19736	3.66751	2.90405	1.79394	2.74758
Novel05371	5.07996	6.17534	10.0159	4.79777	11.5503	16.6265
Novel05370	17.7004	63.5609	107.908	16.8005	110.776	86.0984
Novel05365	7.24393	9.46001	11.5909	6.96888	9.14145	18.5701
Novel05361	3.75828	5.23528	7.69484	2.61052	6.37658	8.86675
Novel05355	2.27728	3.67063	4.81535	2.65374	5.34565	5.56772
Novel05351	8.7968	3.18313	2.06962	3.84271	3.55603	5.29868
Novel05342	3.34987	4.70521	5.34559	5.62634	15.5187	8.46151
Novel05336	0.486425	0.398705	0.403293	0.0548205	0.0908773	1.18678
Novel05331	1.72319	4.34301	2.22778	1.96393	3.05841	1.50058
Novel05320	0.840409	6.40365	135.545	0.855786	82.5581	341.777
Novel05319	1.17705	12.5278	0.947688	2.04299	8.54937	8.47835
Novel05314	13.1277	5.21389	9.17425	15.5643	8.85433	6.70738
Novel05308	5.38939	5.69523	16.4987	4.80861	15.2854	10.3778
Novel05307	1.10244	2.11412	1.45878	1.16231	0.789783	1.79516
Novel05297	23.7116	15.2299	14.7753	16.3736	10.6794	17.7466
Novel05296	1.80764	0.881462	0.717003	1.33475	0.570607	0.70298
Novel05295	9.81784	4.54956	4.8553	6.0394	4.78069	5.49458
Novel05294	47.3914	21.4517	37.6914	69.9182	36.035	42.217
Novel05287	15.8285	2.70441	3.49843	26.5912	2.08233	0.84539
Novel05285	29.1091	7.59088	11.1087	16.423	9.79702	9.72223
Novel05284	2.58717	1.17496	1.04304	2.26836	1.12889	2.53546
Novel05282	1.0206	1.59643	1.35037	1.01935	0.496636	0.176131
Novel05281	2.15626	0.256934	0.376662	0.89022	0.263129	0.80105
Novel05272	16.122	15.92	10.4361	12.2504	8.58474	7.28396
Novel05270	72.6998	35.3359	47.997	74.0546	29.8262	34.3437
Novel05263	265.304	158.877	185.056	300.363	111.214	123.994
Novel05262	968.907	404.385	696.08	518.166	821.529	969.063
Novel05260	11.66	21.5239	23.4472	15.1904	22.0366	22.3491
Novel05255	0.419123	5.05818	4.45022	0.340953	3.75445	2.21686
Novel05254	13.4631	6.21349	6.43311	8.4217	5.72612	6.92297
Novel05252	2.89698	3.60956	3.6448	2.99757	1.91928	2.49408
Novel05248	12.0724	0.751466	9.17522	16.9639	7.24721	8.81558
Novel05235	6.95564	6.30397	6.96065	7.65099	11.3198	14.2032
Novel05233	4.80512	2.38079	2.90081	5.18539	3.34763	2.97551
Novel05231	13.1843	15.4675	24.3995	11.2937	19.1114	19.3273
Novel05226	1.92911	0.734675	0.605476	1.97518	0.499093	1.08262
Novel05224	2.37937	3.26983	3.14531	2.0121	0.0574086	0.0902295
Novel05223	0.143088	0.200461	0.532426	0.179709	0.539552	1.74107
Novel05219	14.952	6.85673	6.59299	11.5146	6.25032	5.37941
Novel05218	0.733556	0.835223	0.504146	1.17194	0.521278	0.584903
Novel05217	10.6344	29.0656	18.6516	13.6858	5.10397	3.6698
Novel05215	2.09784	0.072066	0.137196	1.70739	0.848475	0.627057
Novel05212	0.395971	0.490618	0.289167	0.43281	0.0645407	0.121992
Novel05209	48.6563	35.9392	42.2323	59.8608	16.5165	15.5243
Novel05208	0.224584	1.27106	12.0761	0.0618092	7.55746	9.78716
Novel05201	3.6677	6.35153	6.69889	4.33275	5.5667	4.00634
Novel05193	8.04351	6.46026	6.14691	9.12608	5.11208	6.17167
Novel05192	26.1819	11.8331	9.74159	17.8885	5.59523	6.67696
Novel05185	10.7371	6.97729	10.6157	10.8347	27.3095	14.361
Novel05179	26.6325	19.3668	22.1914	24.2648	12.8805	11.3492
Novel05178	0.570753	0.902595	1.52718	0.460633	1.11556	1.50089
Novel05176	9.55894	14.0969	15.5984	7.67577	6.76069	9.30998
Novel05175	2.56938	2.81637	2.08164	1.1554	2.43	3.48115
Novel05172	0.388826	0.933177	0.866539	0.35659	0.387697	0.562961
Novel05170	0.831308	0.982751	1.79286	0.372526	1.75664	2.87433
Novel05169	3.72565	3.75678	3.57375	3.71363	6.07153	5.1934
Novel05168	0	0.80326	0.180288	0	0.374276	0.222628
Novel05167	5.71341	5.71926	15.5603	4.34461	13.6351	19.308
Novel05166	10.3541	20.5912	10.0532	12.1778	4.53752	3.21611
Novel05165	1.61845	1.39574	1.55667	2.29053	1.41049	1.39813
Novel05157	24.4788	37.2455	28.6748	19.8521	28.2559	34.2102
Novel05156	0.603054	0.919568	0.237654	0.394749	0	0.0579818
Novel05155	484.07	906.049	844.036	447.035	499.12	729.025
Novel05153	0.71333	5.24697	2.06246	0.495281	0.509248	0.150487
Novel05152	2.54423	1.32453	0.397964	0	0.235836	0
Novel05151	6.89173	9.48729	11.9141	6.68006	12.7612	16.8021
Novel05150	0.702778	1.14618	0.808931	0.372221	0.842148	2.29394
Novel05145	2.19937	17.1471	14.3862	2.27119	13.3582	8.59051
Novel05143	16.9967	27.7069	29.0456	18.7697	27.7452	22.5692
Novel05140	17.5143	39.6938	17.9531	15.2588	10.7074	13.3739
Novel05137	0.642734	0.191525	0.05858	1.23963	0	0.158579
Novel05133	17.0595	25.7205	15.0186	16.6132	8.67227	15.1704
Novel05122	54.1084	45.2024	40.9825	46.9643	28.6184	39.5324
Novel05119	1.77063	5.54215	5.25869	1.00926	3.75689	5.25365
Novel05118	17.4473	23.3385	33.6735	13.976	31.8255	27.449
Novel05110	217.713	67.9058	69.1959	164.719	22.9592	39.2668
Novel05107	47.0301	3.8052	6.37919	40.5205	8.06369	16.1729
Novel05105	30.716	20.3451	24.9655	31.618	19.1271	24.9599
Novel05097	3.28541	4.37333	2.9046	3.11793	6.38843	5.8126
Novel05095	466.636	366.571	345.539	363.45	526.374	488.544
Novel05092	11.0594	12.4478	12.5809	10.5735	11.9847	6.87167
Novel05089	42.6789	37.7947	26.9905	44.0837	13.4751	12.8501
Novel05086	24.4188	27.7461	22.9849	30.3659	19.3282	19.899
Novel05078	0.291802	0.471735	0.328195	0.35314	1.21925	2.29997
Novel05075	44.7573	31.5025	33.6948	55.4156	36.9995	35.2113
Novel05074	2.79181	3.80797	11.3244	3.36069	15.5495	10.6507
Novel05073	40.4159	44.4941	52.0658	35.6525	74.2199	53.928
Novel05072	25.6642	2.61772	4.20755	11.2161	1.40637	3.2106
Novel05071	13.301	37.4683	36.2175	12.7135	33.8092	12.0296
Novel05058	146.974	13.1904	28.6972	77.5567	6.84332	12.5266
Novel05054	13.5694	272.264	215.77	19.6285	216.968	148.892
Novel05048	65.867	15.5168	20.7862	71.2895	15.3757	8.41165
Novel05047	0.722773	0.565037	0.247699	0.0729597	0.0125221	0.0392604
Novel05038	5.02938	4.50228	8.27333	2.98041	8.12676	12.1348
Novel05034	27.1759	7.96367	10.3196	15.5361	4.99888	6.72006
Novel05022	15.5561	7.66011	8.45184	15.4974	8.70386	9.33584
Novel05002	11.5122	8.61371	8.66519	12.9747	5.86418	5.48943
Novel04993	0.266107	1.38523	1.75445	0.136979	1.02373	1.36382
Novel04988	0.575048	0.994144	2.41426	0.888773	3.51938	1.64577
Novel04985	0.601473	0.4231	0.514175	0.313508	0.649539	0.774989
Novel04982	19.5548	17.5999	12.3696	17.4546	7.1121	12.3591
Novel04977	27.3963	12.2068	39.4723	17.2049	37.14	73.045
Novel04976	8.36975	12.1028	9.40869	8.59466	4.9328	7.02525
Novel04974	0.839309	2.0076	0.45842	0.794192	0.178051	0.179097
Novel04967	0.622961	0.290083	0.837379	0.464684	0.467253	1.78423
Novel04960	0.404263	0.765195	0.338996	0.0165037	0.0304735	0.136226
Novel04958	2.46303	2.41483	1.59267	3.17838	6.2461	5.90109
Novel04957	4.76526	5.36822	3.69984	7.82439	6.46565	2.68342
Novel04953	13.8128	8.97136	10.3744	14.9481	6.51481	5.10476
Novel04951	9.46548	18.52	16.3706	7.15589	7.69175	5.69365
Novel04950	0.670059	1.55792	0.73833	0.754546	0.263766	0.404096
Novel04945	4.66733	6.99854	9.46228	1.7387	9.04893	21.8127
Novel04939	2.39146	0.804099	1.00445	1.62358	2.2501	1.6507
Novel04928	83.481	7.25575	6.12261	68.6147	5.60519	5.48034
Novel04912	10.8851	8.65642	8.3963	12.7913	8.50485	9.19114
Novel04903	1.59122	0.602199	0.250287	1.0386	0.169275	0.465828
Novel04900	6.20057	8.36796	6.48835	4.59221	1.28186	2.753
Novel04886	0.593745	0.0949485	0.083422	0.620077	0.113469	0.0440614
Novel04880	5.20686	3.65089	6.03075	7.28893	8.86525	6.55682
Novel04877	24.1311	14.461	13.4264	23.2389	12.5287	12.3483
Novel04876	20.0751	7.63685	27.332	0.693958	0.466134	0.273395
Novel04873	5.47857	3.04136	13.0034	3.77841	19.4547	14.6696
Novel04871	4.58051	3.38144	4.45175	4.60504	5.33889	4.55799
Novel04861	5.785	6.56116	5.78569	4.09216	3.37994	7.81365
Novel04860	12.5037	4.93002	5.16661	16.484	7.81485	6.24215
Novel04853	0.555392	0	0	0.107745	0	0
Novel04850	1.5379	1.54976	1.08352	1.29865	0.431346	0.811186
Novel04849	3.0238	2.36911	1.20117	2.65092	1.21865	1.38531
Novel04847	4.86431	12.8825	10.5736	4.99959	1.07308	1.49551
Novel04845	2.47872	4.12357	3.5691	2.61872	0.275279	0.192611
Novel04841	0.168425	0.664527	1.45929	0.192189	1.10079	1.06251
Novel04839	0.0277336	0.0713498	0.148428	0.0156898	0.304169	0.304803
Novel04830	1.61034	8.41838	4.3236	1.31275	3.28581	5.72447
Novel04814	9.26801	11.7033	7.3672	6.08197	7.21879	14.7197
Novel04813	2.27338	10.319	7.00505	1.99586	6.36592	11.619
Novel04811	4.73667	7.19755	10.9237	5.56948	14.5834	10.7052
Novel04808	8.20387	15.1418	14.0005	7.24139	13.025	11.6339
Novel04806	14.0387	31.6802	29.5585	14.2402	25.7631	26.1231
Novel04801	17.7589	11.861	7.07662	22.7204	23.4216	14.9162
Novel04799	3.88849	5.8236	3.73463	3.97118	1.08875	1.27969
Novel04798	4.55512	4.12805	1.50307	3.84456	0.0623979	0.0235909
Novel04794	1.67747	1.17643	0.893955	1.78509	0.663403	1.03468
Novel04792	98.4742	670.775	680.729	125.775	118.678	307.932
Novel04785	1.05902	3.19018	0.293767	0.46394	0.954871	2.46613
Novel04779	17.0528	5.5267	10.4804	21.7447	10.7534	8.21433
Novel04778	0.497659	0.125699	0.148231	0.729871	0.873646	0.367848
Novel04777	19.5661	7.56413	9.61131	20.3324	7.97182	7.93816
Novel04767	3.65432	3.00236	2.54654	4.49932	2.27248	3.55204
Novel04766	1.33723	2.05879	0.759694	1.90633	0.493611	1.02426
Novel04765	23.5015	21.2137	16.8588	17.7532	10.6613	14.657
Novel04764	8.14804	7.12737	13.0395	8.65807	18.4321	10.8166
Novel04760	9.37904	19.0997	11.7266	9.70913	8.91581	8.75702
Novel04758	71.8628	71.8616	79.31	48.251	68.9241	82.4269
Novel04756	1.42961	1.12598	1.49935	0.966284	1.78912	3.48777
Novel04755	10.7531	20.2628	18.992	10.9719	11.9426	13.3075
Novel04754	91.6998	12.7785	37.7415	105.351	18.6876	24.9538
Novel04746	10.2777	4.18801	6.1932	8.86772	6.78774	6.35378
Novel04745	11.1415	2.35557	3.51029	10.8422	16.2092	12.5495
Novel04741	3.59832	1.57027	3.45536	2.31053	3.59287	2.04729
Novel04733	5.64951	2.92656	2.39791	7.59327	7.12523	3.87024
Novel04730	8.20693	8.47273	4.71369	5.40098	4.53773	7.74252
Novel04727	1.77593	2.15688	2.4543	2.28607	3.76371	1.95064
Novel04726	9.11272	0.895009	3.07549	3.96518	4.85344	2.86634
Novel04725	16.4345	4.98906	4.73567	8.26246	16.7471	16.6992
Novel04723	2.75115	3.57452	3.89174	2.25048	4.18447	5.3711
Novel04721	7.10734	4.20125	3.54559	5.64499	2.67425	3.828
Novel04711	5.25247	6.23745	6.45368	3.61592	6.8452	9.63194
Novel04709	8.11856	7.52658	1.70522	6.12264	1.97513	5.30889
Novel04705	0.715657	0.722739	3.11727	0.707073	4.79086	3.12486
Novel04704	0.126194	0.152433	0.108903	0.3512	0.559834	0.952219
Novel04699	0.91543	7.63203	3.88674	0.353691	2.97813	3.54892
Novel04698	1.01383	0.819023	0.632607	0.546463	0.0617177	0.0722575
Novel04696	7.17951	15.2453	5.96533	5.38108	4.02633	22.4758
Novel04694	38.1939	38.9678	31.2379	31.2721	40.9889	85.5471
Novel04682	11.4742	10.6002	8.66637	12.021	6.79219	9.75961
Novel04668	6.00764	15.1578	11.7167	6.36386	7.95512	9.52615
Novel04667	3.19765	4.19513	4.52165	6.91792	10.6058	12.1139
Novel04655	1.01553	1.91463	2.02752	0.993238	2.03063	3.23274
Novel04653	4.54157	4.76194	5.50755	3.75915	5.82725	4.6966
Novel04647	8.74221	4.94688	5.58928	7.33575	8.62779	12.3226
Novel04640	0.969948	2.63857	2.25685	1.16786	5.99127	4.61159
Novel04638	35.7884	22.9149	10.1516	24.0992	5.01253	11.0937
Novel04635	1.56353	1.3116	2.14997	1.52965	3.17855	3.40816
Novel04633	12.059	3.14337	3.80889	11.7698	3.26592	4.19906
Novel04628	19.7796	11.0639	9.57651	14.5315	5.26571	6.25021
Novel04625	6.70411	2.35074	2.43962	8.60208	2.1617	1.70228
Novel04623	15.1326	40.134	36.8758	13.6753	26.4296	11.7269
Novel04621	7.03219	0.132656	0.61019	8.22974	0.467728	0.418622
Novel04620	60.8246	2.56851	13.0332	78.5368	10.6722	14.1358
Novel04617	41.4984	44.1075	39.8057	50.4858	29.4207	32.7914
Novel04615	37.4159	34.8626	37.9283	49.3439	53.81	51.5993
Novel04614	7.2308	8.17819	2.76571	5.94889	1.94486	3.58974
Novel04603	49.2707	63.8127	84.0582	57.7359	87.5556	96.7471
Novel04602	720.345	111.497	258.787	984.633	191.502	167.885
Novel04596	3.45285	6.2536	6.33369	2.54211	5.32204	9.54606
Novel04594	79.9751	215.752	147.233	62.6174	156.695	88.9069
Novel04583	211.754	429.927	366.516	169.208	478.545	223.762
Novel04579	23.847	194.314	149.162	27.8276	90.4381	75.5824
Novel04571	10.8418	41.7954	33.4306	8.88585	18.2961	7.4951
Novel04570	0.101501	0.101601	0.0381803	0.217157	0.0263089	0.0366857
Novel04569	2.53502	2.39394	3.45901	1.8881	3.67101	6.03915
Novel04544	17.5137	26.5617	28.0432	19.2574	35.1347	21.7587
Novel04543	3.62575	15.2691	25.4104	4.64396	24.6623	25.5268
Novel04536	13.7945	16.3046	17.33	13.6974	19.7026	20.9275
Novel04534	3.37518	2.61231	2.07249	4.05372	1.18051	1.70094
Novel04531	6.73115	4.44273	5.05392	8.70666	9.16334	12.4795
Novel04530	0.0198627	0.119	0.488875	0	0.816513	1.27842
Novel04529	273.777	83.3854	89.5143	248.947	64.0105	60.1558
Novel04525	1.36684	2.52882	0.813315	0.361711	0.244892	0.339572
Novel04523	33.1313	56.2971	65.8949	38.9753	52.2446	68.5622
Novel04522	59.291	75.6614	74.9208	63.7996	115.454	91.7701
Novel04519	3.97889	7.60125	4.37677	3.80321	1.95988	5.06713
Novel04512	75.2919	49.3037	54.8411	63.4157	46.605	62.7218
Novel04509	0.464321	0.0595275	0.767033	0.744388	0	0.0984153
Novel04507	7.79101	5.90465	4.28574	3.55528	1.72332	3.34028
Novel04504	0.0843016	0.137268	0.0745213	0.223708	0.463912	0.870527
Novel04500	39.4478	118.83	124.97	35.5085	75.7576	143.473
Novel04496	32.1719	14.1653	32.0177	67.5724	90.82	69.7561
Novel04494	21.2542	21.4537	7.21651	21.5664	3.45712	8.90536
Novel04488	59.7803	26.2865	20.383	33.4516	15.8978	23.5636
Novel04485	19.0605	31.2317	25.2774	20.0659	25.866	30.5081
Novel04483	8.66351	10.0234	10.0457	8.88984	19.1906	12.9712
Novel04478	5.91087	6.80264	6.62794	5.6573	8.68915	7.54912
Novel04470	2.43824	2.09059	1.30192	3.25985	1.26779	0.881753
Novel04467	26.8315	36.6446	19.5439	29.0911	17.8274	13.8948
Novel04465	8.65303	4.80131	7.24056	6.0685	5.72682	9.26943
Novel04463	9.97915	19.8484	15.5523	16.3745	17.7719	10.2538
Novel04462	25.0749	13.8007	7.35995	20.4564	4.51181	8.35753
Novel04457	65.0902	49.4077	47.8267	80.8686	45.6581	49.3816
Novel04456	24.8256	22.696	26.3852	15.606	16.8903	32.5056
Novel04450	0.884868	0.269565	0.509599	0.25087	0.157961	1.03633
Novel04448	6.95743	11.9768	2.71133	2.85039	3.38979	19.8073
Novel04446	5.55006	2.87028	2.5378	3.51524	4.39831	3.9384
Novel04438	8.34612	131.264	63.9625	5.66842	120.736	91.5157
Novel04437	5.71298	44.7021	32.8764	3.74901	78.7475	70.8723
Novel04433	14.6248	27.857	30.4217	10.7048	33.813	49.6912
Novel04432	2.36291	1.32303	1.3587	2.28351	1.35504	1.55259
Novel04429	7.98883	6.42739	2.34252	7.01299	1.58634	3.38301
Novel04428	50.6511	26.787	35.236	41.1212	31.1261	34.8024
Novel04421	5.5036	5.74235	3.80203	8.27169	4.08917	8.12821
Novel04418	2.34291	1.88866	15.317	2.30358	9.97438	7.41119
Novel04412	0.170585	0.256538	0.0317393	0.251818	0.670138	1.1189
Novel04407	30.1837	42.9766	58.2773	30.0376	56.7198	72.1515
Novel04405	9.37126	7.44743	8.78861	14.8116	7.37312	7.53417
Novel04404	5.11331	2.7406	2.12669	4.20526	5.3513	2.89875
Novel04398	1.06419	5.68989	0.534617	0.518479	2.77015	10.8277
Novel04395	1.19878	1.04044	0.90881	0.802849	1.67673	2.86492
Novel04394	6.08202	7.75907	5.94904	8.15429	8.68986	15.9133
Novel04381	0.814572	7.82298	6.45968	0.263396	6.38577	23.6103
Novel04376	6.73198	12.5768	10.0814	11.5049	29.7495	22.119
Novel04373	3.58728	9.2006	2.23833	6.25228	0.718005	1.1915
Novel04372	1.54676	3.38467	5.23403	1.97424	1.98787	6.5595
Novel04369	0.92386	3.26983	2.91355	0.77155	1.18714	1.55998
Novel04367	18.2333	10.4893	12.1837	17.4424	7.74535	8.23435
Novel04365	186.934	139.251	196.369	104.448	152.173	313.836
Novel04364	0.75913	0.167944	0.307524	0.166572	0.248676	0.974756
Novel04363	9.29002	11.7171	14.7683	7.89628	11.6532	11.044
Novel04362	21.8267	39.527	43.5935	31.2972	44.676	65.2634
Novel04358	5.75755	2.98332	3.70286	3.19106	2.02763	3.72023
Novel04357	4.39844	6.51485	9.11488	2.43812	9.4437	8.05308
Novel04356	105.198	59.2958	33.0359	139.621	27.3249	17.6899
Novel04354	17.9914	9.5214	4.00132	1.94295	0.558904	0.0302165
Novel04351	17.4026	18.0086	12.1548	12.5146	9.25242	15.6518
Novel04348	3.20207	4.83275	4.76096	4.38733	1.86223	2.19205
Novel04343	4.92239	9.59411	7.34019	5.88811	3.61403	6.39136
Novel04338	59.132	54.7133	50.9647	70.4297	40.3902	53.7636
Novel04336	16.0823	14.8752	13.8826	16.4625	10.8203	13.7201
Novel04328	0.145164	3.50895	21.9892	0.0169392	9.71681	4.37941
Novel04324	7.44153	8.38722	9.54801	10.1862	5.52246	8.08209
Novel04323	12.3904	12.6958	22.2092	11.1908	3.08434	2.01816
Novel04318	21.5757	68.8885	33.4466	17.0499	8.04207	5.71963
Novel04316	0.161847	0.0805695	0.0263329	0.118912	0	0.0228785
Novel04314	0.693875	0.400999	0.328829	1.01609	0.199867	0.180953
Novel04313	6.43621	15.1927	12.4165	9.8312	7.94044	6.60745
Novel04310	7.15813	3.83887	3.94602	7.36204	9.30741	6.61101
Novel04307	35.1205	64.6563	63.0001	57.9513	58.3596	67.6591
Novel04306	70.5877	46.3919	44.2574	78.3643	33.0043	27.0386
Novel04303	3.57631	6.15209	3.18826	4.166	2.00012	2.37848
Novel04295	1.9267	1.64994	1.41791	1.36749	0.612505	0.813618
Novel04294	0.974442	5.94432	2.76603	2.19569	0.664848	0.211193
Novel04293	32.1784	34.136	31.961	24.382	35.6323	46.5674
Novel04290	0.529396	0.0326028	0.865961	0.124844	0.21061	0.950834
Novel04286	11.5976	14.5008	12.1083	9.74635	15.2295	15.3639
Novel04278	5.36441	4.9888	3.22427	5.44854	2.92111	3.6154
Novel04276	93.3222	259.637	240.494	88.1576	211.971	257.166
Novel04267	61.4049	20.6013	18.5047	111.479	23.679	11.7496
Novel04255	2.47875	1.16031	1.80452	1.66787	2.78131	2.2805
Novel04253	2.32315	8.98647	2.6929	3.68053	1.57839	1.01367
Novel04250	3.98118	5.26503	12.0464	0.0547973	0.529308	0.5189
Novel04248	11.0992	12.3521	15.0879	6.68969	13.9209	22.8727
Novel04245	7.91521	9.96077	17.069	7.18762	21.4784	19.1696
Novel04242	3.59415	2.44759	7.27367	3.40495	10.0681	15.7348
Novel04239	5.60369	1.9435	2.8495	4.27625	5.73042	9.57471
Novel04234	21.3182	12.6626	11.6546	22.088	16.9872	9.23598
Novel04227	12.3781	31.0074	82.4357	20.1336	104.23	89.1551
Novel04226	237.394	121.742	194.653	174.358	116.385	201.713
Novel04221	2.70729	5.49508	4.91139	1.91785	2.51646	3.72989
Novel04216	5.83512	0.941487	1.5021	2.12406	3.64168	5.29438
Novel04202	5.16376	4.34385	5.77895	4.76422	8.11785	6.36322
Novel04198	11.1086	7.10268	7.77943	9.74468	5.25877	5.92136
Novel04196	8.71304	5.7816	7.09398	8.8309	5.47554	5.10139
Novel04191	12.8464	12.3553	8.82368	9.76294	5.95674	8.20587
Novel04184	15.1724	12.4844	10.3698	14.375	3.56803	10.7182
Novel04179	3.78179	3.61392	3.2523	4.39743	2.16734	2.05405
Novel04172	2.06685	14.4485	5.42001	8.52599	1.23832	1.26944
Novel04169	7.35668	8.39521	6.57814	3.46785	5.10138	6.9667
Novel04166	0.882812	5.1999	0.842689	1.09767	0.940015	2.69132
Novel04163	4.24439	4.27992	2.56517	2.96914	0.963635	1.65873
Novel04161	3.2232	12.062	9.13145	3.68315	0.0384608	0.0816624
Novel04160	48.8345	0.877916	2.3026	35.7404	2.36677	2.78332
Novel04156	1.8775	2.30097	1.31851	2.30286	0.774708	1.70022
Novel04149	3.37292	2.48909	1.37612	2.99554	1.34152	1.41032
Novel04143	3.55959	1.62101	2.20348	3.49784	3.76446	2.84573
Novel04142	5.9478	5.60452	5.54782	7.24613	11.2764	10.0268
Novel04141	38.1406	56.008	82.0225	39.0303	155.642	84.7208
Novel04139	15.4444	32.8735	23.4047	14.7477	16.9557	19.7661
Novel04138	3.97657	2.07152	2.79866	3.53674	3.01265	3.53852
Novel04136	14.5032	11.748	10.8092	14.6653	6.72257	7.77599
Novel04132	0.543998	0.717631	0.278129	0.122987	0	0
Novel04131	38.0554	73.3862	49.0109	40.6378	28.4626	40.5233
Novel04129	5.4063	13.9505	18.1679	5.43442	17.2233	19.1381
Novel04126	4.96961	56.8685	78.974	3.46541	63.718	86.1859
Novel04125	0.336487	16.115	16.8182	0.35046	17.084	21.4166
Novel04113	1.94449	0.756368	1.51316	2.39739	1.76636	1.39627
Novel04110	3.72665	3.49063	3.16523	3.64844	0.692385	0.85233
Novel04107	4.97707	3.87084	5.37144	5.91848	5.93148	4.15734
Novel04105	0.523299	1.52244	0.849651	3.59299	2.12756	1.90575
Novel04102	12.3817	10.4502	7.97883	11.5809	6.33802	9.60376
Novel04101	22.6812	28.3119	29.7551	29.2064	54.6201	28.0929
Novel04098	1.19491	1.88135	1.6146	0.856317	2.10891	2.82529
Novel04097	22.4418	14.099	40.4277	17.6964	21.0199	21.2823
Novel04091	3.93008	5.18643	6.67621	3.33634	5.27664	7.06602
Novel04089	782.907	475.067	573.41	1051.16	663.302	628.294
Novel04084	981.339	491.681	616.899	1247.45	637.05	588.827
Novel04077	15.0697	3.09405	2.91041	25.658	2.22299	6.20466
Novel04065	0.145838	0.218058	0.80933	0.0763993	0.304259	0.367722
Novel04062	1.14807	2.23581	0.534279	3.65541	0.532113	0.475602
Novel04061	0.341335	0.429421	0.0492801	0.1387	0.0384223	0.0417093
Novel04060	6.26583	14.3987	16.1448	5.957	8.87366	13.1899
Novel04058	13.8803	16.9641	30.7155	12.3843	33.68	21.6085
Novel04054	0.546359	0.716164	0.903244	0.269132	1.35355	0.988099
Novel04053	57.9584	62.1136	64.6608	88.8236	53.1783	61.8728
Novel04051	130.219	108.112	187.376	147.206	211.363	142.384
Novel04047	3.29472	7.46732	3.21343	2.35467	1.95757	3.21661
Novel04045	11.261	25.3014	48.1686	24.5031	136.984	62.7923
Novel04037	115.421	96.462	99.6657	111.809	98.4054	78.889
Novel04033	46.6847	38.4338	32.6401	38.4489	14.0182	24.2451
Novel04029	13.9577	29.3937	22.8671	15.4242	29.2752	28.8659
Novel04024	3.48811	7.80267	8.36315	4.04927	13.1564	11.0991
Novel04022	21.0544	17.9851	14.584	16.5065	12.2448	20.2072
Novel04017	28.9512	28.3985	27.585	34.1616	21.7061	26.7719
Novel04016	2.07539	1.13855	1.70191	0	0.539701	0.0898001
Novel04015	0.36021	3.21878	3.23634	0.774442	3.00878	5.45034
Novel04014	86.6182	70.2642	32.9752	54.9453	21.1886	30.0621
Novel04013	5.75543	8.82588	10.9651	5.75173	9.651	7.89696
Novel04012	14.4405	25.3213	23.2379	17.3333	25.5802	23.5206
Novel04011	9.8074	5.43645	6.54085	4.53596	2.71152	3.99975
Novel04010	8.9225	6.42002	8.67959	0.800262	2.71501	3.42852
Novel04009	2.88013	1.82616	2.65203	0.826175	1.56111	1.69458
Novel04007	15.1388	18.4096	19.6822	16.6384	21.9392	17.073
Novel04005	15.0848	20.8253	22.5942	17.7996	30.2642	22.2417
Novel03998	63.3259	79.2996	55.1431	40.9073	27.2495	61.8069
Novel03996	1.06329	3.2933	4.42194	1.01892	2.92771	3.69678
Novel03991	18.2389	43.689	40.9093	19.6967	29.0838	30.7821
Novel03990	15.733	19.2557	21.4308	16.0121	27.3814	25.0485
Novel03986	20.636	11.4166	6.82832	10.1999	5.19252	7.68205
Novel03982	4.26343	5.48343	6.73432	4.73721	6.30905	4.14201
Novel03974	0.949576	0.889059	0.454201	1.0701	0.0132179	0.137261
Novel03968	25.3346	3.18425	5.00933	24.3416	4.06011	6.6621
Novel03966	0.374797	0.0221671	0	0.26344	0	0.0137696
Novel03962	10.2014	7.71798	8.0107	9.67119	5.04767	5.52888
Novel03960	6.49822	23.5056	27.3334	7.82611	30.8173	16.71
Novel03952	0.303712	21.5206	5.03025	0.370437	5.63724	1.67013
Novel03947	13.8081	4.14384	4.34223	8.91642	2.04912	3.25953
Novel03946	38.5016	208.652	189.975	36.1605	89.8226	126.529
Novel03936	0.557545	0.203976	1.63319	1.273	2.20291	1.09969
Novel03929	14.216	21.096	22.0421	13.6256	26.333	20.8804
Novel03926	6.40059	8.99093	3.70098	5.56714	2.51231	6.52255
Novel03924	0.180596	0.380885	0.318103	0.043026	0.0148445	0.0329918
Novel03920	77.3626	100.682	101.159	67.2423	70.1065	55.124
Novel03918	36.038	37.1471	36.8598	46.7337	30.6873	36.774
Novel03916	0.540405	0.629942	2.23349	0.186609	1.12089	3.77026
Novel03915	13.9696	11.2157	10.545	12.3411	6.09324	8.72326
Novel03914	13.5441	17.0693	23.5352	14.5901	45.9475	35.3184
Novel03913	36.0355	82.6377	102.357	48.4932	95.3486	76.9486
Novel03910	1.72643	1.45298	1.92741	1.19175	4.40488	4.13211
Novel03908	5.93214	26.7799	33.7918	9.52439	32.0396	30.7293
Novel03898	1.25706	2.83319	1.3281	1.70875	0.119686	0.401251
Novel03897	6.17507	7.87872	2.01374	4.86524	3.93406	4.0823
Novel03894	15.7798	48.628	14.6703	8.27559	13.5528	55.4179
Novel03883	31.7208	34.1516	35.5477	27.6127	44.7075	41.9068
Novel03882	43.7647	57.4717	22.9792	35.653	16.5186	22.0282
Novel03881	2.25691	3.39258	3.26316	1.9273	3.82881	3.80216
Novel03880	1.07501	2.42715	0.490646	6.83769	7.35974	5.5477
Novel03878	1.88686	2.97421	2.30689	2.03059	1.56401	3.01146
Novel03873	0.247446	0.262999	0.559617	0.0339147	0.0902272	0.0767208
Novel03870	51.8922	184.698	282.366	132.641	228.816	272.293
Novel03869	0.957988	29.5615	31.7599	0.648077	3.91558	4.03835
Novel03862	11.4123	62.8502	71.9837	37.1055	45.0078	38.0864
Novel03852	20.6474	43.8482	82.8655	33.0141	120.124	119.66
Novel03847	3.45706	16.9276	13.5059	3.31211	6.56134	4.96108
Novel03846	55.9836	443.673	163.314	62.7721	28.5574	20.5596
Novel03837	1.19256	1.53794	1.51126	0.648211	3.63803	4.55029
Novel03834	0.389023	0.680964	1.18711	0.261686	2.33222	2.70371
Novel03832	45.2562	58.7291	81.8313	48.2139	160.031	118.342
Novel03828	1.57469	0.863422	0.476464	0.656299	0.461938	1.43587
Novel03812	63.5112	29.9422	33.3153	75.0591	34.0572	23.1051
Novel03811	11.0225	12.6057	19.5171	10.6226	19.5514	17.0267
Novel03810	8.49541	9.47257	12.2359	7.17981	11.0638	7.71696
Novel03806	29.7841	30.6735	17.1575	20.0338	11.3697	12.178
Novel03802	35.0715	66.0215	40.2762	36.5938	27.7136	20.9816
Novel03796	1.58112	6.15932	5.38474	1.85019	4.25467	3.80984
Novel03793	0.112605	0.506264	0.818806	0.15023	0.872553	0.707276
Novel03792	23.5702	16.06	2.30606	18.8268	2.9411	10.0031
Novel03791	9.93897	10.9706	7.41127	9.43056	4.71291	6.75979
Novel03789	0.268242	2.33767	2.7249	0.945551	3.12477	2.75375
Novel03785	7.014	8.22038	9.79364	9.26204	3.59252	3.60058
Novel03782	0.147825	0.00981035	0.00694984	0.239104	0.0130346	0.00390383
Novel03771	33.6052	8.463	9.04344	35.1438	10.8995	9.47942
Novel03768	0.192059	0.142622	2.16786	0	0.416505	2.26866
Novel03766	5.9805	8.25564	6.82178	7.06045	3.41624	3.46385
Novel03761	0.742662	4.15999	6.97584	0.917743	4.43704	2.24315
Novel03757	11.5532	12.2181	4.84075	8.60738	3.7165	9.45599
Novel03756	130.134	14.3182	25.7028	161.347	13.8063	19.0492
Novel03753	10.6411	2.71975	9.01526	20.4281	5.88231	4.62819
Novel03747	10.5068	6.88628	8.0614	10.6039	6.99974	9.67288
Novel03738	64.9146	117.83	132.527	71.4164	124.681	121.906
Novel03737	12.5146	20.9912	25.1604	16.9644	30.4258	20.6185
Novel03736	25.0808	8.51199	2.97654	11.9681	6.30945	7.75698
Novel03735	2.14224	5.82645	5.26555	2.2033	2.61392	3.30144
Novel03731	1.44981	2.42784	2.81949	2.18248	3.11698	6.11196
Novel03729	59.8438	86.8679	109.656	74.0821	119.898	94.8759
Novel03726	28.4278	60.4164	47.7345	38.1997	56.4128	24.054
Novel03723	47.3638	59.1887	45.2155	41.1408	26.3182	33.1232
Novel03715	93.8082	28.8287	31.9237	90.4188	34.9077	54.0969
Novel03712	5.71514	19.9107	51.3434	7.08765	39.2538	21.2269
Novel03706	1.17917	4.83568	4.84409	0.185992	3.40423	2.82417
Novel03703	0.0909377	1.16298	5.01911	0.972255	13.44	15.8628
Novel03696	7.64651	16.7995	11.312	7.498	5.94182	6.85611
Novel03695	33.1877	0.201803	8.76479	30.9184	5.10485	10.138
Novel03692	3.5331	11.3545	16.77	4.8353	13.4285	12.333
Novel03687	19.0736	89.8634	131.5	25.3884	134.727	102.099
Novel03682	2.26611	11.7918	13.2832	3.44551	8.26777	6.87003
Novel03679	2.51155	5.91151	7.92758	4.35524	20.5013	11.8982
Novel03676	9.89936	10.7705	8.59402	9.24455	27.1983	17.0626
Novel03673	136.742	427.093	545.921	55.5807	181.86	154.341
Novel03672	145.709	725.12	897.357	122.57	280.356	435.242
Novel03669	171.125	843.133	656.368	96.0311	254.145	307.021
Novel03668	1.08476	37.6566	8.17071	0.855436	5.64396	2.90299
Novel03665	40.7762	882.812	1066.04	26.7051	165.877	331.201
Novel03659	9.66627	7.25617	9.41289	11.8134	18.8284	29.8676
Novel03656	68.4936	110.191	100.443	80.8909	87.5851	108.15
Novel03654	24.3861	12.7414	16.7843	15.4639	7.69984	12.5709
Novel03644	2.23681	2.22987	2.77912	1.59405	3.06281	4.30149
Novel03641	0.404266	17.421	11.7552	0.12701	0.0751451	0.185652
Novel03639	20.5705	22.8153	24.5168	30.1763	15.7561	18.7262
Novel03631	3.49427	16.8269	15.2539	2.09914	6.26624	8.86668
Novel03626	104.872	65.7621	78.6425	147.266	72.7488	80.0804
Novel03620	3.39335	2.22409	1.82948	3.76808	1.1335	1.39345
Novel03610	68.0852	22.8313	45.0729	70.0752	45.791	36.0199
Novel03607	3.69466	8.15076	5.43511	4.03428	3.52148	1.74781
Novel03603	4.83658	3.65449	3.87899	4.6876	2.78772	4.66135
Novel03597	0.329748	0.732824	2.4896	0.0811853	3.06861	3.30952
Novel03596	10.9619	17.9532	21.6417	12.1943	14.1027	10.0646
Novel03594	7.35807	11.6458	9.48114	5.83635	14.3826	14.2802
Novel03590	4.08006	23.2236	40.4971	7.10196	38.4243	22.1467
Novel03585	8.55069	10.9546	8.53404	5.98381	6.12102	6.43407
Novel03584	2.32165	1.87857	2.63586	1.43289	2.77281	3.77532
Novel03583	16.9693	10.2976	10.3631	14.6587	5.68735	7.12886
Novel03580	4.39526	5.48706	3.69999	4.2139	1.78811	2.23171
Novel03579	2.48324	1.0523	1.01998	1.57481	1.22189	2.4868
Novel03577	7.50004	15.4794	21.2994	10.3695	26.9397	33.9535
Novel03574	22.3513	55.9681	68.1025	27.257	88.5053	59.9069
Novel03568	13.5527	21.403	32.3424	14.1904	35.5286	29.7735
Novel03567	0.0160798	0.249124	0.0697602	0	0.937591	0.85073
Novel03559	12.7308	29.6322	23.4929	19.2223	33.1274	20.9883
Novel03555	12.4611	1.13764	7.16496	0	0	0
Novel03554	3.77678	1.11447	2.06426	2.62397	1.13272	1.26357
Novel03552	1521.97	840.703	849.444	1865.33	676.577	730.31
Novel03547	34.2711	28.5477	27.6162	32.1692	20.0998	23.9037
Novel03539	1.78571	1.58656	1.82814	1.16099	2.16118	3.60737
Novel03532	28.9696	46.3258	61.13	27.2635	76.1339	51.1036
Novel03524	22.7792	26.4305	46.3274	43.2942	168.607	97.8739
Novel03523	0.641123	1.09281	2.53045	0.214585	2.47197	2.54044
Novel03517	389.845	1086.64	1298.34	356.422	1511.81	677.474
Novel03513	0	1.13941	0.722467	0	0.84089	0.243407
Novel03511	0.224168	9.62091	2.70433	0	4.31913	2.11034
Novel03510	45.8076	8.14303	11.3982	34.0366	5.96114	8.3566
Novel03509	3.85745	2.06823	3.04453	4.34676	7.02487	4.92712
Novel03508	26.2427	19.64	32.0671	43.5807	35.8377	36.0455
Novel03507	0.0675469	0.398381	0.391838	0.0294641	0.330083	0.486551
Novel03502	14.2975	9.88487	10.7642	11.5212	6.03875	7.72504
Novel03501	7.57543	0.204752	1.31798	3.97314	0.182791	0.14822
Novel03499	194.082	18.5223	15.7858	166.226	22.1022	26.6844
Novel03490	2.40594	8.48931	19.6063	7.96309	21.1397	16.04
Novel03489	22.9966	40.5885	33.4972	22.9846	31.2009	32.8939
Novel03487	6.71046	5.55609	4.29905	5.86095	3.13092	5.24559
Novel03486	0.448596	0.279668	0.361585	0.287079	0.491035	0.538756
Novel03483	1.12559	4.98028	0.862367	0.804263	2.35026	5.4704
Novel03481	2.34034	2.8146	2.42494	1.30368	3.01705	2.87678
Novel03480	8.52791	2.56473	3.18348	4.80882	1.38999	2.39616
Novel03476	6.59039	1.93235	2.89698	6.33702	2.5709	3.78096
Novel03469	2.28157	2.13244	2.22333	0.443059	0.26416	0.371104
Novel03468	210.239	209.409	127.316	180.045	94.0659	130.102
Novel03466	30.4019	34.4771	21.6211	27.3596	15.1845	19.8229
Novel03465	1.4485	1.12	1.06993	1.81593	0.73852	1.06132
Novel03458	6.07341	11.916	10.9059	4.68503	7.45409	12.5176
Novel03429	1.37931	0.450402	0.725543	1.17226	0.129025	0.890795
Novel03428	9.47811	12.4757	10.3628	8.39763	6.32557	9.46679
Novel03422	1.80961	2.8411	3.12945	1.04224	2.44213	3.0533
Novel03421	57.9101	93.4713	114.415	88.8742	89.0241	98.623
Novel03418	12.0575	15.7646	15.4321	13.2159	22.5747	17.5674
Novel03416	8.2623	9.82979	5.01833	7.46181	3.59341	4.74544
Novel03410	3.33643	3.50123	3.3264	2.9767	10.0728	10.6946
Novel03408	6.22486	5.66155	6.22403	10.0675	13.6503	12.6088
Novel03407	33.2564	34.816	37.4419	27.9409	49.0294	63.0773
Novel03404	0.16966	2.07564	3.36594	0.35806	4.69523	2.69206
Novel03403	18.5099	5.9736	5.04843	7.20426	3.13943	8.01808
Novel03400	87.8736	19.679	27.2932	93.1611	27.3351	31.358
Novel03397	15.4572	14.8121	21.6707	15.6194	22.5397	17.6404
Novel03396	15.0867	16.7447	21.6452	17.2639	33.7927	28.7374
Novel03394	2.15597	7.18892	3.00689	0.880047	2.50635	5.35675
Novel03393	206.593	9.15223	54.5461	313.794	31.6864	29.442
Novel03388	6.75064	5.32874	1.11039	4.66891	0.276377	0.632095
Novel03381	0.141627	5.3339	4.26011	0.290238	4.37167	3.90911
Novel03375	7.51416	5.08225	25.8602	1.67742	15.0565	43.301
Novel03363	5.10432	10.0515	7.99918	6.1975	4.08596	2.97182
Novel03361	66.1976	222.786	99.5261	81.1102	54.9915	76.5673
Novel03357	1.74193	2.7996	5.24035	1.32194	2.91377	3.54192
Novel03354	0.376059	0.91075	0.516214	0.212518	0.0809173	0.0419046
Novel03353	4.23321	3.07492	0.453876	1.91521	0.283668	0.404717
Novel03352	3.79085	6.75078	5.0349	4.73629	2.91671	2.56286
Novel03351	0.452302	0.171362	0.0635092	0.599252	0.0108566	0
Novel03344	37.6967	20.4239	27.9722	39.8483	23.1358	24.3363
Novel03343	0.0684184	0.0540188	0.0363586	0.231178	0.0301465	0.0374635
Novel03334	1.49006	0.365965	0.658039	2.72088	5.08017	2.51901
Novel03330	2.42336	4.9104	2.1045	2.19647	1.20844	0.907326
Novel03328	13.476	7.18589	8.06109	15.5758	5.83346	5.01672
Novel03327	6.95657	6.725	6.38101	8.28257	5.50433	6.74767
Novel03321	4.04291	7.73746	14.4667	5.4056	15.0673	13.9861
Novel03319	35.033	25.9644	22.5308	37.3307	39.3748	37.2062
Novel03315	1.42571	0.151856	0.167112	1.69013	0.150513	0.0996321
Novel03313	14.1332	7.90431	7.73917	10.0111	3.23155	3.92933
Novel03312	16.2086	5.90249	6.94852	11.4542	2.83245	2.86297
Novel03311	1.20842	1.65418	1.75232	0.948266	0.665326	0.982869
Novel03310	10.0298	11.1112	11.1144	7.99259	12.3463	11.9145
Novel03302	7.64608	7.06604	6.18285	8.51413	4.19274	5.08366
Novel03296	2.30468	0.648226	0.213469	2.43121	0.810588	0.956048
Novel03293	6.6537	3.59594	7.80798	9.34224	7.57011	4.02767
Novel03277	64.8506	159.033	165.308	94.7068	254.019	206.219
Novel03250	21.9174	28.5074	50.1337	36.4432	58.2132	55.1189
Novel03244	17.3282	11.1337	11.1363	17.5069	7.88963	6.47102
Novel03238	6.44562	9.60211	8.36059	4.84491	10.6883	9.38205
Novel03236	2.29306	4.66417	2.33815	3.19246	6.97358	5.70223
Novel03232	1.09589	23.073	31.0083	2.29557	37.438	21.3593
Novel03228	17.4852	29.47	25.7254	18.1923	25.2937	25.8294
Novel03226	1.22765	1.43769	2.61091	0.326149	1.61625	3.30717
Novel03222	28.8801	9.47974	3.79159	10.5607	1.04849	1.7883
Novel03221	7.65394	7.86659	8.04366	7.17499	10.4963	8.69653
Novel03220	7.63776	6.96592	5.51709	7.6268	4.51145	8.58029
Novel03218	8.43212	8.7036	16.0385	7.90757	12.6263	13.4725
Novel03217	391.457	270.763	313.322	306.242	184.183	295.216
Novel03215	16.5161	11.0101	11.9937	15.7583	22.142	21.9304
Novel03210	149.758	166.35	228.932	171.638	347.062	220.604
Novel03206	6.73555	9.45264	8.02232	6.24475	10.218	8.05908
Novel03204	442.324	13.7108	38.3974	377.324	21.35	41.2888
Novel03203	38.1405	34.0545	42.4121	38.2744	89.0943	67.0859
Novel03201	19.5939	4.52902	24.5215	27.8188	23.3644	18.4102
Novel03199	6.07143	6.57888	22.2291	5.16344	20.3416	13.5523
Novel03196	0.455084	0.556722	0.41412	0.598184	1.38241	3.1544
Novel03193	16.1611	9.01746	8.07078	13.1608	7.42443	6.37518
Novel03192	88.1365	126.827	133.834	87.5571	115.901	78.5334
Novel03191	0.209753	0.433848	1.75852	0.422466	1.6001	1.00662
Novel03190	1.51324	2.06189	4.78408	0.69513	4.35987	4.00462
Novel03183	7.16037	16.8708	14.4022	9.86168	7.04932	5.57451
Novel03182	1.30021	1.19193	1.26457	1.46974	2.56669	3.37203
Novel03181	13.9189	8.2585	9.49789	9.51235	3.26814	2.91941
Novel03180	0.717908	2.73899	0.35921	0.765835	0.130204	1.17879
Novel03179	10.3421	3.63999	4.32752	9.61539	4.38389	5.52836
Novel03175	0.932015	0.642066	0.645003	2.20946	0.565346	0.693768
Novel03173	6.42256	4.52904	8.1328	11.1954	15.2537	9.02761
Novel03171	864.445	20.1492	125.94	1261.71	105.356	116.076
Novel03167	79.5921	134.786	53.0986	48.8106	38.5189	155.923
Novel03165	0.972126	1.17149	1.43479	0.347714	1.67323	0.853527
Novel03160	16.8709	37.306	25.8912	18.3358	30.295	30.7653
Novel03157	4.88116	2.01257	3.26994	3.09001	1.53546	3.80571
Novel03154	25.0813	19.0196	16.5686	20.146	12.0243	14.569
Novel03153	19.4239	24.6815	30.6189	20.1667	34.6373	30.2276
Novel03152	36.4775	31.1333	27.0809	38.5116	23.675	20.0807
Novel03149	12.1427	6.78984	6.05953	9.13664	4.80228	6.73587
Novel03148	1.12912	0	0	0.439428	0	0
Novel03142	19.8141	0.0428984	0.667694	14.4563	0.139847	0.422683
Novel03140	15.2273	18.5146	20.8991	16.901	27.6528	22.8892
Novel03138	46.9786	21.1702	32.9821	49.2238	26.599	19.3429
Novel03136	5.47814	6.00581	5.5428	4.56462	7.44047	7.17565
Novel03135	41.7044	55.4961	43.1685	40.8824	31.7793	43.4334
Novel03134	27.1662	23.9459	14.9751	14.9456	9.52503	12.0689
Novel03129	8.58232	13.5479	10.6421	7.64701	13.7072	12.1711
Novel03121	6.34543	3.73292	4.65682	6.52578	2.48096	4.28902
Novel03118	8.16607	10.2789	14.5655	8.84079	14.3687	13.192
Novel03113	2.9829	1.64206	1.89507	4.77524	0.907846	0.857651
Novel03111	127.237	18.9701	53.7469	180.13	45.9342	38.6309
Novel03110	3.23463	5.53257	4.84333	3.40038	5.65589	4.96878
Novel03104	0.409135	1.17244	1.80644	0.372942	1.47	4.01287
Novel03093	11.3537	10.7494	8.13833	9.66543	5.44777	8.40622
Novel03088	3.54845	4.94908	9.43102	0.991031	3.70563	9.52464
Novel03085	12.7246	16.047	14.7774	10.2105	23.8032	20.2701
Novel03083	0.347395	0.45645	1.70717	0.442767	1.71031	1.41327
Novel03081	11.114	19.6359	21.8602	11.562	23.0627	28.4012
Novel03079	6.37485	2.96393	1.89933	5.06362	1.48	3.13015
Novel03074	22.3084	10.9118	10.8508	21.4359	16.912	14.1236
Novel03073	0.895063	2.61213	1.80228	0.110432	2.82662	6.70688
Novel03072	90.0513	65.4223	76.2703	87.6797	55.2582	60.0699
Novel03069	20.4155	20.7113	21.487	21.3777	31.3178	24.118
Novel03067	12.4026	10.5328	11.891	17.5373	20.078	13.988
Novel03066	28.0385	36.7736	39.819	29.0495	63.1388	43.2784
Novel03064	18.8294	7.62034	9.78674	20.7809	8.91053	6.37986
Novel03062	2.92566	1.07646	0.653065	9.0354	1.01047	1.43453
Novel03059	5.82425	2.51615	2.65955	3.92408	1.23502	4.69297
Novel03055	1.04574	8.16883	9.1586	0.718135	5.88736	9.2669
Novel03054	0.6758	1.28081	3.51411	0.553844	2.40707	2.45975
Novel03053	1.96857	1.50704	1.99286	0.961022	2.02819	2.78573
Novel03049	5.67244	4.96379	2.6157	3.50444	1.58019	3.09233
Novel03048	39.9701	10.2916	48.1894	57.7312	39.1216	32.1622
Novel03046	63.5282	24.8537	18.7823	55.851	27.1068	27.8178
Novel03042	1.10399	9.75949	8.10912	1.09623	7.01956	12.0159
Novel03041	2.01007	3.58248	4.69116	2.42134	4.29245	4.78546
Novel03040	4.12434	12.2362	21.6044	6.37993	23.7718	16.5745
Novel03039	31.5022	35.5644	37.128	28.284	54.7361	45.6559
Novel03034	3.72431	3.9367	5.54213	2.14145	4.4522	14.5407
Novel03029	6.19018	7.71373	8.0195	5.67103	9.93574	9.03991
Novel03028	7.28272	4.8079	4.06366	7.50791	7.83999	7.05382
Novel03024	4.06084	1.7865	2.74326	3.36644	4.0597	3.62134
Novel03023	6.3464	0.998801	0.979106	3.20821	0.482895	0.994679
Novel03020	26.3976	38.0619	39.4045	35.7862	170.928	54.9284
Novel03018	0.0192987	0.218976	0.198424	0.0369194	0.799397	0.223739
Novel03017	0.328644	17.6607	4.70125	0.315149	6.97242	6.03584
Novel03016	194.999	220.651	128.527	212.101	82.5066	77.802
Novel03014	1.72243	1.5523	2.25484	1.97051	3.32657	4.50499
Novel03013	11.2867	18.7731	13.1576	11.1491	7.16598	8.09808
Novel03012	1.4582	0.183869	0.616409	1.3872	0.617729	0.664738
Novel03011	3.27808	3.6834	3.43942	6.0894	3.24731	5.57292
Novel03002	0.0913148	0.856882	0.46828	0.0773889	0	0.1435
Novel03001	1.93499	3.74976	4.03202	3.05079	4.61033	2.12043
Novel02994	15.8193	28.4678	27.7655	16.8658	24.6857	25.2024
Novel02985	8.64509	17.4278	17.0571	10.1438	10.5662	13.2499
Novel02983	32.1214	29.2922	32.2125	39.9084	25.8652	27.5192
Novel02981	18.9261	22.3213	16.9489	17.7389	13.2171	18.702
Novel02977	15.3678	31.0686	23.2089	24.2883	14.6224	16.1157
Novel02976	1.19824	1.10763	0.443995	1.425	0.333752	0.530863
Novel02970	11.0477	5.49218	7.5593	9.16367	8.93586	10.078
Novel02969	2.53362	1.68446	1.08505	1.65441	0.884474	1.45547
Novel02967	4.7121	3.37116	2.44411	3.45215	1.71607	3.1037
Novel02965	13.3049	17.5561	10.8356	13.8681	8.48053	12.212
Novel02963	1.5542	1.5053	0.469241	1.10185	0.363195	0.926081
Novel02962	114.439	61.3174	86.1355	180.297	114.233	58.7565
Novel02953	7.94276	2.42798	4.02905	12.0711	9.32762	5.4633
Novel02937	2.74189	2.30536	3.41867	1.73794	3.38773	5.21386
Novel02934	10.4286	7.63898	7.35205	11.0771	6.34726	6.85254
Novel02931	8.31988	4.55942	5.57379	8.0962	2.00872	3.29573
Novel02929	0.707444	2.97442	2.31345	0.836688	1.10201	0.756713
Novel02927	6.04259	6.40424	4.77604	4.04038	2.6357	4.03408
Novel02925	1.32043	1.09122	1.43041	0.905517	1.8225	2.93615
Novel02922	15.0534	9.8778	8.15488	14.9225	7.36909	8.98072
Novel02917	3.45118	6.45633	3.93932	3.4855	2.63387	2.21353
Novel02915	10.8048	63.4002	51.5396	10.2329	39.7856	23.7529
Novel02914	4.45347	1.87042	2.75089	1.65328	2.04765	3.85302
Novel02912	2.68404	2.34353	8.69394	0.951708	6.10662	13.7811
Novel02911	96.0651	59.6221	64.9362	87.575	62.1728	47.7141
Novel02909	2.16992	0.889793	1.27457	1.372	1.02683	2.31804
Novel02905	20.5157	32.3847	28.3136	15.5632	22.7713	27.7299
Novel02903	1.56993	0.853907	1.14459	1.722	2.11654	6.22749
Novel02901	5.61317	7.42903	12.521	3.57267	5.67345	11.2482
Novel02900	3.24019	2.04984	0.636901	2.49607	0.482946	0.319906
Novel02899	2.0209	5.82201	2.28684	0.674297	1.80627	4.44948
Novel02898	2.15323	0.909346	1.16669	1.71037	0.596353	1.00088
Novel02885	0.553079	1.15596	0.54621	0.212489	0.0656485	0.209097
Novel02884	0.109036	0.40095	0.317164	0.0524467	0.184796	0.878884
Novel02882	16.5525	1.50834	1.05983	5.1142	1.92065	1.09353
Novel02875	8.89266	4.80996	7.73251	6.16031	6.25964	10.8875
Novel02873	0.704975	0.62165	0.606951	0.957032	0.41636	0.418796
Novel02871	5.94045	4.52792	3.59011	5.12841	1.03834	2.37705
Novel02870	0.806122	4.88287	3.56775	1.6984	5.35661	3.82346
Novel02865	73.1015	105.647	99.2039	78.3988	157.062	135.233
Novel02860	22.0967	14.7123	10.9618	15.6835	10.195	12.4446
Novel02858	31.0242	16.1751	14.4521	32.0772	13.5911	13.5109
Novel02854	21.5681	3.807	3.26402	19.3124	0.629322	1.27678
Novel02850	22.0039	13.9878	16.6637	15.986	7.05707	13.017
Novel02849	48.1286	1.87118	6.30282	76.6277	8.30649	7.73952
Novel02848	29.8174	46.2068	39.2604	29.7019	22.8679	30.3628
Novel02845	0.225802	0.296029	0.704059	0.153743	0.915761	0.779482
Novel02844	2.94919	6.77203	12.1554	2.82422	20.0028	14.015
Novel02836	6.08792	13.5352	5.41464	5.39946	2.47611	4.00813
Novel02834	0.595929	4.5638	0.486411	0.535722	2.6753	3.17406
Novel02833	7.02407	9.74992	11.4107	6.62655	12.2703	15.6229
Novel02831	8.78198	17.3256	17.2056	8.98916	12.7894	14.0482
Novel02826	27.8679	43.244	27.0491	24.3754	17.5769	22.7504
Novel02825	32.5184	18.6974	12.5075	19.6678	11.0975	20.3782
Novel02819	27.9537	25.0104	24.8481	30.3966	16.2256	18.5099
Novel02805	14.9649	18.7905	12.8007	12.6473	21.7944	50.1199
Novel02803	0.718069	1.00058	1.32037	0.210319	1.47892	3.12729
Novel02784	32.2661	1.45863	3.27043	9.49977	0.695365	1.78274
Novel02776	33.1989	3.30993	4.7959	15.1612	2.421	10.3262
Novel02774	2.07525	0.0711538	0.717451	14.6579	2.04852	2.81094
Novel02770	14.5332	23.6858	26.0836	11.1894	23.1516	26.6513
Novel02764	4.09185	5.97033	5.18828	4.5813	12.3478	10.5748
Novel02759	3.72137	3.23707	2.90158	3.19587	1.91262	2.467
Novel02758	0.838252	0.901235	0.241375	1.26876	0.120248	0.535905
Novel02751	2.6288	3.60205	3.08319	2.32955	2.42166	4.54032
Novel02750	88.0387	17.3426	12.6804	53.09	3.06534	4.54365
Novel02747	113.988	60.8695	77.8757	109.327	63.0898	61.188
Novel02741	2.75535	3.66808	6.01154	4.10894	14.9836	15.0132
Novel02738	1.31415	0.0327763	0.089213	0.86224	0	0
Novel02729	5.97324	2.73968	1.07398	11.6733	4.06619	3.23546
Novel02727	0.920149	2.47307	5.08593	1.22972	12.9318	12.4348
Novel02721	9.71408	7.46962	5.62253	7.86863	4.40256	7.11261
Novel02720	7.87544	3.92689	2.69829	6.80511	2.86097	5.11813
Novel02719	9.08356	7.41283	7.40024	7.97057	4.0778	7.20505
Novel02714	1.61303	2.84419	6.73361	1.67913	1.99235	0.744903
Novel02712	7.52167	8.38614	11.5925	4.31468	11.7077	16.8151
Novel02710	87.1746	0.54179	3.75487	90.8136	2.9271	3.83247
Novel02707	13.5627	0.425189	1.30628	8.42112	0.121545	1.00012
Novel02705	26.7343	18.5965	14.8167	16.9403	10.1628	13.0165
Novel02700	2.49462	2.94421	2.47883	1.99173	0.519279	1.11881
Novel02699	7.36131	5.37776	4.70807	10.1792	12.3832	11.2897
Novel02697	45.6885	16.9891	18.2733	37.7065	21.1095	23.8918
Novel02695	2.6985	2.00658	2.43596	3.20477	1.78675	3.50869
Novel02694	2.20662	1.78167	1.60525	2.38165	1.42902	1.68391
Novel02693	160.693	168.034	173.18	150.959	211.728	168.081
Novel02692	9.05718	7.85454	5.43326	9.5245	6.45166	4.07925
Novel02685	4.56094	4.40085	3.12071	4.59587	2.10461	2.79046
Novel02684	12.5289	23.2416	8.46934	6.40417	7.11519	25.7436
Novel02681	20.7166	5.58763	6.67624	11.9826	4.57055	7.47687
Novel02677	11.9562	0.278839	0.45516	5.06809	0	0.126193
Novel02675	15.1301	0.238486	0.0769581	5.76464	0	0.177204
Novel02674	19.9187	27.0761	27.3211	20.5158	38.9272	37.454
Novel02670	10.7339	8.05421	8.74144	8.88544	5.38074	5.93595
Novel02666	23.4249	19.7405	22.2138	18.1398	11.4915	14.1908
Novel02659	3.45124	4.573	3.95858	0	0	0
Novel02656	19.7433	15.0688	11.9189	14.8424	16.1827	8.79363
Novel02653	43.7263	84.2933	89.8897	41.7508	123.248	93.9984
Novel02652	21.0988	38.2487	37.8126	18.9043	25.5336	32.0853
Novel02636	3.0838	4.27934	7.114	3.69134	13.9271	12.3059
Novel02631	5.33205	4.5773	5.35665	5.76402	7.09817	7.55231
Novel02627	8.82664	9.93774	10.5959	7.79288	14.4291	12.3207
Novel02617	3.16944	9.83735	11.8799	4.1622	16.9879	19.1376
Novel02615	0.032367	0.26052	0.877822	0.0471347	0.942446	0.46782
Novel02613	3.4898	2.09262	1.66394	4.90494	2.38948	0.812726
Novel02606	21.6202	33.1048	20.8557	6.65865	5.4448	5.4958
Novel02605	4.76062	9.74569	3.9645	4.09787	4.18006	9.63226
Novel02604	25.6382	29.4524	34.0572	20.8379	31.5204	32.2599
Novel02602	68.0721	61.6473	103.416	46.8379	159.702	101.515
Novel02581	5.11869	5.38092	4.41431	3.92521	2.62294	4.45717
Novel02573	24.5346	2.5828	4.32373	28.4609	3.95674	3.60901
Novel02572	25.7995	21.6061	17.4985	18.0837	12.5998	22.52
Novel02564	22.3684	30.5708	24.9005	17.1954	12.7473	20.0207
Novel02561	1.54607	2.74048	3.33553	1.40465	3.36832	5.65133
Novel02554	43.6118	41.5069	21.6129	29.6791	13.8095	24.2215
Novel02550	43.9696	70.395	35.1856	43.6567	1.21845	2.04898
Novel02548	12.9153	24.1861	17.5412	12.559	13.8454	17.7371
Novel02541	23.0079	10.524	12.287	16.9483	8.02076	10.1942
Novel02540	1.78498	2.9254	5.86118	1.39995	4.53865	4.80333
Novel02537	12.2458	6.44974	6.43734	15.0847	7.59327	13.0487
Novel02531	98.9383	222.085	133.244	112.599	152.069	73.7951
Novel02528	0.543399	1.55288	1.45867	1.11406	1.90862	1.19662
Novel02527	33.6113	33.6894	34.8016	18.2511	24.4524	24.8345
Novel02525	6.67229	5.21897	2.88133	7.84858	10.0674	5.36681
Novel02524	4.45559	3.31585	2.34446	3.49063	0.864332	1.6709
Novel02523	16.7059	19.5579	27.5563	16.7597	40.2918	34.6682
Novel02522	192.814	15.129	17.5873	148.134	13.9736	13.0927
Novel02521	6.47179	0.972663	0.9413	7.32436	0.923401	1.30263
Novel02520	20.6323	35.3849	17.8618	24.0613	10.5089	17.1267
Novel02515	3.13569	5.60212	4.28373	2.5935	1.88353	1.92976
Novel02513	13.3563	22.0293	17.1308	16.9125	15.1527	7.91395
Novel02505	10.4025	11.7232	13.5396	12.1142	18.0026	10.748
Novel02501	3.47649	2.59325	2.34223	3.54857	1.98335	2.25844
Novel02500	3.47837	7.42797	6.19265	3.50558	7.05736	4.93429
Novel02499	34.6153	77.7019	43.3681	70.2337	53.0756	41.9642
Novel02497	4.10672	8.06156	6.80424	2.52826	6.34466	9.33018
Novel02496	7.05114	3.57761	2.89967	4.58295	1.32099	2.72618
Novel02494	35.6374	43.4865	24.579	33.1984	19.2169	24.0828
Novel02493	16.9465	26.3457	26.6662	23.4255	43.1636	38.7657
Novel02491	0.0159871	7.70707	10.406	0.0359482	16.712	9.28371
Novel02490	25.3596	24.8906	21.4438	16.6095	25.3415	27.9423
Novel02489	298.646	148.964	179.288	360.241	122.334	127.761
Novel02488	28.7491	21.7797	20.7385	33.2792	17.4269	17.31
Novel02484	3.89252	9.45897	8.50637	4.84774	8.84824	6.06247
Novel02482	3.31279	1.57987	0.954233	2.02709	0.729131	1.56567
Novel02480	8.88225	14.5087	15.1071	9.56326	25.9862	19.1558
Novel02476	51.0863	61.0577	91.8625	46.3501	81.0024	49.2369
Novel02475	0.0411243	0.00974075	0.369519	0.0341468	0.966576	0.730091
Novel02473	69.0562	105.853	129.754	85.5677	116.339	80.588
Novel02468	5.89476	0.0297415	0	5.71224	0.0574086	0.13308
Novel02462	3.09696	5.76678	9.92469	3.50786	14.0935	9.7599
Novel02456	0.151064	0.28693	0.129024	0.419578	1.177	1.33522
Novel02449	1.95524	1.36816	1.83065	3.04575	1.31723	1.51879
Novel02445	40.3945	25.5728	21.6018	38.0116	17.8449	20.5289
Novel02438	23.0628	16.412	8.5894	22.0414	11.8918	9.19684
Novel02437	7.32264	10.8577	12.8659	4.66143	14.5939	15.5245
Novel02433	5.80537	7.87056	6.86	3.22493	9.74475	9.58237
Novel02426	1.18533	0.0986825	0.555579	1.00539	0.686702	1.20033
Novel02417	2.73767	0.446149	1.10069	1.98786	1.46551	1.01688
Novel02412	1.32095	1.49383	1.82397	2.563	3.58154	7.65451
Novel02411	6.88648	13.0918	13.8305	8.63756	8.78331	10.3766
Novel02408	9.31879	4.41768	6.12963	5.31399	2.92459	6.11572
Novel02400	2.55674	3.54546	2.14863	2.92222	0.354894	0.268845
Novel02397	8.94408	15.1112	14.7335	8.79621	10.8062	14.1194
Novel02395	27.1038	44.8552	32.4799	28.1814	31.6051	21.0282
Novel02388	2.62708	8.97595	4.31023	3.58667	8.43284	4.21228
Novel02381	24.7711	42.9994	31.0796	20.837	33.8372	25.4835
Novel02378	5.02887	8.05359	3.0361	5.54682	3.6269	2.76892
Novel02377	0.848496	1.27843	1.97931	0.638002	1.20501	3.2055
Novel02375	3.59867	6.09521	9.30241	4.42864	8.2422	7.09383
Novel02374	0.351174	1.9405	9.68028	0.358739	6.4724	4.53635
Novel02369	3.08142	3.10434	3.85504	2.60859	4.44372	4.37794
Novel02368	3.35008	5.57009	9.51639	4.50706	8.07274	10.6892
Novel02356	5.4471	7.14207	6.98639	8.29009	13.9506	11.6749
Novel02353	1.98121	1.10823	1.37397	3.01992	1.70218	1.06849
Novel02351	4.90938	4.90489	3.85819	7.19697	6.20105	11.4618
Novel02349	1.27987	1.429	1.26586	1.62856	2.54252	4.83215
Novel02345	12.2773	13.408	13.642	10.5885	18.3245	15.4721
Novel02343	17.3429	18.9349	26.3229	16.1362	27.4146	23.9391
Novel02342	15.4668	3.96402	0.625288	9.01629	1.6557	4.86743
Novel02340	335.392	269.244	263.809	458.576	216.749	250.278
Novel02339	5.68536	108.394	91.0948	20.6264	66.9175	76.6323
Novel02335	4.93636	12.849	9.41163	5.50374	8.88533	6.67318
Novel02329	4.25221	3.04395	4.17513	2.23928	4.1844	7.75767
Novel02326	147.912	27.1769	33.0668	136.078	31.8074	26.9264
Novel02315	4.13514	8.97031	6.36189	5.32955	7.88816	7.99297
Novel02314	17.4411	124.436	98.3021	23.2825	171.571	92.0669
Novel02310	2.98095	8.76019	4.05179	9.24826	2.33955	2.87916
Novel02308	0.0742893	1.78535	3.89447	0.137378	6.73327	3.2965
Novel02302	0.0915967	0.181502	0.0884969	0.0345708	0.329183	1.11078
Novel02296	14.6474	11.5139	12.287	16.792	24.4335	20.1123
Novel02295	8.16019	9.27413	11.6889	3.4457	9.60547	15.1136
Novel02288	0.784418	0.952755	1.13635	0.654318	1.30443	3.08934
Novel02286	2.69422	3.73308	2.42261	2.21641	0.492961	1.17531
Novel02283	4.12738	2.71438	1.6938	1.8259	1.89172	4.73903
Novel02279	18.3438	15.7123	3.00832	13.0206	1.57568	3.16826
Novel02276	36.056	46.4438	15.5769	37.2556	14.2273	12.7991
Novel02269	40.4606	14.8173	15.5932	28.9935	11.2591	14.9209
Novel02263	4.31766	3.41472	2.83488	3.15037	1.80241	4.33337
Novel02260	6.50175	7.18175	4.78307	4.16983	2.97291	6.71129
Novel02257	17.0637	9.42984	13.3716	12.5496	9.59818	10.2143
Novel02248	5.07879	7.15989	6.95221	4.92945	8.9078	7.97038
Novel02245	54.9895	50.3799	26.0293	39.1665	21.2945	17.4
Novel02244	5.94446	10.398	11.5674	4.87357	16.9727	11.9675
Novel02241	9.51584	11.317	9.13483	8.90357	12.5533	10.1163
Novel02238	16.8324	29.8726	31.0902	16.4894	39.0479	26.4569
Novel02236	2.08976	2.80631	4.4772	2.55081	5.92675	4.87345
Novel02232	0.351202	0.710198	1.02573	0.146196	0.790119	1.74645
Novel02229	0.0342952	0.208874	0.610076	0.0758084	1.42408	2.20286
Novel02228	0.248572	0.196835	0.78179	0.0801019	1.08342	3.62787
Novel02227	1.33602	1.59568	1.99039	1.99498	3.33101	2.26994
Novel02223	4.83727	9.32686	12.5945	8.69614	17.7834	10.5403
Novel02219	4.36657	5.98198	9.23155	6.71158	12.4018	8.87098
Novel02218	3.73827	4.13057	4.89038	1.25583	0.991331	0.991382
Novel02217	0.731095	2.40352	1.60077	1.21707	1.07411	1.36245
Novel02215	3.72718	3.56762	5.85218	2.58866	4.70871	8.36379
Novel02214	11.7314	10.4569	8.97163	12.6854	7.328	8.23438
Novel02213	14.6896	19.2439	15.7625	14.8563	28.3981	17.8461
Novel02212	1.93665	0.0195179	0	0.139102	0.0594899	0.020813
Novel02211	178.568	10.5641	16.7366	74.7183	8.64158	10.3837
Novel02210	8.73691	9.08282	9.42404	7.79162	12.5867	13.8499
Novel02206	3.65272	5.39375	6.14628	3.44974	6.22522	6.07921
Novel02202	42.6978	44.0388	43.542	29.7905	19.1249	28.9289
Novel02197	6.97811	16.9088	25.5822	5.97866	12.0169	8.64186
Novel02196	32.0074	14.091	17.6156	27.549	13.3861	11.7962
Novel02194	19.0832	9.71376	14.2107	14.8	9.86051	11.4401
Novel02193	1.73626	1.76854	1.34552	5.03662	5.40499	3.67689
Novel02191	7.95353	36.5472	75.2619	24.3505	47.0465	34.1262
Novel02185	267.695	83.3404	125.039	223.267	58.2578	76.2368
Novel02184	0.294605	0.476382	2.57035	0.325688	2.40797	2.67432
Novel02180	12.8551	14.5868	4.12341	11.5907	3.53318	5.65736
Novel02179	0.415779	4.68928	3.07569	1.71114	3.20382	1.26375
Novel02178	1.47965	0.747307	0.238524	2.76254	0.629136	0.593598
Novel02172	1.65453	5.8775	4.34622	1.85597	3.98742	3.02215
Novel02171	31.8178	13.4142	39.8666	17.8885	16.2013	14.3175
Novel02164	16.211	30.8601	33.2693	14.3901	44.1042	25.9615
Novel02157	8.2486	7.95462	5.51658	10.6852	8.32598	3.87581
Novel02155	45.7204	59.3926	79.4409	50.0809	90.2472	94.4091
Novel02154	97.6628	79.9842	78.2632	104.459	41.592	47.6598
Novel02149	1.02823	5.57591	6.86041	0.76909	4.99666	5.54089
Novel02145	76.4528	12.2946	26.6196	72.9338	40.0415	23.8006
Novel02144	54.3362	89.3004	74.8201	31.7731	56.6545	57.7449
Novel02137	0.477095	0.283192	0.0887947	0.219364	0	0.00934056
Novel02128	6.69774	7.24276	7.64526	6.67118	9.56016	9.37891
Novel02117	0.150926	12.562	4.29534	0.178054	4.59901	2.33488
Novel02116	4.20071	12.5401	15.5069	6.82778	16.5606	20.7171
Novel02110	3.14606	0.879023	0.364247	4.36447	1.10204	0.424711
Novel02105	10.4403	28.9148	28.4303	13.314	32.8394	34.7303
Novel02102	41.466	24.7273	51.336	55.561	36.6884	30.626
Novel02099	0.232466	0.644412	0.820814	0.201645	0.741419	0.468719
Novel02078	18.0767	20.5176	24.0041	18.1987	30.0303	25.1785
Novel02076	22.238	9.60379	10.7123	24.0223	12.1306	9.51851
Novel02075	11.6452	16.8711	16.8851	12.4561	18.484	20.312
Novel02069	8.18561	22.6453	36.2548	13.4124	42.412	30.114
Novel02068	9.53532	5.10734	4.64426	12.5105	12.8549	5.81738
Novel02065	1.49992	6.46279	12.5791	0.905392	2.88742	3.98604
Novel02064	9.44457	16.7203	7.47496	9.85646	0.370661	0.391606
Novel02062	12.3661	1.2719	3.66892	22.1283	9.23524	5.62777
Novel02060	3.38719	5.74224	2.82376	3.03122	1.25353	2.09806
Novel02053	2.52358	5.09602	3.81177	1.3732	3.37526	4.6651
Novel02052	0.0816983	0.1094	15.1903	0.273687	11.5264	116.387
Novel02051	1.40908	1.62748	2.59492	0.562449	2.54723	3.90714
Novel02050	0.174374	0.18221	0.13554	2.02135	0.69259	0.527262
Novel02049	5.43821	2.19762	2.67079	7.11023	5.03489	3.02974
Novel02035	4.65784	6.67807	6.96345	3.59278	11.7421	14.4333
Novel02033	95.769	5.00549	18.4802	131.779	18.6666	34.625
Novel02027	0.454073	1.52951	1.53994	0.381759	0.779983	0.67861
Novel02023	3.5975	3.13362	2.93883	4.51491	2.79784	3.75776
Novel02022	1.75005	1.83277	1.62722	1.61464	2.11786	5.16098
Novel02016	18.3469	18.6992	17.8903	15.6878	10.3648	16.6649
Novel02014	225.055	357.343	439.644	287.331	898.991	371.17
Novel02013	3.05227	5.08761	3.20404	6.0441	1.87343	1.56244
Novel02011	0.014568	0	0.0564253	0.0163156	0.20416	0.408693
Novel02009	29.7101	14.9289	22.8694	27.8914	86.7731	92.3452
Novel02001	27.2923	35.1391	34.9543	35.8364	111.932	95.1548
Novel02000	9.06673	4.79813	10.2427	9.53852	14.0538	8.97152
Novel01998	4.48787	4.82422	4.08372	3.62393	2.19792	2.73102
Novel01995	2.5343	1.88409	1.0986	2.64489	1.12901	1.07493
Novel01992	28.8005	12.3269	9.02954	32.534	10.5951	9.05406
Novel01989	3.93267	3.50699	9.01205	2.39588	14.9598	17.9906
Novel01988	3.81161	4.3827	3.54303	2.68214	4.59963	4.77502
Novel01986	9.42976	5.40709	4.63399	5.93198	3.17645	5.95148
Novel01984	3.33277	1.49639	3.5696	2.7029	4.98656	2.21964
Novel01983	15.4031	11.5652	7.13145	9.74822	6.03084	8.62269
Novel01982	19.371	21.4703	33.0908	15.4004	18.2893	37.7011
Novel01977	42.983	46.7123	21.7374	34.787	11.2201	26.4148
Novel01975	0.814224	2.63271	2.79016	0.881304	3.18094	2.04537
Novel01974	101.135	77.9989	28.6174	81.003	10.0234	16.7683
Novel01970	10.3984	10.9058	16.74	8.95967	17.2671	14.0071
Novel01966	1.92323	2.55015	1.71211	1.72614	1.39549	2.81917
Novel01964	4.1497	4.3898	2.71308	2.86184	1.47051	3.67243
Novel01962	11.511	12.3844	11.5424	10.6366	18.6346	18.6141
Novel01959	39.7065	36.2517	23.9923	41.5563	67.3125	134.522
Novel01954	12.6536	12.3632	16.8262	8.93885	17.7277	20.9318
Novel01953	13.3266	8.03274	8.77278	6.36263	9.84421	10.1339
Novel01944	4.36652	2.20343	5.48997	3.8036	3.24039	3.18284
Novel01940	19.1078	31.5896	57.9246	19.8384	73.9922	57.4576
Novel01937	15.7464	11.8148	13.9312	12.3957	7.06814	10.149
Novel01935	5.31443	5.53823	6.81371	3.11658	5.23019	8.92504
Novel01934	13.1875	12.9096	9.26961	16.1896	10.9916	8.24717
Novel01930	7.92261	6.37468	3.75289	6.83083	3.72582	5.35557
Novel01928	1.73999	2.29436	4.33426	0.695912	2.86569	4.1264
Novel01927	48.2523	90.8787	86.1687	64.1933	77.4214	88.8731
Novel01924	11.3837	12.9641	2.09951	9.92577	1.25871	3.06804
Novel01923	6.1609	1.52118	1.68684	6.31593	1.59571	2.33439
Novel01920	4.14982	5.15373	7.22807	3.17496	9.27485	5.67749
Novel01918	4.54881	4.2863	4.4863	3.29238	3.9094	6.89611
Novel01915	0.701856	1.39191	2.61024	1.28733	2.59385	3.49739
Novel01908	76.459	35.3384	37.9444	71.4608	34.6937	38.9516
Novel01895	0.206217	0.601152	0.731852	0.109819	0.652092	0.738249
Novel01888	28.8664	62.2918	20.6423	34.5846	14.7696	21.8376
Novel01885	12.698	10.8025	8.58067	13.1229	8.17749	8.32924
Novel01880	9.20421	11.4486	8.92293	10.8915	4.37262	4.70003
Novel01877	7.2967	5.3199	5.366	5.19837	2.9877	5.83962
Novel01875	5.88603	4.87332	4.59672	5.25621	3.12991	4.71625
Novel01866	6.36511	0.999331	0.721198	5.25593	0.585405	0.356186
Novel01865	2.26723	1.37391	0.838758	3.04184	0.079214	0.200288
Novel01859	200.791	88.5919	96.1722	203.12	78.0197	80.6415
Novel01856	1.22688	0.763194	1.80574	1.15726	2.55664	5.57517
Novel01847	59.6175	107.235	44.4143	61.818	17.3943	31.2678
Novel01846	15.0071	1.7854	1.22935	11.2871	0.179792	0.225136
Novel01842	34.1599	29.9471	31.9706	48.4954	26.8428	30.9508
Novel01832	298.983	101.962	186.109	389.174	180.105	125.242
Novel01826	0	0.293303	1.89774	0.158542	2.30932	0.835239
Novel01814	64.2543	21.6338	26.6951	66.507	21.419	20.2308
Novel01812	26.8229	30.4581	35.1283	24.8199	38.8888	35.333
Novel01807	0.0297212	0.222052	0.121562	0.0953291	0.162734	0.161619
Novel01806	10.4508	4.01414	5.72982	7.32548	5.61314	6.7392
Novel01802	8.32237	10.556	11.9602	8.17931	11.5159	14.0802
Novel01796	17.7679	24.6028	18.8606	17.2727	23.9917	19.6283
Novel01791	9.84767	21.8992	16.6911	9.56645	14.4668	11.7076
Novel01786	1.41959	2.63105	5.19822	1.38965	10.8072	10.1876
Novel01782	0.163007	1.15385	0.899923	0.140791	1.39902	2.85139
Novel01776	1.82583	2.67919	0.448183	1.52188	0.44277	1.30514
Novel01775	1.72375	0.470016	0.703083	2.66446	1.8256	0.789765
Novel01772	105.979	1.94855	8.11926	227.992	4.6662	8.17781
Novel01771	4.80558	14.1481	7.91754	3.82422	3.69777	5.31894
Novel01770	48.5516	84.7428	15.1813	48.3859	8.24747	12.9712
Novel01769	5.32376	7.54693	26.4595	1.82611	15.4081	30.7489
Novel01756	176.043	442.921	298.086	171.68	246.92	106.167
Novel01753	148.348	318.9	229.272	178.318	226.725	114.76
Novel01747	6.48688	14.362	20.5991	6.35058	24.0182	15.8222
Novel01735	3.54195	5.11565	5.08007	3.21089	1.28554	4.81644
Novel01712	12.2117	9.24605	8.12915	10.3484	6.06553	8.87904
Novel01711	0.368835	5.06164	8.76635	0.0329237	23.0545	7.36234
Novel01710	0.717761	9.66739	1.37525	0.327049	0.69338	0.2461
Novel01708	6.89395	7.01137	2.34694	5.10375	1.67469	3.09748
Novel01705	16.7075	2.62089	1.1793	7.16141	0.380107	0.864272
Novel01700	23.601	24.7542	11.3209	14.9078	9.09309	11.7258
Novel01697	0.0770346	0.83652	0.741634	0.0799239	0.448595	0.253472
Novel01696	10.6939	12.7106	5.72717	7.90719	3.62204	5.74923
Novel01691	4.35586	5.54083	6.0376	2.78841	4.94846	7.57894
Novel01687	26.9247	23.0069	15.7896	21.8442	9.94925	17.7278
Novel01686	45.2771	28.5602	32.6134	22.7626	41.4311	49.1172
Novel01675	159.192	136.441	103.091	159.832	304.526	205.003
Novel01674	2.38745	2.17378	8.52432	1.23718	6.01159	5.80656
Novel01666	34.6348	53.2737	46.1386	28.8023	41.2715	45.1938
Novel01661	293.388	13.8785	37.6714	324.354	14.5656	19.2374
Novel01660	50.6237	22.5395	21.4739	41.4386	27.5536	24.003
Novel01650	5.66443	7.21272	4.21349	3.62475	0.956864	1.42358
Novel01641	2.88985	1.92394	1.70427	3.15612	1.26641	2.04154
Novel01637	5.42451	4.83031	4.55667	7.03918	4.69911	5.12654
Novel01632	4.92085	3.08041	2.23192	3.54434	1.65886	3.5711
Novel01630	2.45441	1.196	1.85378	1.62932	0.321474	0.481928
Novel01629	6.95033	8.99641	9.75267	6.1268	15.5758	20.74
Novel01625	9.96944	0.115787	2.4255	10.0469	1.36086	1.15176
Novel01615	8.58461	11.2794	13.732	7.07835	5.25057	11.9669
Novel01613	3.95156	4.61922	2.87886	3.99558	2.09239	2.27766
Novel01611	7.01698	10.4788	21.2145	7.86391	31.1639	29.6101
Novel01602	48.4293	3.49792	6.25379	127.706	6.53731	4.90471
Novel01598	44.1862	39.3318	35.703	35.6978	21.3508	25.2426
Novel01594	31.618	30.7782	45.0671	28.8246	47.2342	55.6722
Novel01590	43.5566	26.6135	52.1606	27.3091	57.8748	99.6571
Novel01582	14.4736	13.2512	7.96173	15.0603	6.33266	7.30315
Novel01580	11.1245	16.2242	14.5307	9.43067	14.1758	15.7202
Novel01576	10.5685	46.4545	69.0983	30.1138	100.317	62.4239
Novel01564	2.81996	0.415301	1.48729	0.763983	1.41783	2.34744
Novel01558	8.11426	7.97689	7.94201	8.01602	5.03404	6.18329
Novel01557	39.2217	41.4496	38.0555	47.8826	30.7906	34.8033
Novel01553	12.2041	9.05059	9.12054	12.7997	8.35597	9.82324
Novel01547	5.30916	10.5097	10.5887	6.91317	10.9753	11.9066
Novel01543	55.4725	31.5217	27.858	38.4921	18.8756	20.3265
Novel01531	15.1258	31.7792	46.0958	8.95938	35.9141	31.7393
Novel01530	1.207	1.31984	2.15164	0.792482	3.29854	2.01519
Novel01529	5.33377	5.15983	4.94727	4.54495	2.3514	4.52137
Novel01518	20.1769	3.69327	6.06263	23.8244	6.45083	7.15379
Novel01514	109.54	24.2578	30.2438	112.303	31.5316	40.2881
Novel01513	10.7461	10.7254	13.9638	7.43847	7.74096	14.4921
Novel01508	55.7028	7.98746	8.33	29.1743	5.16616	9.39827
Novel01502	3.6376	2.89614	2.9491	3.62794	2.10642	2.81239
Novel01500	1.8781	1.26241	1.62492	0.0193746	0.1284	0.0946626
Novel01493	4.57758	5.34812	6.00419	3.62829	7.04662	6.33629
Novel01491	0.106031	0.267385	0.217206	0.0833058	0.592199	1.26075
Novel01486	19.6133	10.9722	10.6469	23.9123	13.3652	19.7821
Novel01485	198.453	235.465	249.985	148.647	252.228	165.368
Novel01484	96.6848	98.4444	88.7861	170.099	199.163	194.787
Novel01483	3.40863	1.70023	1.26089	1.87408	1.03599	1.82783
Novel01482	5.90391	7.01772	6.91667	6.90568	7.34037	5.31449
Novel01478	0.449676	0.512586	0.341528	0.168097	0.0307379	0.135474
Novel01477	43.8043	54.9424	30.3397	36.1344	4.98131	7.2086
Novel01474	4.02704	4.51439	4.82216	3.96647	5.98339	6.17944
Novel01473	16.6092	24.9393	33.8641	20.0781	42.5946	52.4778
Novel01471	12.7063	24.8739	23.3338	13.6176	21.0355	15.1854
Novel01468	25.5541	30.1587	64.3976	29.53	24.9193	70.0738
Novel01463	3.08239	4.57907	1.64596	2.15173	0.150231	0.402957
Novel01453	19.1749	7.24224	3.84804	17.5355	1.886	3.44962
Novel01451	1.099	2.91415	3.7603	2.15285	3.17995	6.36388
Novel01446	1.16588	6.69004	12.2183	1.01938	14.1989	9.9281
Novel01440	4.69671	7.87331	8.15895	4.63156	12.2963	8.89503
Novel01439	185.117	345.479	308.338	142.148	293.509	131.816
Novel01437	2.23762	21.6017	5.71146	2.16957	9.7399	8.25528
Novel01433	41.3272	31.4111	5.40052	18.2577	3.53073	8.95378
Novel01431	5.24115	10.6508	9.32323	3.31298	3.42516	5.08482
Novel01427	14.4831	17.3737	19.0331	15.863	22.861	18.8971
Novel01426	4.30277	0.206368	1.77037	3.38156	1.90322	1.75319
Novel01414	3.69611	2.96723	2.93252	4.33194	2.20895	2.58675
Novel01413	3.22296	6.65713	6.11998	4.05361	4.2284	3.65115
Novel01409	13.091	12.7805	18.6221	2.12955	18.7569	22.3071
Novel01408	8.02169	6.95703	12.7114	7.87858	22.0302	51.3651
Novel01407	5.9321	7.19912	7.63561	7.02145	10.4137	8.70778
Novel01406	4.62546	7.30111	4.42352	3.37726	7.60013	8.38929
Novel01404	0.596354	0.171497	0.490392	0.386692	0.647201	3.47616
Novel01397	10.2235	5.42225	6.09543	6.64467	5.2529	4.86186
Novel01396	1.0915	2.02401	2.44888	0.819092	1.7295	1.85544
Novel01393	32.2645	45.3841	43.0869	31.0109	45.0306	44.7098
Novel01382	27.9109	17.3433	11.4309	18.7282	14.0849	12.502
Novel01379	3.36066	3.07067	3.02854	4.8939	1.5038	1.3823
Novel01374	25.1035	39.9271	33.9046	28.2586	21.607	23.1283
Novel01370	1.49583	2.40115	1.73948	1.23216	0.447329	0.301201
Novel01366	187.325	72.6752	103.623	124.698	52.1227	58.6988
Novel01365	70.255	132.929	49.0506	85.836	19.4458	2.42404
Novel01363	0.78915	1.22082	5.14608	0.133446	2.11404	1.19383
Novel01355	11.0046	23.9164	22.1779	13.1742	15.2923	17.1341
Novel01351	4.59463	4.81254	7.08684	4.24732	8.34349	6.94544
Novel01348	827.088	32.7892	104.606	1035.63	95.4816	134.915
Novel01343	1.69656	0.759718	1.04786	1.85319	2.14982	2.04402
Novel01333	1.22193	1.46722	3.02474	2.62389	7.61699	8.48374
Novel01331	4.95087	14.8553	22.6075	6.39006	26.3712	19.4566
Novel01330	38.8415	31.8683	29.8367	32.0241	20.9026	32.6056
Novel01327	1.08929	2.12963	3.17991	0.332031	1.66708	8.22407
Novel01325	0.162523	0.70516	0.480512	0.311915	2.21772	3.20972
Novel01321	4.12432	3.12238	3.03737	4.72915	2.20949	3.15326
Novel01320	12.7035	15.2337	17.0962	11.7292	17.732	18.4197
Novel01317	7.17319	9.0419	11.8836	5.25753	13.5935	12.7001
Novel01315	23.1558	19.436	27.2451	15.4154	13.4502	28.9885
Novel01311	5.51796	2.73376	9.85602	3.68948	13.6144	18.3272
Novel01310	11.7673	6.19884	5.54719	10.2515	3.14427	4.79577
Novel01307	2.84985	2.94461	3.04118	0.818487	2.75652	2.28299
Novel01306	1.11084	4.49	5.53789	1.17995	10.7607	6.57865
Novel01304	16.6866	35.2418	26.8057	19.4267	25.0246	23.9195
Novel01301	52.7563	47.8898	45.1427	67.4065	44.8285	54.2136
Novel01299	81.0502	50.374	52.4686	106.905	47.1808	59.6383
Novel01298	7.83569	12.5329	5.99555	8.68253	2.9977	2.71959
Novel01296	8.10472	9.01092	4.64108	6.6403	2.03026	3.12734
Novel01295	28.3683	21.6854	18.9366	24.024	12.1117	16.195
Novel01291	59.7918	9.20003	13.2236	50.6642	6.74025	9.87012
Novel01290	16.4516	18.584	13.7455	9.85502	8.6269	11.1663
Novel01289	129.052	105.376	105.953	133.682	79.5039	90.1971
Novel01287	10.5126	7.17155	6.7057	14.5333	5.51052	8.45738
Novel01284	18.2599	18.1873	4.40122	14.7208	3.66497	8.09645
Novel01277	1.91375	10.4061	4.01227	3.92989	1.68764	6.52338
Novel01270	2.21006	1.78213	1.09767	2.22568	0.890642	1.63993
Novel01268	7.83945	6.48582	5.22342	11.7739	5.08076	6.03404
Novel01267	2.64897	0.720589	0.566523	1.56106	0.627246	0.872206
Novel01264	49.9567	19.3901	12.5843	35.753	11.7409	23.2948
Novel01262	9.37332	7.5617	9.33208	6.06501	10.5436	16.3435
Novel01261	7.69059	7.24845	4.5516	5.2031	2.81265	3.99961
Novel01258	18.2929	17.4305	1.66396	11.7923	1.19051	4.2062
Novel01255	2.40445	1.50585	0.192416	1.83435	0.0545292	0.139808
Novel01254	5.27725	1.85315	2.45377	6.35927	2.06902	2.48911
Novel01251	6.61694	7.94098	17.2797	8.57736	18.1851	20.1009
Novel01250	3.16521	1.91895	2.45171	1.79464	2.23812	3.42668
Novel01247	19.9644	21.5114	19.3212	17.2746	15.9166	25.8952
Novel01246	58.2905	48.2581	46.2569	75.1387	47.4308	46.5454
Novel01243	3.39061	3.90281	2.95459	2.55388	2.04184	3.08778
Novel01242	1.86246	7.4987	8.98945	2.90109	8.9746	6.54692
Novel01235	1.10854	2.09335	1.70707	1.00482	0.208222	0.555443
Novel01232	0.668141	1.45306	1.12128	0.720789	0.181659	0.215608
Novel01229	3.90385	3.96649	3.21898	4.12575	2.1732	1.67331
Novel01217	26.3753	36.665	27.5241	38.4755	27.001	19.405
Novel01214	32.5762	7.46842	9.58663	34.1885	9.81349	9.40742
Novel01213	66.3938	10.7156	15.7223	62.049	9.01965	14.1083
Novel01204	1.1938	0.260017	0.0919589	0.401939	0.149417	0.451144
Novel01190	1.69817	37.8322	93.1596	6.14928	194.2	104.171
Novel01188	35.9302	16.1198	8.66581	40.612	13.836	9.79879
Novel01182	136.857	83.623	112.582	168.291	85.0277	77.7433
Novel01179	8.81614	21.1807	21.5548	7.72249	22.6137	14.1744
Novel01178	3.03183	2.33458	3.17277	3.20574	1.91729	4.17403
Novel01177	7.57669	12.1052	7.35001	5.1098	4.93808	9.93585
Novel01176	13.1992	18.5524	19.1736	12.54	22.1485	18.6931
Novel01166	0.167183	1.28929	0.182051	0.118197	0.45233	0.242375
Novel01163	2.25718	5.90938	8.78404	2.64385	11.3068	15.4334
Novel01160	3.3917	3.19149	3.59007	2.82692	4.13083	3.73946
Novel01157	19.0198	18.2979	13.2339	15.9265	10.1556	16.5272
Novel01153	2.3295	2.13021	6.90276	0.565517	3.7078	6.95436
Novel01150	7.4493	7.15413	4.77484	6.98181	3.50591	4.14369
Novel01147	0.837963	1.93411	1.92255	0.852741	0.949515	1.48377
Novel01144	15.007	14.0598	20.0382	17.7512	33.0947	18.6935
Novel01125	4.61068	4.51129	6.44784	5.3557	14.1259	8.82592
Novel01122	4.37232	4.34327	5.65788	3.94739	11.8985	5.72124
Novel01119	6.85975	8.14505	8.93235	6.68835	9.72385	8.71956
Novel01118	3.60256	10.0099	12.0054	4.23993	14.8153	5.91019
Novel01117	27.4725	40.4836	37.9019	30.1194	52.5612	40.0833
Novel01111	1.67927	2.60259	3.67339	2.66755	3.97797	3.59036
Novel01108	6.3052	2.95063	3.09325	5.53333	2.18079	2.09334
Novel01103	1.51602	2.13012	1.67712	1.23542	0.326094	0.437386
Novel01096	1.75344	2.20543	1.49781	0.762965	1.71731	1.55048
Novel01093	371.858	8.23789	32.1054	364.343	29.7377	31.0556
Novel01091	24.4446	32.4473	29.4165	25.2581	27.6864	21.846
Novel01088	7.12556	18.4605	9.95508	4.02719	7.07418	28.7228
Novel01078	12.8743	19.0815	24.0027	12.2043	23.4857	31.7263
Novel01059	114.74	112.637	105.644	145.927	87.5193	103.064
Novel01054	23.1958	57.762	73.6351	28.8342	99.5133	61.0682
Novel01052	4.34801	1.71752	1.91202	2.55244	0.201546	0.350873
Novel01049	2.11412	1.60595	0.568023	2.43523	0.318668	0.115565
Novel01044	8.61252	6.06437	3.79286	8.2712	2.54129	3.20825
Novel01033	25.663	27.3617	16.3291	21.096	15.1603	17.1585
Novel01023	5.6537	6.14895	5.64943	3.03626	1.83711	1.53505
Novel01021	5.94298	4.80698	1.9211	5.39946	1.63444	4.43389
Novel01016	15.6856	13.6162	10.5699	10.8578	6.96774	10.137
Novel01015	15.8302	18.9171	28.6615	10.4031	15.8699	20.2109
Novel01013	49.3952	45.8666	16.356	38.824	6.65435	16.8422
Novel01006	5.83556	6.3392	3.97813	4.04505	3.28307	4.21468
Novel01003	7.14717	3.36701	3.20013	6.24332	2.7471	3.60286
Novel01002	1.57449	1.80523	1.15442	1.59845	0.354699	0.196226
Novel00999	2.71917	22.6765	38.2863	1.80505	45.8771	61.5853
Novel00995	1.39873	0.365238	0.481147	1.52229	1.63021	3.05889
Novel00994	0.602074	2.74706	7.26561	0.656515	5.14313	4.38113
Novel00993	2.8192	3.55886	5.17017	2.00191	4.84684	6.80736
Novel00988	0.969758	1.07574	1.63996	0.160059	1.40166	1.95578
Novel00985	16.7847	26.3211	15.215	13.9339	22.06	31.2366
Novel00984	35.7617	59.0658	183.799	58.4771	286.729	172.3
Novel00982	61.1137	12.179	21.1907	67.7475	20.1875	15.0957
Novel00976	14.5442	11.6846	9.47504	13.6745	7.18732	7.42288
Novel00973	5.39103	5.78955	2.81146	3.66667	0.0850375	0.121831
Novel00969	141.136	46.7323	43.301	128.206	19.7091	30.1109
Novel00964	1.64617	2.21846	3.63467	0.835989	2.34072	5.93973
Novel00962	76.9994	53.195	48.3135	77.8933	28.4271	47.2575
Novel00951	5.29655	9.25083	9.11694	4.49468	8.53117	10.5537
Novel00942	19.9107	12.0122	14.3087	17.6504	10.6135	12.1037
Novel00940	0.0382756	0.153781	0.866481	0.259382	0.737219	2.88178
Novel00937	9.64227	4.28522	3.63232	6.23459	4.28787	5.63132
Novel00936	1.81353	0.388405	0.629538	1.53762	0.905716	2.04142
Novel00933	225.216	81.2964	104.269	225.091	100.45	128.252
Novel00924	895.449	387.33	399.057	860.511	451.209	515.089
Novel00900	2.2007	2.11475	3.2969	1.22388	5.0933	4.196
Novel00899	0.365532	9.27854	9.30744	1.1055	8.1058	6.05114
Novel00894	0.262364	0.292298	0.217915	0.426142	0.00730061	0.0394934
Novel00890	1.03885	29.992	109.447	2.2064	309.544	127.881
Novel00880	24.1129	17.2806	22.4605	23.9041	26.8208	20.2006
Novel00874	40.0418	27.0024	51.5389	43.9377	60.3459	28.0718
Novel00869	5.51539	10.5068	6.54927	6.70724	3.26037	1.6912
Novel00868	3.75499	3.31051	3.90711	4.4613	5.69364	3.37586
Novel00865	9.14163	15.0891	15.3357	12.2126	26.433	13.6184
Novel00861	7.13951	4.54135	4.56887	7.24472	9.26835	4.74395
Novel00860	115.265	111.546	84.9053	120.604	120.187	88.8107
Novel00857	17.3991	10.6771	13.4015	10.8372	9.73281	14.4086
Novel00855	0.961219	1.16308	2.50986	0.781088	0.86275	2.87533
Novel00853	17.0634	6.63769	5.15438	21.7783	10.4893	6.20624
Novel00852	7.4545	7.48922	4.42026	5.56253	2.30668	3.6533
Novel00849	3.56094	2.54325	0.718905	0.826113	0.206502	0.842909
Novel00843	4.73435	1.20982	1.81429	5.37778	1.24937	1.54421
Novel00842	6.07339	2.15968	3.90433	5.57693	5.17358	3.70416
Novel00836	55.7926	62.4671	69.8039	69.3324	104.567	91.6765
Novel00833	244.434	39.4839	96.955	281.399	80.6709	80.9881
Novel00830	14.42	5.8982	6.36682	19.683	11.8534	9.7633
Novel00814	362.376	104.086	70.5118	227.22	89.6889	173.041
Novel00809	8.49336	5.14369	7.51801	16.4552	27.3523	30.7044
Novel00808	8.21091	3.60119	6.00658	10.7892	10.5761	6.54406
Novel00804	6.85012	3.79901	5.68982	6.52785	2.68553	3.29899
Novel00795	15.3081	11.592	9.23242	13.0547	7.67651	11.3603
Novel00791	39.0077	22.7002	16.9244	31.0703	12.4588	20.2238
Novel00770	3.5399	0.772881	0.211962	2.04264	0.289726	0.210534
Novel00760	0.402753	2.07388	2.05731	0.243614	2.75483	0.892467
Novel00756	12.4779	15.1808	16.9568	11.2147	17.9434	16.1022
Novel00753	3.31721	4.25517	1.8516	2.97892	0.722912	1.70449
Novel00751	306.569	73.5685	74.5048	301.934	52.2747	35.6134
Novel00750	11.8929	18.0833	13.567	13.1247	21.4532	15.732
Novel00748	23.7334	60.2117	9.5826	31.6217	64.3913	16.3307
Novel00745	0.041154	0.153504	0.156159	0.0223403	0.270546	0.368341
Novel00743	0.237552	0.236675	0.421203	0.13191	0.711718	2.60326
Novel00736	4.63086	3.81709	4.11614	4.18229	5.991	5.62091
Novel00730	93.5883	180.349	164.293	107.753	181.862	136.473
Novel00729	1.31153	1.84601	2.01996	0.98215	0.295025	0.410572
Novel00728	4.32253	20.2833	25.0382	2.50621	17.3563	18.4635
Novel00727	1.59819	3.69249	3.58854	1.30898	3.26948	3.2916
Novel00725	20.8648	15.7135	15.5856	36.8936	15.6735	17.4747
Novel00724	15.9002	14.2464	19.3076	18.1005	26.3958	18.454
Novel00722	19.838	2.92487	10.6069	12.1062	9.22015	10.2815
Novel00717	47.2534	9.50266	26.7395	50.3185	17.2356	18.1428
Novel00714	25.5353	4.48047	6.46744	28.8407	5.2199	4.43642
Novel00704	3.49614	6.77175	3.44053	3.13696	0.900221	1.0682
Novel00703	3.13212	1.84694	1.69794	2.90601	1.17241	1.99612
Novel00701	0.0435598	0.589626	1.18378	0.0527325	2.90573	2.70563
Novel00700	3.14673	7.32426	8.20601	3.62537	10.3351	22.2572
Novel00681	375.59	268.342	323.122	400.914	226.58	207.187
Novel00678	1.97826	1.66132	2.46452	1.50656	3.01534	2.56064
Novel00675	16.7522	9.2794	12.7538	13.4273	9.55479	16.5182
Novel00669	32.263	23.6186	31.9592	38.5315	39.6605	31.5539
Novel00666	59.6564	83.9524	78.5892	70.9859	114.663	112.466
Novel00665	30.2982	29.691	10.1245	22.0999	11.2447	15.0425
Novel00663	11.3609	5.82565	6.96636	15.1554	14.1954	8.34195
Novel00661	13.2983	12.7783	8.38194	14.4604	6.7648	7.07536
Novel00660	3.68065	2.18298	2.37655	4.4135	2.64854	3.20056
Novel00659	2.44159	7.10545	5.59719	2.24709	5.20287	4.43555
Novel00656	12.5992	12.6187	11.8681	16.0343	8.28274	11.2376
Novel00640	3.48699	4.13402	4.47787	2.22407	4.31897	5.41037
Novel00637	9.14597	31.8314	61.0617	10.2052	61.3186	44.9425
Novel00634	1.01277	1.16901	0.375125	1.11812	1.18205	0.402398
Novel00629	39.0393	33.2253	30.0418	44.9173	29.4689	26.7441
Novel00626	2.50169	4.27738	4.13061	1.19053	5.32293	5.48094
Novel00621	3.38642	7.03352	7.88465	3.97164	4.83917	3.55469
Novel00616	5.78743	2.84763	3.29788	6.24932	5.60469	8.0794
Novel00614	378.889	5.4242	28.7321	303.615	12.0663	24.0592
Novel00613	15.4926	6.70655	8.2407	13.4132	7.22594	6.79107
Novel00606	17.6573	21.7223	33.6116	15.541	41.07	31.9609
Novel00605	9.03142	6.55692	4.03824	5.7682	3.42849	5.88137
Novel00601	0.232044	0.256053	0.133827	0.232292	0.668028	1.12897
Novel00598	36.2599	36.1683	34.0213	42.8731	29.2002	21.5141
Novel00592	8.19881	10.1803	10.6612	9.2171	14.5658	8.37064
Novel00586	9.39345	20.4343	33.0843	12.137	13.9026	11.7563
Novel00584	37.4531	16.9614	13.1802	35.8301	18.0413	19.7716
Novel00583	7.93413	30.9223	34.946	8.2804	44.0292	24.9
Novel00582	14.14	10.735	14.9924	9.36891	15.7695	17.0287
Novel00573	65.9853	61.6468	91.5583	80.6602	113.041	86.0009
Novel00572	0.113816	0.81301	0.579678	0.172115	0.877065	0.805738
Novel00568	8.8975	10.0917	12.31	9.24156	14.3099	14.8777
Novel00554	7.5235	14.0815	24.5291	8.35302	23.9643	24.7235
Novel00553	21.7152	15.3824	22.0036	31.1993	17.8284	15.4147
Novel00548	2.14096	17.78	0.717893	4.0023	0.47176	6.46783
Novel00546	4.30751	3.30221	1.67849	6.23786	2.96458	4.4685
Novel00543	6.53606	13.6518	16.6589	5.30984	17.3044	9.58196
Novel00540	6.35907	10.5328	9.95309	8.05875	22.3508	15.5777
Novel00539	13.3137	25.2144	26.5197	13.1134	14.5482	18.7222
Novel00535	1.47944	3.37778	17.4069	0.957238	10.7159	10.8788
Novel00534	2.40939	17.2332	2.40316	3.63502	6.7345	8.18995
Novel00531	5.68953	6.74996	4.70653	7.74028	3.26429	4.52311
Novel00525	8.03424	17.2595	16.1027	14.2623	16.2304	23.7577
Novel00517	105.454	12.5574	31.6986	166.536	35.6801	31.8001
Novel00516	7.86672	6.18949	5.13705	7.88114	4.52421	5.43252
Novel00515	35.0696	23.2197	27.1426	30.3639	34.7937	36.7461
Novel00513	1.50479	3.11247	1.77199	1.3782	0.237858	0.958793
Novel00508	15.559	4.54355	2.78502	10.7687	1.18921	2.33701
Novel00506	6.67878	4.85859	7.57633	5.13686	6.18773	10.821
Novel00501	0.395514	1.23247	2.12393	0.258007	1.28266	1.13966
Novel00497	0.116772	2.14563	3.30048	0.0878446	4.99746	3.62523
Novel00493	30.2648	24.0822	26.4328	29.2358	37.0701	25.1277
Novel00492	1.37556	0.243546	0.266318	1.33144	0.120569	0.0915138
Novel00488	2.06194	2.53386	0.426594	1.77168	2.31117	3.19418
Novel00486	0.49976	3.02655	4.89757	0.151992	0.143249	0.556554
Novel00483	6.18264	10.8514	14.8884	7.76038	19.349	27.0336
Novel00482	3.34139	2.05789	2.68847	5.61394	2.06046	2.59898
Novel00477	0.948895	0.838049	0.688502	0.979067	0.321156	0.584299
Novel00474	10.0098	89.7451	35.6532	11.6369	64.3855	11.2929
Novel00473	37.3432	28.4011	59.2262	39.9156	90.4167	61.2077
Novel00470	0.875779	0.736168	0.219021	0.739922	0.129117	0.230892
Novel00469	1.54245	3.26236	3.30605	1.73684	6.34755	4.56188
Novel00465	8.51099	1.51274	2.27186	10.0213	1.52424	1.68946
Novel00461	26.8197	31.2808	21.3258	23.7228	14.5057	19.6779
Novel00458	0.884317	0.799302	4.53764	0.259425	2.02741	3.55805
Novel00455	25.1895	2.47651	5.09936	21.8444	6.13236	7.46143
Novel00454	32.3273	60.2665	45.6985	32.3442	48.9579	48.1228
Novel00440	10.4254	11.0921	11.5575	9.34103	14.0126	12.6474
Novel00438	12.5789	8.13552	2.91797	7.68081	2.70396	6.8956
Novel00437	2.35965	1.8308	1.10339	1.47124	0.885038	1.43748
Novel00433	8.54067	3.35031	2.98148	4.77094	2.42027	4.25453
Novel00430	5.59574	2.12028	1.41959	2.57609	0.873254	1.16521
Novel00428	3.25185	3.69754	2.5424	1.88314	1.82595	3.27972
Novel00427	10.0024	10.557	11.0146	6.39753	10.0957	13.9942
Novel00425	4.53459	3.61672	3.52703	3.44759	5.51193	8.53918
Novel00424	46.4237	13.6899	31.4569	55.7511	30.0363	26.373
Novel00421	55.5171	27.5807	61.2012	48.6516	42.6368	37.4372
Novel00419	3.82496	8.81962	9.89416	3.5578	7.45828	6.81534
Novel00416	3.91009	5.52777	7.22574	3.77186	0.511368	0.809429
Novel00414	5.57505	5.16063	3.63541	4.88082	1.40223	2.15846
Novel00410	128.98	25.0946	39.6047	124.896	31.9142	37.4453
Novel00406	10.5268	10.573	9.02783	10.2131	5.66499	7.65929
Novel00401	8.80843	13.4714	14.4694	7.82752	12.8669	13.8623
Novel00395	25.7678	76.133	222.637	26.8164	378.715	226.684
Novel00394	7.56389	10.4257	12.4755	6.432	15.84	22.8096
Novel00384	37.1506	18.1435	18.2378	30.464	11.1866	17.549
Novel00382	3.0011	3.27298	3.7382	2.30731	4.73763	6.58954
Novel00380	4.82891	5.84726	5.34184	5.89789	11.6972	7.10774
Novel00371	31.7271	43.5545	41.4495	37.2331	24.4359	32.0312
Novel00370	21.2896	15.2082	9.39352	13.9354	8.37311	12.1057
Novel00369	26.4281	6.11323	13.8246	38.2147	3.70021	3.79747
Novel00368	7.03367	12.1141	8.51162	7.23991	5.5221	8.75868
Novel00364	1.89615	1.93407	1.41814	4.50376	2.15024	1.48366
Novel00362	1.83852	10.2869	7.8878	2.88973	3.94052	4.27594
Novel00361	5.74972	8.55799	2.20523	3.96736	3.2308	7.45228
Novel00357	1.18555	2.05735	3.09086	1.01984	2.2521	3.16048
Novel00351	106.343	107.151	184.06	105.891	241.65	234.926
Novel00347	5.11096	6.38297	12.9823	5.3323	22.4395	21.3272
Novel00341	40.538	78.8538	67.2728	39.0442	61.3881	65.3058
Novel00337	7.61143	5.23068	4.25856	6.41626	2.34123	3.83602
Novel00336	39.6501	20.0905	27.2029	60.3653	29.6179	30.3715
Novel00335	7.37963	1.02362	1.67019	10.5341	2.84417	4.39919
Novel00333	35.6128	13.4543	37.6728	38.9978	41.2764	30.3903
Novel00332	23.9703	192.26	446.594	75.9196	413.713	278.486
Novel00330	1.70143	2.68501	1.5449	1.78531	0.341782	0.268831
Novel00322	37.684	38.1781	14.8904	37.6104	10.2191	18.7666
Novel00319	0.475795	0.992776	0.989516	0.777842	2.82244	4.44643
Novel00313	0.0946069	1.46978	1.40153	0.497808	4.32824	2.50058
Novel00312	74.6979	0.739933	3.26085	81.0066	1.19437	1.81574
Novel00309	4.4446	6.27842	6.96693	4.19116	7.97382	7.95942
Novel00297	44.4388	14.524	55.8243	71.1531	48.6179	41.3998
Novel00296	24.9838	9.63232	13.4733	23.6807	7.92308	9.96523
Novel00295	117.953	53.9488	65.9927	75.7362	34.904	51.4226
Novel00292	4.09144	3.89736	6.96836	2.97892	5.57418	9.3886
Novel00289	0.255055	0.483889	0.470965	0.493833	0.767434	2.69849
Novel00286	220.832	16.3426	49.7329	233.577	40.9871	71.6562
Novel00282	1.8987	3.14737	5.36596	2.5033	5.78925	5.41731
Novel00281	3.34026	6.01726	7.91852	4.8468	9.79953	4.62032
Novel00277	10.7924	13.3609	5.64008	13.8843	5.52548	9.19678
Novel00275	15.3729	20.8601	18.8773	14.7447	24.4746	20.612
Novel00270	24.4582	34.9585	37.5329	20.0907	33.308	34.085
Novel00268	68.0197	76.1859	47.8463	62.7354	70.1488	54.8781
Novel00265	20.9347	29.2856	32.2097	20.1116	35.9879	27.671
Novel00262	41.3419	18.6035	14.2372	33.8701	12.8692	18.1821
Novel00261	0.168349	0.438179	0.509632	0.175663	0.660222	1.43771
Novel00259	7.67733	9.72332	5.90478	4.74865	3.45542	9.84592
Novel00250	1.23339	35.8734	16.0339	1.59673	13.2459	16.9601
Novel00249	0.823163	26.429	11.8819	0.9967	8.1956	10.4052
Novel00246	0.591349	17.183	9.3012	0.659966	6.8771	8.69336
Novel00243	0.773277	10.4875	5.56344	0.19962	3.52332	6.25532
Novel00236	0.713786	6.5351	9.28544	1.6195	3.58953	4.01077
Novel00233	36.772	44.6275	54.7102	39.6559	53.3116	34.97
Novel00230	22.7287	0.233488	0.529094	48.1303	0.629642	0.313159
Novel00224	43.5203	17.0651	24.299	48.8913	17.7146	16.9607
Novel00218	16.3563	2.77504	3.21551	21.5165	11.5527	12.6481
Novel00214	0.861742	0.674266	1.27422	0.480559	1.25197	2.95464
Novel00209	29.0318	10.8441	13.1591	14.6147	10.1646	18.2742
Novel00208	0.732825	0.976751	0.324974	0.865319	0.0248351	0.0293833
Novel00206	2.73493	3.72671	5.9019	0.732676	3.51117	9.06172
Novel00205	44.4122	56.5825	54.3953	42.8297	59.462	58.2071
Novel00201	4.99611	5.00073	4.31042	4.34153	1.71802	2.4737
Novel00198	79.1741	40.5878	51.1332	102.513	59.5033	38.8476
Novel00188	16.0586	18.485	18.0205	12.7179	7.45307	10.3102
Novel00187	12.4044	18.7202	18.7341	13.3164	19.5391	18.8451
Novel00185	8.61926	2.29725	3.46117	5.04435	1.39768	2.24242
Novel00177	1.40099	7.00307	4.76634	1.38453	5.43284	4.60042
Novel00176	1.61879	2.58751	2.56387	2.7368	1.22576	1.4527
Novel00173	6.35404	9.12632	7.59066	6.14933	9.93781	9.02616
Novel00162	17.6493	27.8787	22.2934	16.4514	14.0542	16.3213
Novel00161	0.0244995	0.215471	0.028368	0	0.107628	0.0617684
Novel00157	42.8447	32.3717	25.5359	36.2688	18.252	25.8258
Novel00156	102.125	37.4404	41.8693	132.363	60.2392	32.5436
Novel00149	49.3998	10.7653	10.7428	41.5436	30.2024	12.2915
Novel00148	784.542	379.831	412.699	624.998	913.478	543.05
Novel00144	53.6293	27.165	14.8033	41.3771	7.89304	16.5439
Novel00139	100.729	33.6309	40.9434	103.921	32.29	32.3491
Novel00136	2.01933	1.95878	4.37528	2.18377	3.72409	4.59448
Novel00134	88.4581	60.1697	64.4032	90.8666	86.2026	62.685
Novel00133	33.0303	12.3738	15.0726	24.6524	9.08189	14.7518
Novel00132	16.2362	11.4446	12.0658	19.9432	8.25143	7.0726
Novel00130	3.195	5.68046	10.1627	5.35356	14.6779	11.9713
Novel00129	5.10046	4.536	2.26944	1.7955	0.613909	0.527685
Novel00128	0.143812	5.24719	2.51353	0.123367	1.18598	2.73812
Novel00119	51.5819	60.571	70.865	52.6154	74.7677	74.9827
Novel00118	24.2596	33.0156	36.9293	24.2394	37.957	31.9424
Novel00116	20.0638	15.859	12.2605	20.205	13.0296	14.4761
Novel00114	7.26252	5.65089	5.82841	9.5343	5.13514	6.11842
Novel00109	3.85585	2.84395	3.67048	1.80555	4.5972	6.58996
Novel00106	5.05014	8.2479	4.45189	4.43391	3.63356	4.42349
Novel00105	92.7812	39.6572	55.4168	118.685	49.4082	43.5852
Novel00104	38.7587	17.8275	29.114	25.2488	13.5197	26.1171
Novel00100	35.1191	62.7581	83.9047	38.209	75.8541	61.6133
Novel00084	1.4509	2.61029	2.7624	3.82903	4.75482	4.2317
Novel00082	2.64083	2.89802	1.86657	1.62653	1.1865	1.69324
Novel00080	46.0308	81.5827	91.2559	50.3755	195.407	123.415
Novel00078	4.47884	5.93916	9.23435	3.64291	6.88712	3.80798
Novel00073	37.6716	21.7062	26.7464	34.3792	34.5501	33.5266
Novel00071	22.7683	10.7798	13.4341	23.4821	7.45986	12.5215
Novel00068	0.0538251	0.43282	0.66611	0	1.01128	0.138565
Novel00067	31.6356	53.9108	44.849	37.748	24.1879	29.4768
Novel00064	4.42581	2.45271	2.98823	4.79218	4.77676	4.0092
Novel00061	5.83753	4.63205	4.14757	7.09871	2.13012	1.90344
Novel00057	33.1061	54.3564	45.737	32.7545	55.6704	63.5624
Novel00042	5.42727	2.01736	4.77191	8.78046	4.65125	3.766
Novel00036	0.136765	9.17548	20.2998	0.165658	14.4346	7.35909
Novel00034	0.121849	0.56039	0.761959	0.214032	1.69981	0.848013
Novel00029	0	1.38854	3.55515	0.08918	4.65157	3.778
Novel00019	2.71452	4.9356	3.60222	1.19377	1.24726	1.88245
Novel00016	408.983	273.4	349.881	363.509	224.102	206.185
Novel00014	75.8765	34.7882	16.5573	37.0825	14.9151	24.3135
Novel00011	8.87962	7.14842	7.33397	12.2331	5.39141	8.59531
Novel00009	389.424	21.3218	179.525	632.975	166.365	132.399
Novel00007	2.66902	3.60897	1.06708	1.89178	0.837622	1.56168
Novel00006	0.614716	1.30579	3.41132	0.187785	2.84603	2.88384
Novel00005	4.23533	5.08456	1.71849	3.5595	1.29589	2.41875
Novel00003	412.749	330.467	386.522	427.21	381.678	302.202
Gh_Sca202550G01	545.351	17.7239	61.3684	622.752	33.3217	57.1938
Gh_Sca189399G01	6.99816	7.4417	4.10124	8.84208	2.80431	5.43874
Gh_Sca154683G01	2.67037	36.5031	147.605	4.17681	167.294	98.3141
Gh_Sca134007G01	35.6427	28.3233	28.1179	37.4277	21.3138	26.7115
Gh_Sca132452G01	6.77374	4.13416	2.36266	6.88308	3.57267	2.78435
Gh_Sca113166G01	0.203378	0.134705	0.303249	0.0245059	0	0.0505836
Gh_Sca112634G01	0.022584	2.56743	3.51239	0.0126141	0.441468	0.772667
Gh_Sca110429G01	0	0.572134	0.74161	0.0724909	1.81737	1.37079
Gh_Sca103408G01	25.3849	3.51097	4.52598	18.1674	4.21997	5.96212
Gh_Sca102881G01	1.83614	4.02545	1.45063	1.13112	1.6845	1.28003
Gh_Sca102810G01	5.49992	2.2788	3.34766	3.27279	3.05376	5.07218
Gh_Sca101707G01	2.20404	1.08577	2.65003	1.83526	2.8628	5.48598
Gh_Sca097288G01	18.9218	4.23648	3.33712	13.4219	2.25734	5.5275
Gh_Sca091430G01	23.2801	15.4273	13.8524	14.7161	9.08004	12.7196
Gh_Sca090787G01	3.9743	8.07167	19.7124	3.72465	21.5476	19.3562
Gh_Sca085555G01	1.20986	15.23	9.30499	1.47749	11.3698	5.4447
Gh_Sca084090G01	17.0668	5.29331	6.53345	16.4916	5.62576	7.30508
Gh_Sca083050G01	2.45826	5.22613	7.54049	3.46763	12.8185	8.80501
Gh_Sca081609G01	19.8261	33.2591	39.5797	19.8701	58.885	53.8256
Gh_Sca080862G01	2.2748	13.0264	57.9877	4.25952	57.9843	37.0102
Gh_Sca078608G01	0.0972152	1.16771	3.04925	0.959285	2.95503	0.930682
Gh_Sca077697G01	2.11715	0.395622	0.205239	2.09799	0.140228	0.378645
Gh_Sca074496G01	1.48351	1.06375	2.61396	3.76692	2.82234	8.73835
Gh_Sca074481G01	4.76458	4.86915	6.28889	4.24093	7.695	6.00685
Gh_Sca070808G01	0.133769	1.28846	1.2898	0.121144	0.375345	1.15046
Gh_Sca069821G01	7.47506	6.50683	4.59755	6.31537	3.86789	5.15984
Gh_Sca069352G01	3.46518	9.80395	8.84874	1.59371	6.71009	7.28697
Gh_Sca068087G01	83.8621	61.9747	34.3051	67.2886	35.575	24.4708
Gh_Sca065828G01	227.281	126.701	102.385	286.225	62.8277	73.308
Gh_Sca063419G01	11.1108	9.32006	8.19446	12.7322	8.04823	9.81677
Gh_Sca058488G01	17.5018	22.9757	11.2963	21.4738	3.03737	2.2659
Gh_Sca058336G01	11.7512	40.5788	25.9128	10.9643	18.083	9.50988
Gh_Sca055190G01	18.7847	26.5168	33.3603	13.8036	22.6974	23.5027
Gh_Sca053338G01	2.43674	3.05473	3.30806	1.81172	4.34629	3.24765
Gh_Sca052974G01	1.99227	4.49523	3.07423	1.40469	4.01708	3.51682
Gh_Sca052459G01	0.913175	1.15793	0.902557	0.980205	2.3332	4.21896
Gh_Sca046230G01	4.21056	8.87369	6.65631	3.54917	8.02142	9.92342
Gh_Sca044223G01	20.9015	26.494	25.1383	19.7395	28.1575	29.22
Gh_Sca042919G01	56.8318	174.081	198.787	84.1659	96.5039	120.609
Gh_Sca042871G01	356.956	92.9389	117.492	414.397	264.418	303.678
Gh_Sca042423G01	0.355358	0.674659	0.862581	0.0355701	0	0.111692
Gh_Sca040505G01	24.8732	17.526	12.0976	27.9885	16.5472	17.5214
Gh_Sca039726G01	14.7346	15.5755	15.2399	7.07959	16.987	33.6635
Gh_Sca039526G01	30.0484	37.0735	37.8167	29.2936	43.2624	42.145
Gh_Sca035672G01	0.543248	0.473205	0.560278	1.08118	1.34144	2.63028
Gh_Sca035444G01	4.38889	4.93154	5.69859	4.12632	7.10748	6.55249
Gh_Sca034072G01	11.5671	17.8204	13.336	12.4321	18.7964	19.3781
Gh_Sca033723G01	11.82	11.3021	13.5254	11.7827	17.5004	16.4135
Gh_Sca033082G01	6.42631	3.43141	4.64033	4.00138	7.37963	17.797
Gh_Sca032584G01	43.0771	23.441	25.3021	35.6213	21.6833	22.1964
Gh_Sca032467G01	2.41634	11.4514	5.29403	2.06675	6.0443	9.9458
Gh_Sca031918G01	2.17778	0.90728	0.587261	1.40416	0	0
Gh_Sca031153G01	0.710674	6.1691	4.57913	0.581981	1.34403	2.26521
Gh_Sca029133G01	13.6847	32.8446	25.1194	14.8546	22.1704	17.5811
Gh_Sca028226G01	19.3524	23.0624	20.4787	14.0605	23.7578	22.6861
Gh_Sca028001G01	23.7315	64.4563	43.3981	19.14	67.5041	37.4979
Gh_Sca027989G01	12.2727	10.4415	7.94289	9.52592	4.75322	7.53704
Gh_Sca027136G01	0.871321	2.15738	4.52097	0.666423	0.973145	0.772458
Gh_Sca024064G01	16.8891	23.0329	26.1719	15.5471	24.7871	27.5005
Gh_Sca023337G01	7.36949	13.1075	15.3101	6.52316	6.45575	9.50337
Gh_Sca020881G01	1.63894	3.79742	4.57928	1.28105	5.47144	10.8445
Gh_Sca020269G01	33.5507	59.5896	54.6603	38.6102	48.8659	45.0303
Gh_Sca019769G01	80.5098	123.309	142.8	97.2521	175.821	129.804
Gh_Sca019135G01	42.2195	37.7498	27.1985	34.1077	20.5715	20.9529
Gh_Sca018598G01	0.249706	0.259123	0.174905	0.328673	0.0439293	0.040963
Gh_Sca018404G01	12.2648	12.0916	10.5505	15.2464	7.49591	10.6947
Gh_Sca018101G01	19.0816	2.62449	3.94576	19.7087	3.45039	5.81254
Gh_Sca017964G01	2.93394	3.6004	3.75472	2.22068	3.32596	7.61526
Gh_Sca017622G01	11.7575	9.02885	5.68275	11.6148	6.0498	9.50529
Gh_Sca017354G01	0.0322181	1.64922	0.284596	0.0980542	0.411382	0.168218
Gh_Sca017089G01	6.63977	1.29656	1.44878	2.80583	0.839476	1.28669
Gh_Sca016326G01	4.75416	5.93524	7.1124	1.48798	5.02206	9.17158
Gh_Sca016160G01	0	0.472061	0.018535	0	0.359114	0.0417528
Gh_Sca015724G01	8.99041	10.4009	11.9303	10.2161	17.5257	14.0062
Gh_Sca014485G01	9.79336	28.3142	32.2377	8.77861	17.4294	16.7474
Gh_Sca014355G01	17.5517	19.799	23.2778	15.9946	24.1151	22.6239
Gh_Sca014110G01	4.08006	3.85792	3.80216	4.81631	3.06927	3.60139
Gh_Sca013897G01	14.4834	12.0535	13.0812	8.48376	8.31073	15.4785
Gh_Sca013634G01	5.43553	9.38062	12.7797	6.98085	15.6665	12.058
Gh_Sca013618G01	0.179699	0.811334	0.895723	0.110556	0.881428	1.52395
Gh_Sca013559G01	19.7265	33.5682	21.4975	17.8581	15.9666	14.3585
Gh_Sca013434G01	1.71804	2.13095	2.69414	2.95865	5.41911	3.41076
Gh_Sca013374G01	27.6424	12.1595	11.4957	19.5335	10.3092	12.0841
Gh_Sca012883G01	3.10266	1.15908	5.27102	3.56802	4.2828	3.74798
Gh_Sca012793G01	10.8255	16.6319	7.93635	13.0476	4.005	3.86223
Gh_Sca012505G01	1.56386	1.27706	2.18069	1.81105	5.45229	1.7851
Gh_Sca012360G01	1.01925	0.0329065	0.286264	1.25176	0.140448	0.424905
Gh_Sca012261G01	1.11778	0.0765533	0.218258	1.79124	0.0783368	0.17744
Gh_Sca012210G01	13.4465	15.8647	27.5851	6.09459	51.7659	37.3783
Gh_Sca012190G01	82.6824	66.4788	66.3531	78.305	53.7932	83.4206
Gh_Sca012041G01	6.33816	2.59376	2.05352	4.42159	1.21508	4.81202
Gh_Sca011773G01	6.06092	9.65996	13.051	4.46321	7.65338	5.72234
Gh_Sca011769G01	13.7389	27.686	15.4843	15.1418	5.20051	4.3417
Gh_Sca011751G01	3.25878	2.6261	1.83614	3.80988	5.45132	2.91794
Gh_Sca011684G01	0.265126	0.398803	1.96577	0.523692	1.76859	5.27806
Gh_Sca011643G01	12.8224	10.7661	8.28951	15.1631	8.04677	10.8494
Gh_Sca011628G01	3.27291	2.77073	3.903	2.09275	3.9302	5.84503
Gh_Sca011440G01	3.65538	5.66178	4.12685	4.51605	2.16964	4.41681
Gh_Sca011408G01	20.332	8.07143	18.0367	15.0325	20.7085	15.2688
Gh_Sca011289G01	4.48893	7.43359	13.026	3.76879	17.6344	12.5709
Gh_Sca010971G01	4.18049	3.99643	5.72749	3.21457	5.31808	4.72381
Gh_Sca010764G01	5.4426	6.64552	3.05644	4.76644	0.453422	0.844268
Gh_Sca010598G01	2.50921	2.07765	1.25539	1.52556	0.215671	0.469311
Gh_Sca010556G01	28.7736	20.1939	17.1051	32.4471	20.3883	18.6238
Gh_Sca010475G02	66.3289	40.2091	42.7696	70.6084	40.0702	45.584
Gh_Sca010475G01	1.44233	0.534467	2.64914	2.76228	0.906033	1.05062
Gh_Sca010358G01	10.4277	6.55339	7.31996	9.48614	4.77968	6.32946
Gh_Sca009965G02	2.76741	5.66742	16.5414	2.86454	17.8251	13.1258
Gh_Sca009869G01	2.2324	2.06806	7.28333	1.00713	4.97264	7.66048
Gh_Sca009545G02	20.7203	24.6759	5.14377	1.98413	3.96023	3.17138
Gh_Sca009376G01	67.0427	249.01	249.356	77.0446	268.152	147.072
Gh_Sca009113G01	3.23782	22.7828	46.4219	4.2576	71.9458	38.9936
Gh_Sca008940G01	141.067	22.5755	16.7603	59.3492	8.82432	23.3302
Gh_Sca008818G02	4.52106	4.70522	17.9745	2.10173	13.8908	16.3337
Gh_Sca008656G01	1.74125	0.95282	2.59394	2.91562	5.33231	4.88213
Gh_Sca008581G01	39.2815	51.6527	59.2175	39.1639	68.8091	55.3848
Gh_Sca008554G01	119.546	199.839	221.979	111.269	324.075	144.429
Gh_Sca008528G01	0.935508	5.62444	3.43728	1.65111	10.6909	4.10306
Gh_Sca008374G01	14.567	10.4652	11.2277	15.0533	20.4773	11.789
Gh_Sca008309G01	6.29918	6.21796	16.7334	13.1798	25.5493	11.9125
Gh_Sca008280G01	1.32829	1.94509	2.84358	1.00666	3.38435	7.0089
Gh_Sca008258G01	0.753739	3.47073	4.89466	1.20208	2.61021	1.32737
Gh_Sca008153G01	4.18646	0	0.630852	11.3141	0.133687	0.0929994
Gh_Sca008057G02	9.6279	13.4125	16.5572	11.2624	20.9352	18.1656
Gh_Sca008028G01	1.2146	3.93243	2.96923	1.32419	2.45611	3.13627
Gh_Sca007865G01	130.007	172.13	131.985	106.102	129.698	60.3253
Gh_Sca007824G01	0.479663	4.37429	3.15734	0.688069	4.99081	2.58008
Gh_Sca007751G01	2.60765	1.57452	1.9439	1.96834	1.76689	3.69247
Gh_Sca007581G01	12.603	11.9957	12.5816	12.0276	23.8764	17.3999
Gh_Sca007506G01	5.22906	9.16319	6.76794	4.74814	7.22438	7.47418
Gh_Sca007486G01	66.0581	28.3176	33.5863	54.5325	23.4454	37.7116
Gh_Sca007146G01	4.66894	6.85327	5.93725	4.0254	6.3315	6.33886
Gh_Sca007080G01	2.67726	14.5745	23.0186	3.37771	30.0267	17.0872
Gh_Sca007017G03	1.12782	5.78126	9.42973	1.3121	13.9523	7.05847
Gh_Sca007014G01	16.2688	27.7057	49.9372	16.2238	46.0816	41.3622
Gh_Sca006973G01	0.244006	0.357884	0.464374	0.108278	0.523182	0.652944
Gh_Sca006959G01	0.31424	25.9759	59.2062	0.971948	47.605	61.4434
Gh_Sca006927G01	2.11173	4.87186	4.72381	2.27487	2.49897	1.14633
Gh_Sca006915G01	1.41943	0.658655	4.75891	1.39631	2.82685	5.26373
Gh_Sca006909G01	2.23628	3.28738	4.58187	1.90994	6.10315	4.22425
Gh_Sca006892G01	5.4602	4.47461	4.61272	0.498155	5.05018	6.21493
Gh_Sca006886G02	633.393	22.0924	91.7413	615.576	38.1649	67.1555
Gh_Sca006871G01	0.646235	0.496748	0.291166	1.96711	0.0425409	0.148978
Gh_Sca006817G01	24.1596	34.6016	40.4792	32.1082	85.5105	47.9146
Gh_Sca006798G01	6.03374	3.49637	4.89963	6.62709	8.71026	4.97893
Gh_Sca006762G01	7.86044	2.84523	2.77773	4.31796	2.02128	4.59462
Gh_Sca006676G01	13.7909	23.7195	26.5303	18.4311	25.8043	22.5637
Gh_Sca006663G01	5.35807	5.73136	5.24528	1.30624	1.64056	3.90413
Gh_Sca006659G01	0.488806	0.660332	0.210351	0.534788	0.130716	0.283264
Gh_Sca006609G01	4.32436	3.83244	3.66578	5.35833	7.97695	5.9959
Gh_Sca006599G01	170.647	15.3014	44.538	200.62	39.5347	48.0097
Gh_Sca006587G01	3.91458	2.78345	3.69603	3.68299	0.758056	1.23041
Gh_Sca006585G01	5.76839	6.62311	8.24983	6.60053	14.3948	10.7862
Gh_Sca006571G01	12.0026	14.759	20.1007	12.2084	19.1373	18.599
Gh_Sca006550G01	1.33541	2.11185	2.51844	1.17464	2.28519	2.37519
Gh_Sca006522G01	17.5371	16.0341	9.08661	11.605	6.03716	10.4976
Gh_Sca006457G02	135.729	32.8321	53.7363	110.965	28.2695	37.0634
Gh_Sca006422G01	6.13603	5.37051	3.18951	5.02954	1.1262	0.764883
Gh_Sca006272G01	3.59443	5.86734	6.58861	3.8452	8.28614	7.17275
Gh_Sca006237G02	4.70086	2.88305	2.55364	3.42911	2.86155	5.51287
Gh_Sca006237G01	1.83129	5.50618	5.77456	2.20906	2.21758	4.69246
Gh_Sca006201G01	12.1551	12.4337	21.2902	13.156	18.2103	11.2418
Gh_Sca006114G01	16.5996	10.4673	9.88413	16.4189	13.0116	12.921
Gh_Sca006111G01	1973.01	259.292	1374.27	1055.76	1095.83	2145.9
Gh_Sca006093G01	27.9396	50.6058	58.6218	35.8379	49.2786	67.5651
Gh_Sca006021G02	12.0767	19.7135	23.2694	10.3675	31.732	30.7119
Gh_Sca005987G03	5.224	4.58366	3.84674	1.26857	1.79967	6.13148
Gh_Sca005978G01	112.485	30.3174	57.7754	107.918	72.1374	48.4532
Gh_Sca005880G01	2.51069	3.79314	1.17954	1.61643	0.770388	1.00252
Gh_Sca005862G02	12.1496	4.74773	7.16037	10.2769	8.89808	11.1337
Gh_Sca005862G01	2.93671	88.9047	84.3722	1.66797	50.2673	46.7071
Gh_Sca005851G01	2.37443	1.78066	1.96179	2.61793	8.71464	4.70592
Gh_Sca005822G01	6.54753	0	0.600465	5.86886	0.189031	0.0637676
Gh_Sca005812G01	22.046	2.34174	11.6733	19.119	8.79231	4.67449
Gh_Sca005798G01	23.426	5.27954	7.99338	11.8338	2.44378	4.54209
Gh_Sca005787G06	9.73484	13.6897	9.80891	12.6481	7.15718	3.72784
Gh_Sca005714G01	2.98231	9.64976	2.44381	3.90658	2.35108	2.27779
Gh_Sca005710G01	3.25619	4.02956	1.78729	2.15906	1.17764	1.55829
Gh_Sca005689G01	2.27093	6.44474	5.17902	1.57597	6.18322	10.957
Gh_Sca005684G01	4.77553	6.59853	6.65995	4.67239	7.8175	6.96001
Gh_Sca005679G01	31.2556	36.6022	35.9313	29.738	39.7542	30.4576
Gh_Sca005600G01	11.0782	6.13257	4.78238	13.792	3.33959	4.39314
[truncated: 21,182 more rows]
