# Supplementary material for: Transcriptomic and biochemical analysis of upland cotton (Gossypium hirsutum) and a chromosome segment substitution line from G. hirsutum × G. barbadense in response to Verticillium dahliae infection
Source: BMC Plant Biol. 2019 Jan 11;19:19. doi: 10.1186/s12870-018-1619-4 (PMC6329193; doi:10.1186/s12870-018-1619-4)
Supplement: Supplementary file 2 — Temporal expression of genes in two materials. (XLS 1123 kb) [file 12870_2018_1619_MOESM2_ESM.xls]

## Sheet: CCRI36
Profile-0	Profile-1	Profile-2	Profile-3	Profile-4	Profile-5	Profile-6	Profile-7
NOVEL06729	NOVEL06920	NOVEL06926	NOVEL06819	NOVEL06804	NOVEL06927	NOVEL06795	NOVEL06933
NOVEL06565	NOVEL06746	NOVEL06853	NOVEL06717	NOVEL06648	NOVEL06863	NOVEL06774	NOVEL06925
NOVEL06558	NOVEL06702	NOVEL06798	NOVEL06550	NOVEL06566	NOVEL06846	NOVEL06608	NOVEL06915
NOVEL06527	NOVEL06628	NOVEL06796	NOVEL06467	NOVEL06442	NOVEL06809	NOVEL06443	NOVEL06903
NOVEL06419	NOVEL06613	NOVEL06765	NOVEL06299	NOVEL06244	NOVEL06781	NOVEL06401	NOVEL06899
NOVEL06262	NOVEL06473	NOVEL06748	NOVEL06098	NOVEL06218	NOVEL06768	NOVEL06380	NOVEL06897
NOVEL06223	NOVEL06353	NOVEL06741	NOVEL05800	NOVEL06092	NOVEL06706	NOVEL06361	NOVEL06896
NOVEL06178	NOVEL06176	NOVEL06708	NOVEL05711	NOVEL05880	NOVEL06683	NOVEL06356	NOVEL06884
NOVEL06074	NOVEL06151	NOVEL06692	NOVEL05430	NOVEL05863	NOVEL06679	NOVEL06308	NOVEL06843
NOVEL06045	NOVEL06139	NOVEL06677	NOVEL05412	NOVEL05803	NOVEL06670	NOVEL06214	NOVEL06831
NOVEL06044	NOVEL05980	NOVEL06635	NOVEL05248	NOVEL05759	NOVEL06621	NOVEL06210	NOVEL06812
NOVEL06041	NOVEL05918	NOVEL06563	NOVEL05185	NOVEL05613	NOVEL06615	NOVEL06194	NOVEL06751
NOVEL06016	NOVEL05891	NOVEL06488	NOVEL04871	NOVEL05551	NOVEL06609	NOVEL05983	NOVEL06733
NOVEL05979	NOVEL05723	NOVEL06484	NOVEL04741	NOVEL05486	NOVEL06583	NOVEL05890	NOVEL06728
NOVEL05904	NOVEL05687	NOVEL06426	NOVEL04615	NOVEL05038	NOVEL06552	NOVEL05855	NOVEL06720
NOVEL05830	NOVEL05610	NOVEL06403	NOVEL04496	NOVEL04977	NOVEL06537	NOVEL05795	NOVEL06719
NOVEL05713	NOVEL05589	NOVEL06378	NOVEL04365	NOVEL04880	NOVEL06536	NOVEL05643	NOVEL06714
NOVEL05591	NOVEL05152	NOVEL06366	NOVEL04107	NOVEL04876	NOVEL06470	NOVEL05638	NOVEL06689
NOVEL05561	NOVEL05122	NOVEL06342	NOVEL04010	NOVEL04873	NOVEL06445	NOVEL05631	NOVEL06687
NOVEL05541	NOVEL05089	NOVEL06283	NOVEL04009	NOVEL04764	NOVEL06417	NOVEL05617	NOVEL06682
NOVEL05485	NOVEL04982	NOVEL06249	NOVEL03753	NOVEL04758	NOVEL06385	NOVEL05533	NOVEL06671
NOVEL05314	NOVEL04849	NOVEL06242	NOVEL03659	NOVEL04569	NOVEL06383	NOVEL05504	NOVEL06662
NOVEL05294	NOVEL04801	NOVEL06228	NOVEL03201	NOVEL04456	NOVEL06381	NOVEL05394	NOVEL06654
NOVEL05270	NOVEL04767	NOVEL06220	NOVEL03048	NOVEL04418	NOVEL06328	NOVEL05272	NOVEL06636
NOVEL05262	NOVEL04765	NOVEL06183	NOVEL02983	NOVEL04242	NOVEL06327	NOVEL04957	NOVEL06627
NOVEL05209	NOVEL04682	NOVEL06144	NOVEL02329	NOVEL04202	NOVEL06321	NOVEL04798	NOVEL06625
NOVEL05179	NOVEL04638	NOVEL06138	NOVEL02000	NOVEL04097	NOVEL06307	NOVEL04730	NOVEL06579
NOVEL05105	NOVEL04534	NOVEL06137	NOVEL01984	NOVEL04051	NOVEL06288	NOVEL04709	NOVEL06576
NOVEL04953	NOVEL04507	NOVEL06129	NOVEL01262	NOVEL03936	NOVEL06204	NOVEL04694	NOVEL06568
NOVEL04779	NOVEL04470	NOVEL06120	NOVEL00880	NOVEL03768	NOVEL06169	NOVEL04614	NOVEL06557
NOVEL04754	NOVEL04462	NOVEL06067	NOVEL00669	NOVEL03508	NOVEL06154	NOVEL04494	NOVEL06532
NOVEL04746	NOVEL04429	NOVEL06060	NOVEL00582	NOVEL03397	NOVEL06149	NOVEL04421	NOVEL06531
NOVEL04465	NOVEL04356	NOVEL06057	NOVEL00553	NOVEL03375	NOVEL06110	NOVEL04351	NOVEL06508
NOVEL04428	NOVEL04354	NOVEL05978	NOVEL00421	NOVEL03293	NOVEL06105	NOVEL04278	NOVEL06503
NOVEL04405	NOVEL04338	NOVEL05911	NOVEL00333	NOVEL03203	NOVEL06089	NOVEL04191	NOVEL06496
NOVEL04255	NOVEL04336	NOVEL05873	NOVEL00109	NOVEL03173	NOVEL06051	NOVEL04163	NOVEL06481
NOVEL04226	NOVEL04184	NOVEL05870	NOVEL00042	NOVEL02937	NOVEL06008	NOVEL03926	NOVEL06479
NOVEL04196	NOVEL04149	NOVEL05866	GH_SCA011408G01	NOVEL02912	NOVEL05994	NOVEL03897	NOVEL06463
NOVEL04143	NOVEL04102	NOVEL05814	GH_SCA006587G01	NOVEL02602	NOVEL05993	NOVEL03882	NOVEL06456
NOVEL04138	NOVEL04033	NOVEL05804	GH_SCA005395G01	NOVEL02215	NOVEL05973	NOVEL03806	NOVEL06452
NOVEL04113	NOVEL04022	NOVEL05796	GH_SCA005367G02	NOVEL02171	NOVEL05941	NOVEL03791	NOVEL06449
NOVEL04089	NOVEL04017	NOVEL05793	GH_SCA005237G01	NOVEL02102	NOVEL05919	NOVEL03757	NOVEL06432
NOVEL03747	NOVEL04014	NOVEL05778	GH_SCA004768G05	NOVEL01989	NOVEL05903	NOVEL03676	NOVEL06430
NOVEL03654	NOVEL03986	NOVEL05766	GH_SCA004768G04	NOVEL01954	NOVEL05850	NOVEL03468	NOVEL06427
NOVEL03626	NOVEL03828	NOVEL05741	GH_SCA004717G14	NOVEL01944	NOVEL05849	NOVEL03466	NOVEL06394
NOVEL03610	NOVEL03792	NOVEL05715	GH_D13G2458	NOVEL01856	NOVEL05827	NOVEL03416	NOVEL06393
NOVEL03555	NOVEL03487	NOVEL05698	GH_D13G2416	NOVEL01674	NOVEL05821	NOVEL03388	NOVEL06388
NOVEL03554	NOVEL03353	NOVEL05667	GH_D13G2358	NOVEL01594	NOVEL05779	NOVEL03134	NOVEL06368
NOVEL03509	NOVEL03319	NOVEL05647	GH_D13G2270	NOVEL01590	NOVEL05649	NOVEL03093	NOVEL06365
NOVEL03344	NOVEL03302	NOVEL05642	GH_D13G1675	NOVEL01513	NOVEL05641	NOVEL03049	NOVEL06363
NOVEL03217	NOVEL03220	NOVEL05636	GH_D13G1502	NOVEL01409	NOVEL05540	NOVEL03016	NOVEL06358
NOVEL03157	NOVEL03154	NOVEL05628	GH_D13G1275	NOVEL01408	NOVEL05461	NOVEL02963	NOVEL06349
NOVEL03138	NOVEL03152	NOVEL05604	GH_D13G0866	NOVEL01315	NOVEL05457	NOVEL02927	NOVEL06340
NOVEL03121	NOVEL02969	NOVEL05600	GH_D13G0764	NOVEL01311	NOVEL05429	NOVEL02685	NOVEL06318
NOVEL03111	NOVEL02967	NOVEL05577	GH_D13G0459	NOVEL01153	NOVEL05411	NOVEL02554	NOVEL06311
NOVEL03072	NOVEL02900	NOVEL05568	GH_D13G0331	NOVEL01144	NOVEL05331	NOVEL02494	NOVEL06306
NOVEL03067	NOVEL02871	NOVEL05554	GH_D13G0073	NOVEL01125	NOVEL05319	NOVEL02490	NOVEL06302
NOVEL03024	NOVEL02860	NOVEL05516	GH_D13G0027	NOVEL01122	NOVEL05307	NOVEL02351	NOVEL06287
NOVEL03012	NOVEL02825	NOVEL05481	GH_D12G2777	NOVEL00900	NOVEL05217	NOVEL02279	NOVEL06224
NOVEL02970	NOVEL02729	NOVEL05474	GH_D12G2589	NOVEL00874	NOVEL05166	NOVEL02276	NOVEL06209
NOVEL02962	NOVEL02721	NOVEL05433	GH_D12G2159	NOVEL00724	NOVEL05157	NOVEL02260	NOVEL06166
NOVEL02953	NOVEL02705	NOVEL05431	GH_D12G2104	NOVEL00573	NOVEL05153	NOVEL02245	NOVEL06159
NOVEL02931	NOVEL02692	NOVEL05425	GH_D12G2057	NOVEL00506	NOVEL05140	NOVEL02180	NOVEL06146
NOVEL02914	NOVEL02656	NOVEL05420	GH_D12G1951	NOVEL00473	NOVEL05133	NOVEL02157	NOVEL06109
NOVEL02909	NOVEL02572	NOVEL05415	GH_D12G1857	NOVEL00458	NOVEL05097	NOVEL01977	NOVEL06106
NOVEL02875	NOVEL02525	NOVEL05378	GH_D12G1783	NOVEL00297	NOVEL05086	NOVEL01964	NOVEL06095
NOVEL02850	NOVEL02524	NOVEL05351	GH_D12G0564	NOVEL00292	NOVEL04976	NOVEL01959	NOVEL06087
NOVEL02774	NOVEL02438	NOVEL05297	GH_D12G0237	NOVEL00136	NOVEL04974	NOVEL01934	NOVEL06081
NOVEL02747	NOVEL02283	NOVEL05296	GH_D12G0186	GH_SCA101707G01	NOVEL04900	NOVEL01924	NOVEL06069
NOVEL02666	NOVEL02263	NOVEL05295	GH_D12G0166	GH_SCA074496G01	NOVEL04847	NOVEL01776	NOVEL06066
NOVEL02426	NOVEL02214	NOVEL05287	GH_D12G0126	GH_SCA033723G01	NOVEL04845	NOVEL01708	NOVEL06056
NOVEL02417	NOVEL02178	NOVEL05285	GH_D12G0073	GH_SCA012883G01	NOVEL04830	NOVEL01700	NOVEL06048
NOVEL02408	NOVEL01995	NOVEL05284	GH_D11G3392	GH_SCA011628G01	NOVEL04814	NOVEL01696	NOVEL06046
NOVEL02257	NOVEL01983	NOVEL05281	GH_D11G3325	GH_SCA010971G01	NOVEL04813	NOVEL01613	NOVEL06023
NOVEL02194	NOVEL01974	NOVEL05263	GH_D11G2973	GH_SCA010475G01	NOVEL04799	NOVEL01582	NOVEL06000
NOVEL02009	NOVEL01930	NOVEL05254	GH_D11G2924	GH_SCA009869G01	NOVEL04785	NOVEL01484	NOVEL05895
NOVEL01937	NOVEL01885	NOVEL05233	GH_D11G2553	GH_SCA008656G01	NOVEL04766	NOVEL01477	NOVEL05884
NOVEL01842	NOVEL01865	NOVEL05226	GH_D11G2441	GH_SCA008309G01	NOVEL04760	NOVEL01296	NOVEL05869
NOVEL01832	NOVEL01712	NOVEL05219	GH_D11G2321	GH_SCA006915G01	NOVEL04699	NOVEL01290	NOVEL05862
NOVEL01630	NOVEL01687	NOVEL05215	GH_D11G2127	GH_SCA005409G01	NOVEL04696	NOVEL01284	NOVEL05854
NOVEL01564	NOVEL01675	NOVEL05193	GH_D11G2003	GH_SCA005334G01	NOVEL04668	NOVEL01261	NOVEL05822
NOVEL01426	NOVEL01632	NOVEL05192	GH_D11G1998	GH_SCA005163G01	NOVEL04617	NOVEL01258	NOVEL05776
NOVEL01366	NOVEL01598	NOVEL05110	GH_D11G1887	GH_SCA004932G05	NOVEL04594	NOVEL01157	NOVEL05751
NOVEL01250	NOVEL01433	NOVEL05107	GH_D11G1798	GH_SCA004867G05	NOVEL04583	NOVEL01150	NOVEL05743
NOVEL01182	NOVEL01382	NOVEL05095	GH_D11G1575	GH_SCA004801G02	NOVEL04571	NOVEL01059	NOVEL05704
NOVEL00942	NOVEL01301	NOVEL05075	GH_D11G0944	GH_D13G2505	NOVEL04525	NOVEL01033	NOVEL05699
NOVEL00857	NOVEL01295	NOVEL05072	GH_D11G0926	GH_D13G2450	NOVEL04519	NOVEL01013	NOVEL05675
NOVEL00842	NOVEL01270	NOVEL05058	GH_D11G0846	GH_D13G2268	NOVEL04485	NOVEL01006	NOVEL05673
NOVEL00833	NOVEL01268	NOVEL05048	GH_D11G0552	GH_D13G2250	NOVEL04467	NOVEL00973	NOVEL05660
NOVEL00809	NOVEL01255	NOVEL05034	GH_D11G0465	GH_D13G2223	NOVEL04463	NOVEL00860	NOVEL05572
NOVEL00808	NOVEL01188	NOVEL05022	GH_D11G0461	GH_D13G2155	NOVEL04448	NOVEL00852	NOVEL05569
NOVEL00804	NOVEL01049	NOVEL05002	GH_D11G0382	GH_D13G2112	NOVEL04438	NOVEL00753	NOVEL05542
NOVEL00722	NOVEL01044	NOVEL04939	GH_D11G0260	GH_D13G2104	NOVEL04437	NOVEL00665	NOVEL05536
NOVEL00717	NOVEL01021	NOVEL04928	GH_D11G0251	GH_D13G2101	NOVEL04398	NOVEL00661	NOVEL05506
NOVEL00681	NOVEL01016	NOVEL04912	GH_D11G0064	GH_D13G2094	NOVEL04394	NOVEL00598	NOVEL05505
NOVEL00675	NOVEL00976	NOVEL04903	GH_D11G0037	GH_D13G2030	NOVEL04376	NOVEL00488	NOVEL05490
NOVEL00515	NOVEL00849	NOVEL04877	GH_D10G2538	GH_D13G2000	NOVEL04373	NOVEL00461	NOVEL05475
NOVEL00493	NOVEL00795	NOVEL04860	GH_D10G2479	GH_D13G1971	NOVEL04343	NOVEL00428	NOVEL05442
NOVEL00482	NOVEL00629	NOVEL04777	GH_D10G2193	GH_D13G1965	NOVEL04318	NOVEL00414	NOVEL05400
NOVEL00424	NOVEL00605	NOVEL04745	GH_D10G2162	GH_D13G1656	NOVEL04313	NOVEL00406	NOVEL05384
NOVEL00369	NOVEL00546	NOVEL04733	GH_D10G1996	GH_D13G1486	NOVEL04303	NOVEL00361	NOVEL05382
NOVEL00336	NOVEL00516	NOVEL04726	GH_D10G1493	GH_D13G1473	NOVEL04294	NOVEL00322	NOVEL05381
NOVEL00224	NOVEL00438	NOVEL04725	GH_D10G0465	GH_D13G1153	NOVEL04293	NOVEL00277	NOVEL05371
NOVEL00198	NOVEL00437	NOVEL04721	GH_D10G0463	GH_D13G1008	NOVEL04286	NOVEL00268	NOVEL05370
NOVEL00105	NOVEL00370	NOVEL04647	GH_D10G0425	GH_D13G0769	NOVEL04253	NOVEL00129	NOVEL05365
NOVEL00104	NOVEL00337	NOVEL04633	GH_D10G0374	GH_D13G0607	NOVEL04172	NOVEL00082	NOVEL05361
NOVEL00073	NOVEL00157	NOVEL04628	GH_D10G0351	GH_D13G0411	NOVEL04169	NOVEL00007	NOVEL05355
NOVEL00064	NOVEL00144	NOVEL04625	GH_D10G0056	GH_D13G0396	NOVEL04166	NOVEL00005	NOVEL05342
NOVEL00016	NOVEL00116	NOVEL04621	GH_D09G2439	GH_D13G0354	NOVEL04161	GH_SCA189399G01	NOVEL05320
NOVEL00009	NOVEL00061	NOVEL04620	GH_D09G2166	GH_D13G0316	NOVEL04139	GH_SCA058488G01	NOVEL05308
NOVEL00003	NOVEL00014	NOVEL04602	GH_D09G1962	GH_D13G0310	NOVEL04131	GH_SCA018404G01	NOVEL05260
GH_SCA102810G01	GH_SCA132452G01	NOVEL04531	GH_D09G1953	GH_D13G0305	NOVEL04062	GH_SCA010764G01	NOVEL05255
GH_SCA033082G01	GH_SCA069821G01	NOVEL04529	GH_D09G1934	GH_D13G0221	NOVEL04047	GH_SCA009545G02	NOVEL05231
GH_SCA013897G01	GH_SCA068087G01	NOVEL04512	GH_D09G1546	GH_D13G0168	NOVEL04029	GH_SCA006522G01	NOVEL05208
GH_SCA007751G01	GH_SCA063419G01	NOVEL04488	GH_D09G1353	GH_D13G0137	NOVEL03998	GH_SCA006422G01	NOVEL05201
GH_SCA006798G01	GH_SCA040505G01	NOVEL04457	GH_D09G1178	GH_D13G0120	NOVEL03952	GH_SCA005880G01	NOVEL05176
GH_SCA006111G01	GH_SCA027989G01	NOVEL04446	GH_D09G1093	GH_D13G0107	NOVEL03898	GH_SCA005710G01	NOVEL05167
GH_SCA005978G01	GH_SCA019135G01	NOVEL04432	GH_D09G0974	GH_D13G0053	NOVEL03894	GH_SCA005495G02	NOVEL05155
GH_SCA005862G02	GH_SCA017622G01	NOVEL04404	GH_D09G0480	GH_D12G2772	NOVEL03880	GH_SCA005493G01	NOVEL05151
GH_SCA005812G01	GH_SCA011751G01	NOVEL04367	GH_D09G0355	GH_D12G2727	NOVEL03878	GH_SCA005247G01	NOVEL05145
GH_SCA005232G02	GH_SCA011643G01	NOVEL04358	GH_D09G0235	GH_D12G2723	NOVEL03846	GH_SCA005103G03	NOVEL05143
GH_SCA005107G01	GH_SCA010598G01	NOVEL04310	GH_D09G0150	GH_D12G2531	NOVEL03802	GH_SCA004885G01	NOVEL05119
GH_SCA005105G01	GH_SCA005987G03	NOVEL04306	GH_D09G0145	GH_D12G2529	NOVEL03766	GH_SCA004818G03	NOVEL05118
GH_SCA005103G02	GH_SCA005268G01	NOVEL04267	GH_D08G2351	GH_D12G2515	NOVEL03726	GH_SCA004812G06	NOVEL05092
GH_SCA004961G01	GH_SCA005135G02	NOVEL04239	GH_D08G2305	GH_D12G2425	NOVEL03723	GH_SCA004768G03	NOVEL05074
GH_SCA004885G02	GH_SCA005123G01	NOVEL04234	GH_D08G2280	GH_D12G2405	NOVEL03696	GH_SCA004768G01	NOVEL05073
GH_SCA004867G01	GH_SCA004991G02	NOVEL04216	GH_D08G2222	GH_D12G2374	NOVEL03669	GH_D13G2524	NOVEL05071
GH_SCA004768G08	GH_SCA004942G02	NOVEL04198	GH_D08G2130	GH_D12G2357	NOVEL03668	GH_D13G2504	NOVEL05054
GH_D13G2513	GH_SCA004926G01	NOVEL04160	GH_D08G2104	GH_D12G2301	NOVEL03641	GH_D13G2490	NOVEL04993
GH_D13G2393	GH_SCA004925G02	NOVEL04136	GH_D08G2000	GH_D12G2273	NOVEL03607	GH_D13G2457	NOVEL04988
GH_D13G2381	GH_SCA004867G03	NOVEL04084	GH_D08G1885	GH_D12G2190	NOVEL03594	GH_D13G2449	NOVEL04951
GH_D13G2315	GH_SCA004820G02	NOVEL04077	GH_D08G1820	GH_D12G2040	NOVEL03585	GH_D13G2425	NOVEL04945
GH_D13G2280	GH_SCA004801G01	NOVEL04037	GH_D08G1743	GH_D12G1998	NOVEL03580	GH_D13G2360	NOVEL04841
GH_D13G2200	GH_D13G2388	NOVEL04011	GH_D08G1475	GH_D12G1993	NOVEL03559	GH_D13G2355	NOVEL04811
GH_D13G2153	GH_D13G2183	NOVEL03968	GH_D08G1474	GH_D12G1882	NOVEL03513	GH_D13G2343	NOVEL04808
GH_D13G2137	GH_D13G2091	NOVEL03962	GH_D08G1334	GH_D12G1859	NOVEL03511	GH_D13G2291	NOVEL04806
GH_D13G2097	GH_D13G2058	NOVEL03947	GH_D08G1035	GH_D12G1827	NOVEL03489	GH_D13G2151	NOVEL04792
GH_D13G2056	GH_D13G2057	NOVEL03915	GH_D08G1016	GH_D12G1754	NOVEL03483	GH_D13G2131	NOVEL04755
GH_D13G2050	GH_D13G2004	NOVEL03812	GH_D08G0973	GH_D12G1704	NOVEL03428	GH_D13G2124	NOVEL04723
GH_D13G1998	GH_D13G1878	NOVEL03771	GH_D08G0685	GH_D12G1702	NOVEL03394	GH_D13G2093	NOVEL04711
GH_D13G1867	GH_D13G1817	NOVEL03756	GH_D07G1970	GH_D12G1452	NOVEL03363	GH_D13G2092	NOVEL04705
GH_D13G1813	GH_D13G1790	NOVEL03736	GH_D07G1944	GH_D12G1438	NOVEL03361	GH_D13G2071	NOVEL04667
GH_D13G1735	GH_D13G1664	NOVEL03715	GH_D07G1930	GH_D12G1378	NOVEL03352	GH_D13G2033	NOVEL04655
GH_D13G1600	GH_D13G1553	NOVEL03695	GH_D07G1509	GH_D12G1334	NOVEL03330	GH_D13G1999	NOVEL04640
GH_D13G1508	GH_D13G1533	NOVEL03620	GH_D07G1497	GH_D12G1184	NOVEL03238	GH_D13G1954	NOVEL04623
GH_D13G1414	GH_D13G1522	NOVEL03603	GH_D07G1425	GH_D12G1180	NOVEL03236	GH_D13G1950	NOVEL04603
GH_D13G1348	GH_D13G1503	NOVEL03583	GH_D07G1340	GH_D12G1129	NOVEL03228	GH_D13G1896	NOVEL04596
GH_D13G1347	GH_D13G1490	NOVEL03579	GH_D07G1319	GH_D12G0943	NOVEL03206	GH_D13G1717	NOVEL04579
GH_D13G1345	GH_D13G1413	NOVEL03552	GH_D07G1289	GH_D12G0642	NOVEL03180	GH_D13G1609	NOVEL04544
GH_D13G1271	GH_D13G1411	NOVEL03547	GH_D07G1197	GH_D12G0619	NOVEL03167	GH_D13G1402	NOVEL04543
GH_D13G1224	GH_D13G1410	NOVEL03510	GH_D07G1110	GH_D12G0618	NOVEL03160	GH_D13G1390	NOVEL04536
GH_D13G1110	GH_D13G1407	NOVEL03502	GH_D07G1078	GH_D12G0577	NOVEL03135	GH_D13G1322	NOVEL04523
GH_D13G1032	GH_D13G1395	NOVEL03501	GH_D07G1063	GH_D12G0546	NOVEL03129	GH_D13G1297	NOVEL04522
GH_D13G0889	GH_D13G1394	NOVEL03499	GH_D07G0997	GH_D12G0428	NOVEL03110	GH_D13G1273	NOVEL04500
GH_D13G0855	GH_D13G1373	NOVEL03480	GH_D07G0822	GH_D12G0208	NOVEL03085	GH_D13G1243	NOVEL04483
GH_D13G0844	GH_D13G1366	NOVEL03476	GH_D07G0732	GH_D11G3525	NOVEL03073	GH_D13G1150	NOVEL04433
GH_D13G0836	GH_D13G1292	NOVEL03403	GH_D07G0689	GH_D11G3519	NOVEL03017	GH_D13G1071	NOVEL04407
GH_D13G0777	GH_D13G1237	NOVEL03400	GH_D07G0561	GH_D11G3486	NOVEL03013	GH_D13G1066	NOVEL04381
GH_D13G0676	GH_D13G1226	NOVEL03393	GH_D07G0457	GH_D11G3426	NOVEL02981	GH_D13G1015	NOVEL04372
GH_D13G0574	GH_D13G1172	NOVEL03334	GH_D07G0406	GH_D11G3401	NOVEL02977	GH_D13G0997	NOVEL04369
GH_D13G0510	GH_D13G1084	NOVEL03328	GH_D07G0144	GH_D11G3334	NOVEL02965	GH_D13G0921	NOVEL04363
GH_D13G0424	GH_D13G1081	NOVEL03315	GH_D06G2347	GH_D11G3315	NOVEL02929	GH_D13G0906	NOVEL04362
GH_D13G0330	GH_D13G1047	NOVEL03313	GH_D06G2328	GH_D11G3305	NOVEL02917	GH_D13G0751	NOVEL04357
GH_D13G0269	GH_D13G1029	NOVEL03312	GH_D06G2165	GH_D11G3207	NOVEL02905	GH_D13G0642	NOVEL04348
GH_D13G0193	GH_D13G0969	NOVEL03296	GH_D06G2128	GH_D11G3059	NOVEL02899	GH_D13G0598	NOVEL04328
GH_D13G0171	GH_D13G0897	NOVEL03244	GH_D06G1971	GH_D11G3033	NOVEL02870	GH_D13G0561	NOVEL04324
GH_D13G0114	GH_D13G0875	NOVEL03222	GH_D06G1861	GH_D11G3022	NOVEL02848	GH_D13G0522	NOVEL04323
GH_D13G0093	GH_D13G0756	NOVEL03215	GH_D06G1741	GH_D11G2994	NOVEL02836	GH_D13G0521	NOVEL04307
GH_D12G2719	GH_D13G0688	NOVEL03204	GH_D06G1712	GH_D11G2990	NOVEL02834	GH_D13G0501	NOVEL04276
GH_D12G2611	GH_D13G0617	NOVEL03193	GH_D06G1707	GH_D11G2912	NOVEL02826	GH_D13G0486	NOVEL04250
GH_D12G2504	GH_D13G0585	NOVEL03181	GH_D06G1432	GH_D11G2829	NOVEL02805	GH_D13G0453	NOVEL04248
GH_D12G2486	GH_D13G0536	NOVEL03179	GH_D06G1416	GH_D11G2820	NOVEL02764	GH_D13G0296	NOVEL04245
GH_D12G2461	GH_D13G0502	NOVEL03171	GH_D06G1344	GH_D11G2743	NOVEL02684	GH_D13G0290	NOVEL04227
GH_D12G2434	GH_D13G0481	NOVEL03149	GH_D06G1275	GH_D11G2687	NOVEL02659	GH_D13G0289	NOVEL04221
GH_D12G2371	GH_D13G0477	NOVEL03148	GH_D06G0520	GH_D11G2659	NOVEL02606	GH_D13G0231	NOVEL04141
GH_D12G2246	GH_D13G0464	NOVEL03142	GH_D06G0475	GH_D11G2641	NOVEL02605	GH_D13G0228	NOVEL04129
GH_D12G2216	GH_D13G0457	NOVEL03113	GH_D06G0465	GH_D11G2345	NOVEL02564	GH_D13G0194	NOVEL04126
GH_D12G2215	GH_D13G0456	NOVEL03079	GH_D06G0462	GH_D11G2214	NOVEL02550	GH_D13G0118	NOVEL04125
GH_D12G2173	GH_D13G0430	NOVEL03074	GH_D06G0460	GH_D11G2176	NOVEL02548	GH_D13G0102	NOVEL04101
GH_D12G2167	GH_D13G0416	NOVEL03064	GH_D06G0426	GH_D11G2160	NOVEL02531	GH_D13G0080	NOVEL04091
GH_D12G2023	GH_D13G0377	NOVEL03062	GH_D06G0172	GH_D11G2065	NOVEL02520	GH_D13G0034	NOVEL04060
GH_D12G1922	GH_D13G0273	NOVEL03059	GH_D06G0090	GH_D11G1770	NOVEL02515	GH_D12G2792	NOVEL04058
GH_D12G1907	GH_D13G0167	NOVEL03046	GH_D06G0010	GH_D11G1714	NOVEL02513	GH_D12G2745	NOVEL04053
GH_D12G1898	GH_D13G0149	NOVEL03028	GH_D05G3901	GH_D11G1699	NOVEL02500	GH_D12G2697	NOVEL04045
GH_D12G1863	GH_D13G0146	NOVEL03023	GH_D05G3862	GH_D11G1618	NOVEL02499	GH_D12G2660	NOVEL04024
GH_D12G1781	GH_D13G0104	NOVEL02934	GH_D05G3480	GH_D11G1473	NOVEL02497	GH_D12G2655	NOVEL04015
GH_D12G1768	GH_D13G0067	NOVEL02922	GH_D05G3433	GH_D11G1430	NOVEL02433	GH_D12G2533	NOVEL04013
GH_D12G1687	GH_D13G0062	NOVEL02911	GH_D05G3417	GH_D11G1335	NOVEL02400	GH_D12G2518	NOVEL04012
GH_D12G1583	GH_D13G0016	NOVEL02898	GH_D05G2967	GH_D11G1319	NOVEL02395	GH_D12G2507	NOVEL04007
GH_D12G1533	GH_D12G2833	NOVEL02882	GH_D05G2745	GH_D11G1312	NOVEL02388	GH_D12G2480	NOVEL04005
GH_D12G1439	GH_D12G2829	NOVEL02858	GH_D05G2300	GH_D11G1092	NOVEL02381	GH_D12G2445	NOVEL03996
GH_D12G1244	GH_D12G2767	NOVEL02854	GH_D05G2280	GH_D11G1089	NOVEL02378	GH_D12G2385	NOVEL03991
GH_D12G1217	GH_D12G2645	NOVEL02849	GH_D05G2195	GH_D11G1086	NOVEL02335	GH_D12G2377	NOVEL03990
GH_D12G1206	GH_D12G2552	NOVEL02819	GH_D05G2151	GH_D11G1049	NOVEL02315	GH_D12G2348	NOVEL03982
GH_D12G1186	GH_D12G2479	NOVEL02784	GH_D05G2141	GH_D11G0934	NOVEL02310	GH_D12G2340	NOVEL03960
GH_D12G1035	GH_D12G2476	NOVEL02776	GH_D05G1981	GH_D11G0869	NOVEL02286	GH_D12G2322	NOVEL03946
GH_D12G0891	GH_D12G2381	NOVEL02750	GH_D05G1966	GH_D11G0840	NOVEL02241	GH_D12G2212	NOVEL03929
GH_D12G0543	GH_D12G2367	NOVEL02738	GH_D05G1896	GH_D11G0781	NOVEL02217	GH_D12G2186	NOVEL03920
GH_D12G0427	GH_D12G2355	NOVEL02720	GH_D05G1883	GH_D11G0769	NOVEL02213	GH_D12G2171	NOVEL03918
GH_D12G0419	GH_D12G2332	NOVEL02719	GH_D05G1622	GH_D11G0753	NOVEL02202	GH_D12G2143	NOVEL03916
GH_D12G0135	GH_D12G2317	NOVEL02710	GH_D05G1509	GH_D11G0641	NOVEL02179	GH_D12G2139	NOVEL03914
GH_D12G0132	GH_D12G2309	NOVEL02707	GH_D05G1261	GH_D11G0628	NOVEL02172	GH_D12G2117	NOVEL03913
GH_D12G0119	GH_D12G2253	NOVEL02699	GH_D05G1254	GH_D11G0405	NOVEL02144	GH_D12G2044	NOVEL03908
GH_D12G0054	GH_D12G2252	NOVEL02697	GH_D05G1205	GH_D11G0392	NOVEL02117	GH_D12G1955	NOVEL03883
GH_D12G0028	GH_D12G2163	NOVEL02681	GH_D05G1158	GH_D11G0184	NOVEL02064	GH_D12G1876	NOVEL03881
GH_D11G3524	GH_D12G2118	NOVEL02677	GH_D05G0751	GH_D11G0181	NOVEL02060	GH_D12G1867	NOVEL03870
GH_D11G3385	GH_D12G1968	NOVEL02675	GH_D05G0683	GH_D11G0163	NOVEL02053	GH_D12G1797	NOVEL03869
GH_D11G3309	GH_D12G1896	NOVEL02670	GH_D05G0534	GH_D11G0124	NOVEL02013	GH_D12G1734	NOVEL03862
GH_D11G3294	GH_D12G1866	NOVEL02613	GH_D05G0492	GH_D11G0046	NOVEL01888	GH_D12G1705	NOVEL03852
GH_D11G3072	GH_D12G1843	NOVEL02573	GH_D05G0451	GH_D10G2527	NOVEL01880	GH_D12G1675	NOVEL03847
GH_D11G3038	GH_D12G1771	NOVEL02541	GH_D04G1558	GH_D10G2468	NOVEL01847	GH_D12G1666	NOVEL03832
GH_D11G2954	GH_D12G1497	NOVEL02537	GH_D04G1399	GH_D10G2414	NOVEL01796	GH_D12G1661	NOVEL03811
GH_D11G2953	GH_D12G1270	NOVEL02522	GH_D04G1153	GH_D10G2294	NOVEL01791	GH_D12G1658	NOVEL03810
GH_D11G2939	GH_D12G1248	NOVEL02521	GH_D04G0584	GH_D10G2148	NOVEL01771	GH_D12G1581	NOVEL03796
GH_D11G2832	GH_D12G1246	NOVEL02501	GH_D04G0476	GH_D10G2107	NOVEL01770	GH_D12G1569	NOVEL03789
GH_D11G2827	GH_D12G1235	NOVEL02496	GH_D04G0469	GH_D10G2104	NOVEL01756	GH_D12G1557	NOVEL03785
GH_D11G2775	GH_D12G1233	NOVEL02489	GH_D04G0329	GH_D10G2079	NOVEL01753	GH_D12G1490	NOVEL03761
GH_D11G2772	GH_D12G1229	NOVEL02488	GH_D03G1764	GH_D10G2052	NOVEL01710	GH_D12G1480	NOVEL03738
GH_D11G2770	GH_D12G1209	NOVEL02482	GH_D03G1484	GH_D10G1938	NOVEL01666	GH_D12G1367	NOVEL03737
GH_D11G2556	GH_D12G1178	NOVEL02468	GH_D03G1321	GH_D10G1857	NOVEL01650	GH_D12G1294	NOVEL03735
GH_D11G2461	GH_D12G1072	NOVEL02445	GH_D03G1282	GH_D10G1816	NOVEL01580	GH_D12G1200	NOVEL03731
GH_D11G2413	GH_D12G0987	NOVEL02342	GH_D03G1156	GH_D10G1772	NOVEL01557	GH_D12G1153	NOVEL03729
GH_D11G2251	GH_D12G0977	NOVEL02340	GH_D03G1149	GH_D10G1656	NOVEL01463	GH_D12G1013	NOVEL03712
GH_D11G2151	GH_D12G0885	NOVEL02326	GH_D03G1026	GH_D10G1655	NOVEL01437	GH_D12G0841	NOVEL03706
GH_D11G2111	GH_D12G0806	NOVEL02296	GH_D03G1013	GH_D10G1498	NOVEL01406	GH_D12G0788	NOVEL03703
GH_D11G2047	GH_D12G0797	NOVEL02269	GH_D03G0476	GH_D10G1448	NOVEL01374	GH_D12G0786	NOVEL03692
GH_D11G1943	GH_D12G0735	NOVEL02212	GH_D03G0087	GH_D10G1400	NOVEL01365	GH_D12G0598	NOVEL03687
GH_D11G1938	GH_D12G0695	NOVEL02211	GH_D03G0077	GH_D10G1249	NOVEL01304	GH_D12G0504	NOVEL03682
GH_D11G1866	GH_D12G0649	NOVEL02196	GH_D03G0014	GH_D10G1245	NOVEL01298	GH_D12G0469	NOVEL03679
GH_D11G1835	GH_D12G0590	NOVEL02185	GH_D02G2392	GH_D10G1162	NOVEL01277	GH_D12G0365	NOVEL03673
GH_D11G1826	GH_D12G0505	NOVEL02154	GH_D02G2266	GH_D10G1150	NOVEL01247	GH_D12G0215	NOVEL03672
GH_D11G1816	GH_D12G0456	NOVEL02145	GH_D02G2239	GH_D10G1050	NOVEL01217	GH_D12G0137	NOVEL03665
GH_D11G1805	GH_D12G0443	NOVEL02110	GH_D02G1835	GH_D10G0755	NOVEL01177	GH_D12G0076	NOVEL03656
GH_D11G1734	GH_D12G0384	NOVEL02076	GH_D02G1791	GH_D10G0717	NOVEL01166	GH_D11G3531	NOVEL03639
GH_D11G1691	GH_D12G0344	NOVEL02068	GH_D02G1780	GH_D10G0699	NOVEL01091	GH_D11G3453	NOVEL03631
GH_D11G1669	GH_D12G0315	NOVEL02062	GH_D02G1704	GH_D10G0659	NOVEL01088	GH_D11G3400	NOVEL03597
GH_D11G1641	GH_D12G0279	NOVEL02049	GH_D02G1639	GH_D10G0605	NOVEL00985	GH_D11G3391	NOVEL03596
GH_D11G1534	GH_D12G0270	NOVEL02033	GH_D02G1527	GH_D10G0516	NOVEL00869	GH_D11G3322	NOVEL03590
GH_D11G1367	GH_D12G0245	NOVEL01992	GH_D02G1518	GH_D10G0511	NOVEL00750	GH_D11G3289	NOVEL03577
GH_D11G1366	GH_D12G0223	NOVEL01986	GH_D02G1480	GH_D10G0458	NOVEL00748	GH_D11G3281	NOVEL03574
GH_D11G1153	GH_D12G0213	NOVEL01953	GH_D02G1256	GH_D10G0317	NOVEL00704	GH_D11G3254	NOVEL03568
GH_D11G1087	GH_D12G0123	NOVEL01923	GH_D02G1075	GH_D10G0255	NOVEL00659	GH_D11G3175	NOVEL03532
GH_D11G1022	GH_D12G0111	NOVEL01908	GH_D02G0833	GH_D10G0248	NOVEL00548	GH_D11G3157	NOVEL03524
GH_D11G1017	GH_D12G0109	NOVEL01877	GH_D02G0743	GH_D10G0209	NOVEL00534	GH_D11G2987	NOVEL03523
GH_D11G0927	GH_D12G0097	NOVEL01875	GH_D02G0739	GH_D10G0102	NOVEL00531	GH_D11G2810	NOVEL03517
GH_D11G0856	GH_D12G0085	NOVEL01866	GH_D02G0577	GH_D09G2374	NOVEL00513	GH_D11G2782	NOVEL03490
GH_D11G0852	GH_D12G0020	NOVEL01859	GH_D02G0400	GH_D09G2267	NOVEL00474	GH_D11G2760	NOVEL03458
GH_D11G0839	GH_D11G3502	NOVEL01846	GH_D02G0229	GH_D09G2191	NOVEL00454	GH_D11G2607	NOVEL03422
GH_D11G0773	GH_D11G3493	NOVEL01814	GH_D02G0143	GH_D09G2161	NOVEL00380	GH_D11G2566	NOVEL03421
GH_D11G0771	GH_D11G3383	NOVEL01806	GH_D01G2357	GH_D09G2145	NOVEL00368	GH_D11G2532	NOVEL03418
GH_D11G0754	GH_D11G3327	NOVEL01775	GH_D01G2272	GH_D09G2114	NOVEL00362	GH_D11G2400	NOVEL03407
GH_D11G0749	GH_D11G3302	NOVEL01772	GH_D01G2067	GH_D09G2113	NOVEL00341	GH_D11G2379	NOVEL03404
GH_D11G0584	GH_D11G3218	NOVEL01705	GH_D01G1965	GH_D09G1963	NOVEL00330	GH_D11G2333	NOVEL03396
GH_D11G0570	GH_D11G3071	NOVEL01686	GH_D01G1963	GH_D09G1728	NOVEL00275	GH_D11G2311	NOVEL03381
GH_D11G0514	GH_D11G3054	NOVEL01661	GH_D01G1487	GH_D09G1513	NOVEL00259	GH_D11G2289	NOVEL03357
GH_D11G0440	GH_D11G2949	NOVEL01660	GH_D01G1391	GH_D09G1450	NOVEL00250	GH_D11G2287	NOVEL03321
GH_D11G0372	GH_D11G2925	NOVEL01641	GH_D01G1323	GH_D09G1432	NOVEL00249	GH_D11G2270	NOVEL03310
GH_D11G0365	GH_D11G2874	NOVEL01625	GH_D01G1251	GH_D09G1354	NOVEL00246	GH_D11G2202	NOVEL03277
GH_D11G0344	GH_D11G2749	NOVEL01602	GH_D01G0869	GH_D09G1331	NOVEL00243	GH_D11G2193	NOVEL03250
GH_D11G0310	GH_D11G2709	NOVEL01553	GH_D01G0661	GH_D09G1323	NOVEL00177	GH_D11G2153	NOVEL03232
GH_D11G0268	GH_D11G2707	NOVEL01543	GH_D01G0520	GH_D09G1322	NOVEL00173	GH_D11G2146	NOVEL03226
GH_D11G0244	GH_D11G2701	NOVEL01518	GH_D01G0519	GH_D09G1318	NOVEL00162	GH_D11G2143	NOVEL03218
GH_D11G0227	GH_D11G2681	NOVEL01514	GH_D01G0513	GH_D09G1315	NOVEL00128	GH_D11G2096	NOVEL03210
GH_D11G0128	GH_D11G2606	NOVEL01508	GH_D01G0498	GH_D09G1294	NOVEL00106	GH_D11G2018	NOVEL03199
GH_D11G0026	GH_D11G2568	NOVEL01486	GH_D01G0450	GH_D09G1291	NOVEL00067	GH_D11G2011	NOVEL03192
GH_D10G2617	GH_D11G2499	NOVEL01483	GH_D01G0186	GH_D09G1252	NOVEL00057	GH_D11G1917	NOVEL03191
GH_D10G2595	GH_D11G2420	NOVEL01453	GH_A13G2082	GH_D09G1250	NOVEL00019	GH_D11G1807	NOVEL03190
GH_D10G2418	GH_D11G2403	NOVEL01397	GH_A13G1774	GH_D09G1206	GH_SCA102881G01	GH_D11G1775	NOVEL03183
GH_D10G2397	GH_D11G2398	NOVEL01348	GH_A13G1686	GH_D09G1045	GH_SCA085555G01	GH_D11G1768	NOVEL03153
GH_D10G2344	GH_D11G2372	NOVEL01330	GH_A13G1640	GH_D09G0990	GH_SCA058336G01	GH_D11G1755	NOVEL03140
GH_D10G2314	GH_D11G2367	NOVEL01321	GH_A13G1579	GH_D09G0899	GH_SCA052974G01	GH_D11G1711	NOVEL03118
GH_D10G2253	GH_D11G2322	NOVEL01310	GH_A13G1488	GH_D09G0838	GH_SCA046230G01	GH_D11G1708	NOVEL03104
GH_D10G2191	GH_D11G2288	NOVEL01299	GH_A13G1456	GH_D09G0637	GH_SCA034072G01	GH_D11G1706	NOVEL03088
GH_D10G2126	GH_D11G2205	NOVEL01291	GH_A13G1290	GH_D09G0566	GH_SCA032467G01	GH_D11G1701	NOVEL03083
GH_D10G2072	GH_D11G2112	NOVEL01289	GH_A13G1274	GH_D09G0295	GH_SCA031153G01	GH_D11G1645	NOVEL03081
GH_D10G2031	GH_D11G2002	NOVEL01287	GH_A13G1216	GH_D09G0109	GH_SCA029133G01	GH_D11G1599	NOVEL03069
GH_D10G2010	GH_D11G1962	NOVEL01267	GH_A13G0935	GH_D09G0064	GH_SCA028226G01	GH_D11G1567	NOVEL03066
GH_D10G1920	GH_D11G1914	NOVEL01264	GH_A13G0392	GH_D09G0060	GH_SCA028001G01	GH_D11G1483	NOVEL03055
GH_D10G1827	GH_D11G1790	NOVEL01254	GH_A13G0188	GH_D09G0022	GH_SCA017354G01	GH_D11G1469	NOVEL03054
GH_D10G1749	GH_D11G1777	NOVEL01246	GH_A13G0182	GH_D08G2561	GH_SCA013559G01	GH_D11G1450	NOVEL03042
GH_D10G1740	GH_D11G1703	NOVEL01214	GH_A12G2647	GH_D08G2518	GH_SCA012793G01	GH_D11G1448	NOVEL03041
GH_D10G1640	GH_D11G1666	NOVEL01213	GH_A12G2643	GH_D08G2501	GH_SCA011769G01	GH_D11G1445	NOVEL03040
GH_D10G1605	GH_D11G1598	NOVEL01204	GH_A12G2329	GH_D08G2423	GH_SCA011440G01	GH_D11G1438	NOVEL03039
GH_D10G1600	GH_D11G1581	NOVEL01108	GH_A12G2002	GH_D08G2258	GH_SCA008528G01	GH_D11G1411	NOVEL03034
GH_D10G1434	GH_D11G1559	NOVEL01093	GH_A12G1908	GH_D08G2167	GH_SCA008028G01	GH_D11G1343	NOVEL03029
GH_D10G1403	GH_D11G1522	NOVEL01052	GH_A12G1900	GH_D08G2156	GH_SCA007865G01	GH_D11G1339	NOVEL03020
GH_D10G1384	GH_D11G1518	NOVEL01003	GH_A12G1787	GH_D08G2077	GH_SCA007824G01	GH_D11G1322	NOVEL03001
GH_D10G1302	GH_D11G1515	NOVEL00995	GH_A12G1754	GH_D08G1987	GH_SCA007506G01	GH_D11G1192	NOVEL02994
GH_D10G1271	GH_D11G1488	NOVEL00982	GH_A12G1686	GH_D08G1840	GH_SCA007146G01	GH_D11G1176	NOVEL02985
GH_D10G1083	GH_D11G1401	NOVEL00969	GH_A12G1399	GH_D08G1699	GH_SCA005787G06	GH_D11G1118	NOVEL02915
GH_D10G0998	GH_D11G1320	NOVEL00962	GH_A12G1190	GH_D08G1692	GH_SCA005714G01	GH_D11G1095	NOVEL02901
GH_D10G0996	GH_D11G1317	NOVEL00937	GH_A12G0584	GH_D08G1646	GH_SCA005689G01	GH_D11G1094	NOVEL02865
GH_D10G0862	GH_D11G1278	NOVEL00936	GH_A12G0553	GH_D08G1628	GH_SCA005534G01	GH_D11G0976	NOVEL02844
GH_D10G0849	GH_D11G1245	NOVEL00933	GH_A12G0478	GH_D08G1547	GH_SCA005510G01	GH_D11G0806	NOVEL02833
GH_D10G0681	GH_D11G1154	NOVEL00924	GH_A12G0470	GH_D08G1530	GH_SCA005423G01	GH_D11G0791	NOVEL02831
GH_D10G0604	GH_D11G1146	NOVEL00861	GH_A12G0319	GH_D08G1494	GH_SCA005377G02	GH_D11G0687	NOVEL02770
GH_D10G0595	GH_D11G1132	NOVEL00853	GH_A12G0147	GH_D08G1360	GH_SCA005367G01	GH_D11G0686	NOVEL02741
GH_D10G0532	GH_D11G1125	NOVEL00843	GH_A11G3292	GH_D08G1224	GH_SCA005341G01	GH_D11G0678	NOVEL02727
GH_D10G0434	GH_D11G1108	NOVEL00830	GH_A11G3098	GH_D08G1194	GH_SCA005242G01	GH_D11G0613	NOVEL02714
GH_D10G0432	GH_D11G0991	NOVEL00814	GH_A11G2974	GH_D08G1133	GH_SCA005221G01	GH_D11G0583	NOVEL02712
GH_D10G0372	GH_D11G0947	NOVEL00791	GH_A11G2560	GH_D08G1112	GH_SCA005214G03	GH_D11G0532	NOVEL02693
GH_D10G0333	GH_D11G0877	NOVEL00770	GH_A11G2525	GH_D08G1087	GH_SCA005214G02	GH_D11G0523	NOVEL02674
GH_D10G0329	GH_D11G0849	NOVEL00751	GH_A11G2386	GH_D08G0996	GH_SCA005179G01	GH_D11G0478	NOVEL02653
GH_D10G0322	GH_D11G0814	NOVEL00725	GH_A11G1764	GH_D08G0970	GH_SCA005136G01	GH_D11G0455	NOVEL02652
GH_D10G0259	GH_D11G0796	NOVEL00714	GH_A11G1370	GH_D08G0901	GH_SCA005103G01	GH_D11G0414	NOVEL02636
GH_D10G0239	GH_D11G0789	NOVEL00703	GH_A11G1369	GH_D08G0875	GH_SCA005084G01	GH_D11G0391	NOVEL02627
GH_D10G0132	GH_D11G0703	NOVEL00663	GH_A11G1367	GH_D08G0742	GH_SCA005081G02	GH_D11G0354	NOVEL02617
GH_D10G0119	GH_D11G0659	NOVEL00660	GH_A11G1351	GH_D08G0727	GH_SCA005023G03	GH_D11G0323	NOVEL02604
GH_D10G0071	GH_D11G0629	NOVEL00616	GH_A11G1186	GH_D08G0670	GH_SCA005011G01	GH_D11G0319	NOVEL02561
GH_D09G2471	GH_D11G0607	NOVEL00614	GH_A11G1078	GH_D08G0625	GH_SCA004965G02	GH_D11G0246	NOVEL02540
GH_D09G2467	GH_D11G0592	NOVEL00613	GH_A11G0975	GH_D08G0499	GH_SCA004938G03	GH_D11G0239	NOVEL02528
GH_D09G2465	GH_D11G0527	NOVEL00584	GH_A11G0958	GH_D08G0396	GH_SCA004910G01	GH_D11G0150	NOVEL02527
GH_D09G2452	GH_D11G0501	NOVEL00517	GH_A11G0831	GH_D08G0366	GH_SCA004909G01	GH_D11G0088	NOVEL02523
GH_D09G2440	GH_D11G0469	NOVEL00508	GH_A11G0672	GH_D08G0319	GH_SCA004883G04	GH_D11G0065	NOVEL02505
GH_D09G2428	GH_D11G0457	NOVEL00492	GH_A11G0650	GH_D08G0104	GH_SCA004857G01	GH_D11G0059	NOVEL02493
GH_D09G2333	GH_D11G0417	NOVEL00465	GH_A11G0397	GH_D08G0005	GH_SCA004794G01	GH_D11G0051	NOVEL02491
GH_D09G2326	GH_D11G0411	NOVEL00455	GH_A11G0274	GH_D07G2269	GH_SCA004768G07	GH_D11G0031	NOVEL02484
GH_D09G2314	GH_D11G0380	NOVEL00433	GH_A11G0012	GH_D07G2267	GH_D13G2549	GH_D10G2622	NOVEL02480
GH_D09G2221	GH_D11G0361	NOVEL00430	GH_A10G2143	GH_D07G2223	GH_D13G2539	GH_D10G2619	NOVEL02476
GH_D09G2050	GH_D11G0332	NOVEL00425	GH_A10G1735	GH_D07G2115	GH_D13G2537	GH_D10G2616	NOVEL02473
GH_D09G1933	GH_D11G0303	NOVEL00410	GH_A10G1694	GH_D07G2110	GH_D13G2528	GH_D10G2429	NOVEL02462
GH_D09G1919	GH_D11G0279	NOVEL00384	GH_A10G1359	GH_D07G1969	GH_D13G2527	GH_D10G2391	NOVEL02437
GH_D09G1913	GH_D11G0267	NOVEL00335	GH_A10G1287	GH_D07G1957	GH_D13G2523	GH_D10G2389	NOVEL02411
GH_D09G1902	GH_D11G0216	NOVEL00312	GH_A10G1087	GH_D07G1870	GH_D13G2516	GH_D10G2379	NOVEL02397
GH_D09G1818	GH_D11G0180	NOVEL00296	GH_A10G0446	GH_D07G1640	GH_D13G2489	GH_D10G2376	NOVEL02377
GH_D09G1780	GH_D11G0177	NOVEL00295	GH_A10G0311	GH_D07G1494	GH_D13G2476	GH_D10G2363	NOVEL02375
GH_D09G1550	GH_D11G0170	NOVEL00286	GH_A10G0095	GH_D07G1433	GH_D13G2469	GH_D10G2032	NOVEL02374
GH_D09G1452	GH_D11G0160	NOVEL00262	GH_A09G2097	GH_D07G1385	GH_D13G2465	GH_D10G2029	NOVEL02368
GH_D09G1413	GH_D11G0138	NOVEL00230	GH_A09G1847	GH_D07G1371	GH_D13G2435	GH_D10G1969	NOVEL02356
GH_D09G1248	GH_D11G0123	NOVEL00218	GH_A09G1812	GH_D07G1290	GH_D13G2427	GH_D10G1930	NOVEL02345
GH_D09G1100	GH_D11G0086	NOVEL00209	GH_A09G1797	GH_D07G1262	GH_D13G2412	GH_D10G1892	NOVEL02343
GH_D09G1014	GH_D11G0062	NOVEL00185	GH_A09G1612	GH_D07G1149	GH_D13G2384	GH_D10G1878	NOVEL02339
GH_D09G1013	GH_D11G0057	NOVEL00156	GH_A09G1568	GH_D07G1076	GH_D13G2373	GH_D10G1875	NOVEL02314
GH_D09G0982	GH_D10G2618	NOVEL00149	GH_A09G1293	GH_D07G1058	GH_D13G2344	GH_D10G1782	NOVEL02308
GH_D09G0940	GH_D10G2573	NOVEL00148	GH_A09G0129	GH_D07G1014	GH_D13G2340	GH_D10G1768	NOVEL02295
GH_D09G0939	GH_D10G2537	NOVEL00139	GH_A09G0047	GH_D07G0984	GH_D13G2314	GH_D10G1767	NOVEL02248
GH_D09G0835	GH_D10G2447	NOVEL00134	GH_A08G2343	GH_D07G0974	GH_D13G2294	GH_D10G1709	NOVEL02244
GH_D09G0745	GH_D10G2405	NOVEL00133	GH_A08G2208	GH_D07G0956	GH_D13G2260	GH_D10G1693	NOVEL02238
GH_D09G0744	GH_D10G2395	NOVEL00132	GH_A08G2124	GH_D07G0909	GH_D13G2234	GH_D10G1660	NOVEL02236
GH_D09G0586	GH_D10G2393	NOVEL00114	GH_A08G1562	GH_D07G0902	GH_D13G2162	GH_D10G1617	NOVEL02223
GH_D09G0578	GH_D10G2360	NOVEL00071	GH_A08G1399	GH_D07G0830	GH_D13G2158	GH_D10G1586	NOVEL02219
GH_D09G0530	GH_D10G2355	NOVEL00011	GH_A08G1072	GH_D07G0789	GH_D13G2139	GH_D10G1540	NOVEL02218
GH_D09G0485	GH_D10G2292	GH_SCA202550G01	GH_A08G0961	GH_D07G0723	GH_D13G2089	GH_D10G1238	NOVEL02206
GH_D09G0427	GH_D10G2192	GH_SCA134007G01	GH_A08G0723	GH_D07G0658	GH_D13G2068	GH_D10G1043	NOVEL02197
GH_D09G0403	GH_D10G2160	GH_SCA103408G01	GH_A08G0711	GH_D07G0655	GH_D13G2062	GH_D10G1007	NOVEL02191
GH_D09G0341	GH_D10G2137	GH_SCA097288G01	GH_A08G0044	GH_D07G0484	GH_D13G2053	GH_D10G0984	NOVEL02184
GH_D09G0338	GH_D10G2041	GH_SCA091430G01	GH_A07G2117	GH_D07G0377	GH_D13G2038	GH_D10G0981	NOVEL02164
GH_D09G0337	GH_D10G1931	GH_SCA084090G01	GH_A07G1945	GH_D07G0301	GH_D13G1979	GH_D10G0935	NOVEL02155
GH_D09G0320	GH_D10G1900	GH_SCA077697G01	GH_A07G1847	GH_D07G0291	GH_D13G1972	GH_D10G0920	NOVEL02149
GH_D09G0319	GH_D10G1896	GH_SCA065828G01	GH_A07G1763	GH_D07G0251	GH_D13G1970	GH_D10G0814	NOVEL02116
GH_D09G0308	GH_D10G1861	GH_SCA042871G01	GH_A07G1753	GH_D07G0219	GH_D13G1960	GH_D10G0736	NOVEL02105
GH_D09G0234	GH_D10G1849	GH_SCA032584G01	GH_A07G1466	GH_D07G0212	GH_D13G1945	GH_D10G0718	NOVEL02078
GH_D09G0213	GH_D10G1838	GH_SCA031918G01	GH_A07G1461	GH_D07G0140	GH_D13G1941	GH_D10G0695	NOVEL02075
GH_D09G0174	GH_D10G1762	GH_SCA018101G01	GH_A07G1368	GH_D07G0111	GH_D13G1933	GH_D10G0680	NOVEL02069
GH_D09G0155	GH_D10G1753	GH_SCA017089G01	GH_A07G1198	GH_D07G0107	GH_D13G1903	GH_D10G0594	NOVEL02065
GH_D09G0106	GH_D10G1752	GH_SCA013374G01	GH_A07G1069	GH_D07G0091	GH_D13G1897	GH_D10G0549	NOVEL02052
GH_D08G2753	GH_D10G1745	GH_SCA012261G01	GH_A07G1057	GH_D07G0079	GH_D13G1857	GH_D10G0537	NOVEL02051
GH_D08G2727	GH_D10G1672	GH_SCA012190G01	GH_A07G0947	GH_D07G0039	GH_D13G1851	GH_D10G0462	NOVEL02035
GH_D08G2647	GH_D10G1653	GH_SCA012041G01	GH_A07G0933	GH_D06G2381	GH_D13G1848	GH_D10G0452	NOVEL02027
GH_D08G2596	GH_D10G1477	GH_SCA010556G01	GH_A07G0808	GH_D06G2353	GH_D13G1839	GH_D10G0420	NOVEL02014
GH_D08G2586	GH_D10G1381	GH_SCA010475G02	GH_A07G0775	GH_D06G2319	GH_D13G1830	GH_D10G0357	NOVEL02001
GH_D08G2456	GH_D10G1368	GH_SCA010358G01	GH_A07G0615	GH_D06G2283	GH_D13G1809	GH_D10G0069	NOVEL01982
GH_D08G2449	GH_D10G1185	GH_SCA008940G01	GH_A07G0548	GH_D06G2275	GH_D13G1797	GH_D09G2393	NOVEL01975
GH_D08G2442	GH_D10G1163	GH_SCA008374G01	GH_A07G0527	GH_D06G2174	GH_D13G1727	GH_D09G2353	NOVEL01970
GH_D08G2434	GH_D10G1139	GH_SCA008153G01	GH_A07G0488	GH_D06G2057	GH_D13G1658	GH_D09G2338	NOVEL01940
GH_D08G2316	GH_D10G1138	GH_SCA007486G01	GH_A07G0200	GH_D06G1961	GH_D13G1654	GH_D09G2332	NOVEL01935
GH_D08G2296	GH_D10G1025	GH_SCA006886G02	GH_A06G2021	GH_D06G1927	GH_D13G1652	GH_D09G2298	NOVEL01928
GH_D08G2275	GH_D10G0978	GH_SCA006762G01	GH_A06G1919	GH_D06G1880	GH_D13G1635	GH_D09G2192	NOVEL01927
GH_D08G2230	GH_D10G0943	GH_SCA006599G01	GH_A06G1865	GH_D06G1701	GH_D13G1631	GH_D09G2059	NOVEL01920
GH_D08G2044	GH_D10G0914	GH_SCA006457G02	GH_A06G1848	GH_D06G1527	GH_D13G1627	GH_D09G2036	NOVEL01915
GH_D08G2030	GH_D10G0902	GH_SCA006237G02	GH_A06G1783	GH_D06G1487	GH_D13G1618	GH_D09G2024	NOVEL01826
GH_D08G1879	GH_D10G0791	GH_SCA006114G01	GH_A06G1628	GH_D06G1313	GH_D13G1590	GH_D09G1992	NOVEL01812
GH_D08G1696	GH_D10G0790	GH_SCA005822G01	GH_A06G1578	GH_D06G1295	GH_D13G1523	GH_D09G1964	NOVEL01802
GH_D08G1670	GH_D10G0705	GH_SCA005798G01	GH_A06G1549	GH_D06G1171	GH_D13G1498	GH_D09G1940	NOVEL01786
GH_D08G1662	GH_D10G0694	GH_SCA005600G01	GH_A06G1382	GH_D06G1168	GH_D13G1496	GH_D09G1935	NOVEL01769
GH_D08G1653	GH_D10G0599	GH_SCA005596G01	GH_A06G1367	GH_D06G1057	GH_D13G1493	GH_D09G1865	NOVEL01747
GH_D08G1590	GH_D10G0588	GH_SCA005252G03	GH_A06G1166	GH_D06G1038	GH_D13G1456	GH_D09G1835	NOVEL01735
GH_D08G1569	GH_D10G0554	GH_SCA005128G01	GH_A06G1113	GH_D06G0952	GH_D13G1421	GH_D09G1766	NOVEL01711
GH_D08G1348	GH_D10G0440	GH_SCA004942G01	GH_A06G1107	GH_D06G0920	GH_D13G1420	GH_D09G1677	NOVEL01691
GH_D08G1310	GH_D10G0350	GH_SCA004932G07	GH_A06G1091	GH_D06G0810	GH_D13G1327	GH_D09G1576	NOVEL01629
GH_D08G1282	GH_D10G0348	GH_SCA004917G01	GH_A06G0671	GH_D06G0809	GH_D13G1325	GH_D09G1515	NOVEL01615
GH_D08G1272	GH_D10G0328	GH_SCA004909G05	GH_A06G0665	GH_D06G0759	GH_D13G1247	GH_D09G1505	NOVEL01611
GH_D08G1266	GH_D10G0319	GH_SCA004907G01	GH_A06G0363	GH_D06G0741	GH_D13G1116	GH_D09G1471	NOVEL01576
GH_D08G1197	GH_D10G0305	GH_SCA004871G01	GH_A06G0342	GH_D06G0725	GH_D13G1046	GH_D09G1347	NOVEL01547
GH_D08G1196	GH_D10G0295	GH_SCA004867G06	GH_A06G0172	GH_D06G0642	GH_D13G1036	GH_D09G1345	NOVEL01531
GH_D08G1167	GH_D10G0258	GH_SCA004857G02	GH_A06G0119	GH_D06G0512	GH_D13G0939	GH_D09G1341	NOVEL01493
GH_D08G1066	GH_D10G0205	GH_SCA004842G01	GH_A05G4026	GH_D06G0491	GH_D13G0902	GH_D09G1269	NOVEL01485
GH_D08G0931	GH_D10G0161	GH_SCA004822G01	GH_A05G4016	GH_D06G0474	GH_D13G0793	GH_D09G1213	NOVEL01482
GH_D08G0721	GH_D10G0122	GH_SCA004820G01	GH_A05G3827	GH_D06G0375	GH_D13G0778	GH_D09G1172	NOVEL01473
GH_D08G0662	GH_D10G0107	GH_D13G2550	GH_A05G3494	GH_D06G0266	GH_D13G0744	GH_D09G1156	NOVEL01471
GH_D08G0644	GH_D10G0104	GH_D13G2535	GH_A05G3079	GH_D06G0257	GH_D13G0702	GH_D09G1122	NOVEL01468
GH_D08G0624	GH_D09G2325	GH_D13G2509	GH_A05G2962	GH_D06G0115	GH_D13G0679	GH_D09G0967	NOVEL01451
GH_D08G0436	GH_D09G2301	GH_D13G2459	GH_A05G2636	GH_D06G0079	GH_D13G0657	GH_D09G0928	NOVEL01446
GH_D08G0424	GH_D09G2281	GH_D13G2456	GH_A05G2468	GH_D05G3813	GH_D13G0639	GH_D09G0924	NOVEL01440
GH_D08G0103	GH_D09G2263	GH_D13G2413	GH_A05G2206	GH_D05G3782	GH_D13G0582	GH_D09G0820	NOVEL01439
GH_D08G0077	GH_D09G2186	GH_D13G2409	GH_A05G2203	GH_D05G3739	GH_D13G0560	GH_D09G0742	NOVEL01431
GH_D08G0062	GH_D09G2104	GH_D13G2400	GH_A05G2058	GH_D05G3738	GH_D13G0516	GH_D09G0706	NOVEL01427
GH_D08G0041	GH_D09G2080	GH_D13G2394	GH_A05G1968	GH_D05G3696	GH_D13G0506	GH_D09G0697	NOVEL01413
GH_D07G2445	GH_D09G2074	GH_D13G2376	GH_A05G1902	GH_D05G3662	GH_D13G0476	GH_D09G0647	NOVEL01407
GH_D07G2419	GH_D09G2040	GH_D13G2372	GH_A05G1842	GH_D05G3564	GH_D13G0451	GH_D09G0644	NOVEL01396
GH_D07G2403	GH_D09G2034	GH_D13G2361	GH_A05G1779	GH_D05G3537	GH_D13G0445	GH_D09G0641	NOVEL01393
GH_D07G2328	GH_D09G1891	GH_D13G2341	GH_A05G1704	GH_D05G3120	GH_D13G0441	GH_D09G0445	NOVEL01363
GH_D07G2312	GH_D09G1782	GH_D13G2337	GH_A05G1517	GH_D05G2893	GH_D13G0400	GH_D09G0383	NOVEL01355
GH_D07G2307	GH_D09G1750	GH_D13G2307	GH_A05G1450	GH_D05G2827	GH_D13G0302	GH_D09G0301	NOVEL01351
GH_D07G2131	GH_D09G1690	GH_D13G2305	GH_A05G1443	GH_D05G2793	GH_D13G0281	GH_D09G0247	NOVEL01333
GH_D07G2054	GH_D09G1639	GH_D13G2261	GH_A05G1423	GH_D05G2752	GH_D13G0265	GH_D09G0191	NOVEL01331
GH_D07G1940	GH_D09G1609	GH_D13G2256	GH_A05G1315	GH_D05G2740	GH_D13G0254	GH_D09G0149	NOVEL01327
GH_D07G1908	GH_D09G1587	GH_D13G2233	GH_A05G1212	GH_D05G2637	GH_D13G0249	GH_D09G0029	NOVEL01320
GH_D07G1896	GH_D09G1583	GH_D13G2229	GH_A05G1174	GH_D05G2502	GH_D13G0241	GH_D08G2716	NOVEL01317
GH_D07G1851	GH_D09G1575	GH_D13G2214	GH_A05G1171	GH_D05G2484	GH_D13G0238	GH_D08G2664	NOVEL01306
GH_D07G1844	GH_D09G1540	GH_D13G2210	GH_A05G0912	GH_D05G2308	GH_D13G0215	GH_D08G2605	NOVEL01251
GH_D07G1800	GH_D09G1458	GH_D13G2197	GH_A05G0722	GH_D05G2301	GH_D13G0213	GH_D08G2470	NOVEL01242
GH_D07G1618	GH_D09G1453	GH_D13G2192	GH_A05G0327	GH_D05G2283	GH_D13G0210	GH_D08G2417	NOVEL01190
GH_D07G1493	GH_D09G1425	GH_D13G2191	GH_A05G0296	GH_D05G2265	GH_D13G0202	GH_D08G2408	NOVEL01179
GH_D07G1450	GH_D09G1407	GH_D13G2177	GH_A05G0080	GH_D05G2213	GH_D13G0197	GH_D08G2255	NOVEL01176
GH_D07G1424	GH_D09G1387	GH_D13G2168	GH_A04G1270	GH_D05G2181	GH_D13G0173	GH_D08G2221	NOVEL01163
GH_D07G1422	GH_D09G1375	GH_D13G2167	GH_A04G1172	GH_D05G2167	GH_D13G0147	GH_D08G2214	NOVEL01147
GH_D07G1357	GH_D09G1348	GH_D13G2157	GH_A04G1159	GH_D05G2163	GH_D13G0129	GH_D08G2187	NOVEL01119
GH_D07G1306	GH_D09G1327	GH_D13G2156	GH_A04G1087	GH_D05G2122	GH_D13G0121	GH_D08G2155	NOVEL01118
GH_D07G1283	GH_D09G1202	GH_D13G2144	GH_A04G1018	GH_D05G2065	GH_D13G0117	GH_D08G2144	NOVEL01117
GH_D07G1247	GH_D09G1160	GH_D13G2123	GH_A04G0956	GH_D05G2039	GH_D13G0090	GH_D08G2129	NOVEL01111
GH_D07G1074	GH_D09G1148	GH_D13G2122	GH_A04G0806	GH_D05G1937	GH_D13G0064	GH_D08G2099	NOVEL01078
GH_D07G0937	GH_D09G1130	GH_D13G2117	GH_A04G0686	GH_D05G1833	GH_D13G0048	GH_D08G2088	NOVEL01054
GH_D07G0933	GH_D09G0955	GH_D13G2108	GH_A04G0608	GH_D05G1832	GH_D13G0040	GH_D08G1942	NOVEL01015
GH_D07G0869	GH_D09G0754	GH_D13G2098	GH_A04G0525	GH_D05G1805	GH_D13G0031	GH_D08G1936	NOVEL00999
GH_D07G0811	GH_D09G0714	GH_D13G2088	GH_A04G0422	GH_D05G1441	GH_D13G0024	GH_D08G1922	NOVEL00994
GH_D07G0728	GH_D09G0713	GH_D13G2087	GH_A04G0301	GH_D05G1429	GH_D13G0012	GH_D08G1904	NOVEL00993
GH_D07G0615	GH_D09G0638	GH_D13G2055	GH_A04G0277	GH_D05G1369	GH_D13G0006	GH_D08G1872	NOVEL00984
GH_D07G0591	GH_D09G0636	GH_D13G2031	GH_A04G0212	GH_D05G1314	GH_D12G2832	GH_D08G1866	NOVEL00964
GH_D07G0546	GH_D09G0595	GH_D13G2025	GH_A03G1986	GH_D05G1190	GH_D12G2816	GH_D08G1862	NOVEL00951
GH_D07G0442	GH_D09G0575	GH_D13G2018	GH_A03G1663	GH_D05G1122	GH_D12G2748	GH_D08G1802	NOVEL00899
GH_D07G0416	GH_D09G0557	GH_D13G1997	GH_A03G1595	GH_D05G0747	GH_D12G2746	GH_D08G1770	NOVEL00890
GH_D07G0412	GH_D09G0548	GH_D13G1986	GH_A03G1239	GH_D05G0722	GH_D12G2696	GH_D08G1716	NOVEL00865
GH_D07G0266	GH_D09G0538	GH_D13G1976	GH_A03G1219	GH_D05G0666	GH_D12G2679	GH_D08G1608	NOVEL00855
GH_D07G0182	GH_D09G0494	GH_D13G1958	GH_A03G1080	GH_D05G0600	GH_D12G2675	GH_D08G1579	NOVEL00836
GH_D07G0158	GH_D09G0489	GH_D13G1929	GH_A03G1024	GH_D05G0578	GH_D12G2656	GH_D08G1552	NOVEL00760
GH_D07G0146	GH_D09G0439	GH_D13G1901	GH_A03G0649	GH_D05G0457	GH_D12G2638	GH_D08G1540	NOVEL00756
GH_D07G0109	GH_D09G0438	GH_D13G1900	GH_A03G0581	GH_D05G0067	GH_D12G2583	GH_D08G1452	NOVEL00730
GH_D07G0021	GH_D09G0434	GH_D13G1895	GH_A03G0366	GH_D05G0011	GH_D12G2574	GH_D08G1450	NOVEL00728
GH_D06G2345	GH_D09G0402	GH_D13G1893	GH_A03G0363	GH_D04G1975	GH_D12G2555	GH_D08G1431	NOVEL00727
GH_D06G2273	GH_D09G0396	GH_D13G1883	GH_A02G1324	GH_D04G1924	GH_D12G2523	GH_D08G1188	NOVEL00701
GH_D06G2262	GH_D09G0386	GH_D13G1879	GH_A02G0381	GH_D04G1917	GH_D12G2509	GH_D08G1173	NOVEL00700
GH_D06G2179	GH_D09G0275	GH_D13G1829	GH_A02G0324	GH_D04G1896	GH_D12G2494	GH_D08G1096	NOVEL00666
GH_D06G2072	GH_D09G0258	GH_D13G1818	GH_A02G0094	GH_D04G1889	GH_D12G2442	GH_D08G1080	NOVEL00637
GH_D06G1756	GH_D09G0250	GH_D13G1816	GH_A01G1919	GH_D04G1590	GH_D12G2438	GH_D08G1040	NOVEL00626
GH_D06G1750	GH_D09G0238	GH_D13G1762	GH_A01G1823	GH_D04G1581	GH_D12G2437	GH_D08G1036	NOVEL00621
GH_D06G1742	GH_D09G0217	GH_D13G1758	GH_A01G1393	GH_D04G1561	GH_D12G2364	GH_D08G0850	NOVEL00606
GH_D06G1709	GH_D09G0181	GH_D13G1725	GH_A01G1151	GH_D04G1497	GH_D12G2324	GH_D08G0814	NOVEL00592
GH_D06G1708	GH_D08G2764	GH_D13G1721	GH_A01G1029	GH_D04G1416	GH_D12G2295	GH_D08G0769	NOVEL00586
GH_D06G1690	GH_D08G2762	GH_D13G1719	GH_A01G0890	GH_D04G1415	GH_D12G2293	GH_D08G0753	NOVEL00583
GH_D06G1598	GH_D08G2705	GH_D13G1701	GH_A01G0747	GH_D04G1365	GH_D12G2267	GH_D08G0686	NOVEL00568
GH_D06G1466	GH_D08G2680	GH_D13G1700	GH_A01G0729	GH_D04G1334	GH_D12G2234	GH_D08G0676	NOVEL00554
GH_D06G1366	GH_D08G2651	GH_D13G1641	GH_A01G0565	GH_D04G1330	GH_D12G2199	GH_D08G0622	NOVEL00543
GH_D06G1358	GH_D08G2564	GH_D13G1629	GH_A01G0551	GH_D04G1322	GH_D12G2172	GH_D08G0374	NOVEL00540
GH_D06G1318	GH_D08G2555	GH_D13G1625	GH_A01G0272	GH_D04G1317	GH_D12G2133	GH_D08G0322	NOVEL00539
GH_D06G1214	GH_D08G2551	GH_D13G1616	GH_A01G0110	GH_D04G1211	GH_D12G2099	GH_D08G0203	NOVEL00535
GH_D06G1125	GH_D08G2547	GH_D13G1586		GH_D04G1142	GH_D12G2049	GH_D08G0138	NOVEL00525
GH_D06G0963	GH_D08G2529	GH_D13G1581		GH_D04G1088	GH_D12G2033	GH_D08G0097	NOVEL00501
GH_D06G0942	GH_D08G2480	GH_D13G1560		GH_D04G1014	GH_D12G1952	GH_D07G2330	NOVEL00497
GH_D06G0691	GH_D08G2349	GH_D13G1557		GH_D04G1005	GH_D12G1931	GH_D07G2213	NOVEL00486
GH_D06G0671	GH_D08G2344	GH_D13G1549		GH_D04G0825	GH_D12G1899	GH_D07G2196	NOVEL00483
GH_D06G0667	GH_D08G2330	GH_D13G1544		GH_D04G0693	GH_D12G1872	GH_D07G2129	NOVEL00469
GH_D06G0604	GH_D08G2133	GH_D13G1513		GH_D04G0355	GH_D12G1848	GH_D07G2125	NOVEL00440
GH_D06G0414	GH_D08G2122	GH_D13G1488		GH_D04G0273	GH_D12G1812	GH_D07G2065	NOVEL00427
GH_D06G0365	GH_D08G1980	GH_D13G1404		GH_D04G0271	GH_D12G1792	GH_D07G1987	NOVEL00419
GH_D06G0263	GH_D08G1854	GH_D13G1389		GH_D04G0269	GH_D12G1788	GH_D07G1980	NOVEL00416
GH_D06G0104	GH_D08G1749	GH_D13G1360		GH_D04G0191	GH_D12G1784	GH_D07G1933	NOVEL00401
GH_D05G3898	GH_D08G1748	GH_D13G1346		GH_D04G0030	GH_D12G1773	GH_D07G1797	NOVEL00395
GH_D05G3875	GH_D08G1618	GH_D13G1323		GH_D03G1842	GH_D12G1759	GH_D07G1796	NOVEL00394
GH_D05G3861	GH_D08G1617	GH_D13G1318		GH_D03G1813	GH_D12G1755	GH_D07G1792	NOVEL00371
GH_D05G3847	GH_D08G1586	GH_D13G1305		GH_D03G1711	GH_D12G1738	GH_D07G1680	NOVEL00357
GH_D05G3817	GH_D08G1583	GH_D13G1303		GH_D03G1703	GH_D12G1737	GH_D07G1521	NOVEL00351
GH_D05G3726	GH_D08G1542	GH_D13G1280		GH_D03G1699	GH_D12G1724	GH_D07G1456	NOVEL00347
GH_D05G3507	GH_D08G1516	GH_D13G1259		GH_D03G1559	GH_D12G1712	GH_D07G1434	NOVEL00332
GH_D05G3106	GH_D08G1473	GH_D13G1255		GH_D03G1527	GH_D12G1710	GH_D07G1161	NOVEL00313
GH_D05G3034	GH_D08G1407	GH_D13G1248		GH_D03G1369	GH_D12G1698	GH_D07G1086	NOVEL00309
GH_D05G2869	GH_D08G1333	GH_D13G1238		GH_D03G1097	GH_D12G1617	GH_D07G1069	NOVEL00282
GH_D05G2837	GH_D08G1326	GH_D13G1216		GH_D03G1045	GH_D12G1577	GH_D07G1007	NOVEL00281
GH_D05G2807	GH_D08G1315	GH_D13G1215		GH_D03G1043	GH_D12G1554	GH_D07G0981	NOVEL00270
GH_D05G2768	GH_D08G1228	GH_D13G1177		GH_D03G1037	GH_D12G1548	GH_D07G0905	NOVEL00265
GH_D05G2610	GH_D08G1085	GH_D13G1077		GH_D03G1018	GH_D12G1543	GH_D07G0872	NOVEL00236
GH_D05G2605	GH_D08G0993	GH_D13G1007		GH_D03G0967	GH_D12G1534	GH_D07G0805	NOVEL00233
GH_D05G2506	GH_D08G0986	GH_D13G1005		GH_D03G0896	GH_D12G1510	GH_D07G0797	NOVEL00206
GH_D05G2497	GH_D08G0954	GH_D13G0952		GH_D03G0800	GH_D12G1507	GH_D07G0768	NOVEL00205
GH_D05G2471	GH_D08G0868	GH_D13G0892		GH_D03G0775	GH_D12G1409	GH_D07G0703	NOVEL00188
GH_D05G2468	GH_D08G0672	GH_D13G0890		GH_D03G0688	GH_D12G1404	GH_D07G0653	NOVEL00187
GH_D05G2358	GH_D08G0594	GH_D13G0888		GH_D03G0624	GH_D12G1393	GH_D07G0640	NOVEL00130
GH_D05G2314	GH_D08G0260	GH_D13G0883		GH_D03G0509	GH_D12G1385	GH_D07G0614	NOVEL00119
GH_D05G2285	GH_D08G0256	GH_D13G0870		GH_D03G0375	GH_D12G1365	GH_D07G0581	NOVEL00118
GH_D05G2257	GH_D08G0207	GH_D13G0865		GH_D03G0331	GH_D12G1360	GH_D07G0567	NOVEL00100
GH_D05G2203	GH_D08G0162	GH_D13G0860		GH_D03G0266	GH_D12G1341	GH_D07G0549	NOVEL00084
GH_D05G2191	GH_D08G0122	GH_D13G0852		GH_D03G0213	GH_D12G1331	GH_D07G0543	NOVEL00080
GH_D05G2190	GH_D08G0086	GH_D13G0849		GH_D03G0086	GH_D12G1320	GH_D07G0535	NOVEL00078
GH_D05G2152	GH_D08G0083	GH_D13G0843		GH_D03G0051	GH_D12G1258	GH_D07G0513	NOVEL00036
GH_D05G2150	GH_D07G2460	GH_D13G0820		GH_D03G0045	GH_D12G1249	GH_D07G0501	NOVEL00029
GH_D05G2139	GH_D07G2431	GH_D13G0816		GH_D03G0028	GH_D12G1234	GH_D07G0439	NOVEL00006
GH_D05G2104	GH_D07G2389	GH_D13G0773		GH_D02G2437	GH_D12G1201	GH_D07G0410	GH_SCA154683G01
GH_D05G2046	GH_D07G2361	GH_D13G0761		GH_D02G2389	GH_D12G1160	GH_D07G0281	GH_SCA112634G01
GH_D05G2044	GH_D07G2301	GH_D13G0752		GH_D02G2326	GH_D12G1152	GH_D07G0171	GH_SCA090787G01
GH_D05G2011	GH_D07G2297	GH_D13G0740		GH_D02G1850	GH_D12G1122	GH_D07G0062	GH_SCA083050G01
GH_D05G2007	GH_D07G2233	GH_D13G0739		GH_D02G1849	GH_D12G1119	GH_D06G2316	GH_SCA081609G01
GH_D05G1995	GH_D07G2218	GH_D13G0717		GH_D02G1746	GH_D12G1108	GH_D06G2314	GH_SCA080862G01
GH_D05G1980	GH_D07G2144	GH_D13G0711		GH_D02G1727	GH_D12G1095	GH_D06G2250	GH_SCA078608G01
GH_D05G1962	GH_D07G2087	GH_D13G0710		GH_D02G1638	GH_D12G1082	GH_D06G2077	GH_SCA074481G01
GH_D05G1704	GH_D07G2075	GH_D13G0670		GH_D02G1580	GH_D12G1077	GH_D06G2040	GH_SCA070808G01
GH_D05G1703	GH_D07G2064	GH_D13G0643		GH_D02G1516	GH_D12G1058	GH_D06G1977	GH_SCA069352G01
GH_D05G1651	GH_D07G2062	GH_D13G0627		GH_D02G1369	GH_D12G1031	GH_D06G1921	GH_SCA055190G01
GH_D05G1646	GH_D07G1889	GH_D13G0566		GH_D02G1318	GH_D12G1030	GH_D06G1847	GH_SCA044223G01
GH_D05G1620	GH_D07G1842	GH_D13G0564		GH_D02G1039	GH_D12G0974	GH_D06G1762	GH_SCA042919G01
GH_D05G1585	GH_D07G1827	GH_D13G0540		GH_D02G0982	GH_D12G0966	GH_D06G1736	GH_SCA039526G01
GH_D05G1583	GH_D07G1812	GH_D13G0467		GH_D02G0825	GH_D12G0944	GH_D06G1588	GH_SCA035444G01
GH_D05G1581	GH_D07G1738	GH_D13G0463		GH_D02G0784	GH_D12G0913	GH_D06G1573	GH_SCA027136G01
GH_D05G1437	GH_D07G1581	GH_D13G0442		GH_D02G0724	GH_D12G0898	GH_D06G1474	GH_SCA024064G01
GH_D05G1428	GH_D07G1409	GH_D13G0440		GH_D02G0695	GH_D12G0881	GH_D06G1424	GH_SCA023337G01
GH_D05G1414	GH_D07G1254	GH_D13G0434		GH_D02G0694	GH_D12G0857	GH_D06G1393	GH_SCA020881G01
GH_D05G1364	GH_D07G1105	GH_D13G0433		GH_D02G0535	GH_D12G0839	GH_D06G1306	GH_SCA020269G01
GH_D05G1342	GH_D07G0998	GH_D13G0423		GH_D02G0495	GH_D12G0819	GH_D06G1293	GH_SCA019769G01
GH_D05G1320	GH_D07G0914	GH_D13G0415		GH_D02G0449	GH_D12G0697	GH_D06G1162	GH_SCA016326G01
GH_D05G1284	GH_D07G0632	GH_D13G0412		GH_D02G0386	GH_D12G0693	GH_D06G1084	GH_SCA015724G01
GH_D05G1220	GH_D07G0584	GH_D13G0405		GH_D02G0367	GH_D12G0658	GH_D06G0989	GH_SCA014485G01
GH_D05G1217	GH_D07G0550	GH_D13G0403		GH_D02G0360	GH_D12G0584	GH_D06G0897	GH_SCA014355G01
GH_D05G1182	GH_D07G0366	GH_D13G0367		GH_D02G0298	GH_D12G0562	GH_D06G0765	GH_SCA013634G01
GH_D05G1125	GH_D07G0358	GH_D13G0361		GH_D02G0114	GH_D12G0520	GH_D06G0748	GH_SCA012210G01
GH_D05G1025	GH_D07G0334	GH_D13G0349		GH_D02G0086	GH_D12G0503	GH_D06G0746	GH_SCA011773G01
GH_D05G0984	GH_D07G0325	GH_D13G0324		GH_D01G2303	GH_D12G0460	GH_D06G0713	GH_SCA011684G01
GH_D05G0965	GH_D07G0314	GH_D13G0318		GH_D01G2207	GH_D12G0445	GH_D06G0692	GH_SCA011289G01
GH_D05G0943	GH_D07G0298	GH_D13G0294		GH_D01G2124	GH_D12G0421	GH_D06G0618	GH_SCA009965G02
GH_D05G0933	GH_D07G0186	GH_D13G0285		GH_D01G2080	GH_D12G0394	GH_D06G0602	GH_SCA009376G01
GH_D05G0905	GH_D07G0141	GH_D13G0268		GH_D01G2051	GH_D12G0339	GH_D06G0601	GH_SCA009113G01
GH_D05G0887	GH_D07G0084	GH_D13G0266		GH_D01G1967	GH_D12G0332	GH_D06G0580	GH_SCA008818G02
GH_D05G0882	GH_D07G0070	GH_D13G0263		GH_D01G1962	GH_D12G0145	GH_D06G0539	GH_SCA008581G01
GH_D05G0637	GH_D06G2342	GH_D13G0262		GH_D01G1934	GH_D12G0077	GH_D06G0493	GH_SCA008554G01
GH_D05G0629	GH_D06G2282	GH_D13G0236		GH_D01G1909	GH_D12G0065	GH_D06G0434	GH_SCA008280G01
GH_D05G0614	GH_D06G2247	GH_D13G0200		GH_D01G1857	GH_D12G0051	GH_D06G0390	GH_SCA008258G01
GH_D05G0609	GH_D06G2232	GH_D13G0190		GH_D01G1832	GH_D12G0030	GH_D06G0343	GH_SCA008057G02
GH_D05G0583	GH_D06G2218	GH_D13G0170		GH_D01G1698	GH_D12G0007	GH_D06G0324	GH_SCA007080G01
GH_D05G0511	GH_D06G2200	GH_D13G0152		GH_D01G1696	GH_D12G0005	GH_D06G0105	GH_SCA007017G03
GH_D05G0484	GH_D06G2194	GH_D13G0083		GH_D01G1663	GH_D11G3373	GH_D06G0067	GH_SCA007014G01
GH_D05G0463	GH_D06G2173	GH_D13G0068		GH_D01G1640	GH_D11G3369	GH_D06G0038	GH_SCA006959G01
GH_D05G0351	GH_D06G2065	GH_D13G0060		GH_D01G1620	GH_D11G3366	GH_D05G3846	GH_SCA006927G01
GH_D05G0331	GH_D06G1991	GH_D13G0059		GH_D01G1605	GH_D11G3357	GH_D05G3730	GH_SCA006909G01
GH_D05G0308	GH_D06G1948	GH_D13G0055		GH_D01G1575	GH_D11G3340	GH_D05G3729	GH_SCA006817G01
GH_D05G0216	GH_D06G1912	GH_D13G0021		GH_D01G1473	GH_D11G3336	GH_D05G3629	GH_SCA006676G01
GH_D05G0154	GH_D06G1898	GH_D13G0009		GH_D01G1375	GH_D11G3312	GH_D05G3618	GH_SCA006585G01
GH_D05G0149	GH_D06G1831	GH_D12G2831		GH_D01G1336	GH_D11G3304	GH_D05G3555	GH_SCA006571G01
GH_D05G0114	GH_D06G1716	GH_D12G2825		GH_D01G1229	GH_D11G3266	GH_D05G3547	GH_SCA006550G01
GH_D05G0109	GH_D06G1711	GH_D12G2787		GH_D01G0977	GH_D11G3260	GH_D05G3534	GH_SCA006272G01
GH_D05G0079	GH_D06G1695	GH_D12G2784		GH_D01G0779	GH_D11G3242	GH_D05G3489	GH_SCA006237G01
GH_D05G0068	GH_D06G1692	GH_D12G2770		GH_D01G0757	GH_D11G3237	GH_D05G3441	GH_SCA006201G01
GH_D05G0059	GH_D06G1648	GH_D12G2753		GH_D01G0751	GH_D11G3220	GH_D05G3332	GH_SCA006093G01
GH_D04G1942	GH_D06G1604	GH_D12G2751		GH_D01G0719	GH_D11G3215	GH_D05G3312	GH_SCA006021G02
GH_D04G1875	GH_D06G1566	GH_D12G2750		GH_D01G0531	GH_D11G3206	GH_D05G3275	GH_SCA005862G01
GH_D04G1767	GH_D06G1546	GH_D12G2734		GH_D01G0460	GH_D11G3202	GH_D05G3222	GH_SCA005684G01
GH_D04G1623	GH_D06G1442	GH_D12G2725		GH_D01G0326	GH_D11G3200	GH_D05G3005	GH_SCA005679G01
GH_D04G1565	GH_D06G1382	GH_D12G2718		GH_D01G0320	GH_D11G3193	GH_D05G2920	GH_SCA005566G01
GH_D04G1562	GH_D06G1369	GH_D12G2714		GH_D01G0295	GH_D11G3178	GH_D05G2879	GH_SCA005564G01
GH_D04G1520	GH_D06G1364	GH_D12G2684		GH_D01G0286	GH_D11G3169	GH_D05G2871	GH_SCA005400G01
GH_D04G1462	GH_D06G1341	GH_D12G2666		GH_D01G0224	GH_D11G3137	GH_D05G2853	GH_SCA005321G01
GH_D04G1438	GH_D06G1291	GH_D12G2664		GH_D01G0139	GH_D11G3073	GH_D05G2843	GH_SCA005287G01
GH_D04G1427	GH_D06G1150	GH_D12G2662		GH_D01G0038	GH_D11G3055	GH_D05G2736	GH_SCA005244G01
GH_D04G1389	GH_D06G1119	GH_D12G2650		GH_A13G2342	GH_D11G3023	GH_D05G2734	GH_SCA005199G02
GH_D04G1377	GH_D06G1113	GH_D12G2646		GH_A13G2341	GH_D11G2986	GH_D05G2733	GH_SCA005188G01
GH_D04G1335	GH_D06G1020	GH_D12G2621		GH_A13G2299	GH_D11G2975	GH_D05G2647	GH_SCA005165G01
GH_D04G1301	GH_D06G0951	GH_D12G2612		GH_A13G2239	GH_D11G2876	GH_D05G2597	GH_SCA005162G01
GH_D04G1228	GH_D06G0946	GH_D12G2588		GH_A13G2201	GH_D11G2871	GH_D05G2593	GH_SCA005145G02
GH_D04G1218	GH_D06G0903	GH_D12G2576		GH_A13G2199	GH_D11G2751	GH_D05G2500	GH_SCA005136G02
GH_D04G1212	GH_D06G0841	GH_D12G2502		GH_A13G2093	GH_D11G2731	GH_D05G2467	GH_SCA005103G04
GH_D04G1188	GH_D06G0784	GH_D12G2500		GH_A13G1988	GH_D11G2721	GH_D05G2464	GH_SCA005057G01
GH_D04G1123	GH_D06G0680	GH_D12G2495		GH_A13G1911	GH_D11G2716	GH_D05G2392	GH_SCA005053G02
GH_D04G1096	GH_D06G0592	GH_D12G2489		GH_A13G1763	GH_D11G2714	GH_D05G2381	GH_SCA005023G02
GH_D04G1038	GH_D06G0534	GH_D12G2465		GH_A13G1655	GH_D11G2698	GH_D05G2315	GH_SCA005011G02
GH_D04G0986	GH_D06G0508	GH_D12G2457		GH_A13G1653	GH_D11G2658	GH_D05G2290	GH_SCA004991G01
GH_D04G0913	GH_D06G0444	GH_D12G2456		GH_A13G1601	GH_D11G2647	GH_D05G2242	GH_SCA004990G01
GH_D04G0855	GH_D06G0421	GH_D12G2455		GH_A13G1563	GH_D11G2634	GH_D05G2238	GH_SCA004965G03
GH_D04G0738	GH_D06G0387	GH_D12G2433		GH_A13G1537	GH_D11G2626	GH_D05G2235	GH_SCA004965G01
GH_D04G0724	GH_D06G0355	GH_D12G2424		GH_A13G1525	GH_D11G2623	GH_D05G2200	GH_SCA004958G01
GH_D04G0606	GH_D06G0340	GH_D12G2414		GH_A13G1249	GH_D11G2611	GH_D05G2103	GH_SCA004952G01
GH_D04G0532	GH_D06G0323	GH_D12G2413		GH_A13G1207	GH_D11G2497	GH_D05G2078	GH_SCA004939G01
GH_D04G0510	GH_D06G0304	GH_D12G2411		GH_A13G1195	GH_D11G2473	GH_D05G2061	GH_SCA004938G02
GH_D04G0414	GH_D06G0289	GH_D12G2407		GH_A13G1035	GH_D11G2469	GH_D05G2031	GH_SCA004938G01
GH_D04G0331	GH_D06G0281	GH_D12G2406		GH_A13G1025	GH_D11G2467	GH_D05G2000	GH_SCA004934G02
GH_D04G0297	GH_D06G0220	GH_D12G2401		GH_A13G0932	GH_D11G2459	GH_D05G1930	GH_SCA004933G01
GH_D04G0278	GH_D06G0205	GH_D12G2350		GH_A13G0853	GH_D11G2407	GH_D05G1879	GH_SCA004922G01
GH_D04G0206	GH_D06G0203	GH_D12G2307		GH_A13G0749	GH_D11G2375	GH_D05G1874	GH_SCA004908G01
GH_D04G0165	GH_D06G0163	GH_D12G2290		GH_A13G0637	GH_D11G2354	GH_D05G1780	GH_SCA004879G01
GH_D04G0007	GH_D06G0130	GH_D12G2274		GH_A13G0541	GH_D11G2241	GH_D05G1742	GH_SCA004867G04
GH_D03G1856	GH_D06G0117	GH_D12G2249		GH_A13G0516	GH_D11G2196	GH_D05G1724	GH_SCA004851G04
GH_D03G1808	GH_D06G0103	GH_D12G2248		GH_A13G0427	GH_D11G2092	GH_D05G1711	GH_SCA004838G02
GH_D03G1799	GH_D06G0056	GH_D12G2247		GH_A13G0413	GH_D11G2075	GH_D05G1710	GH_SCA004831G01
GH_D03G1567	GH_D06G0030	GH_D12G2238		GH_A13G0395	GH_D11G2073	GH_D05G1596	GH_SCA004821G01
GH_D03G1554	GH_D05G3929	GH_D12G2236		GH_A13G0237	GH_D11G2050	GH_D05G1590	GH_SCA004812G03
GH_D03G1451	GH_D05G3873	GH_D12G2223		GH_A13G0138	GH_D11G2040	GH_D05G1531	GH_SCA004803G02
GH_D03G1441	GH_D05G3713	GH_D12G2218		GH_A13G0113	GH_D11G2014	GH_D05G1522	GH_SCA004768G09
GH_D03G1354	GH_D05G3700	GH_D12G2217		GH_A13G0045	GH_D11G2013	GH_D05G1517	GH_SCA004734G05
GH_D03G1314	GH_D05G3637	GH_D12G2214		GH_A12G2633	GH_D11G1978	GH_D05G1401	GH_SCA004730G01
GH_D03G1313	GH_D05G3635	GH_D12G2210		GH_A12G2630	GH_D11G1942	GH_D05G1386	GH_SCA004717G10
GH_D03G1152	GH_D05G3612	GH_D12G2169		GH_A12G2627	GH_D11G1937	GH_D05G1375	GH_SCA004717G02
GH_D03G1150	GH_D05G3605	GH_D12G2160		GH_A12G2494	GH_D11G1912	GH_D05G1356	GH_SCA004717G01
GH_D03G1020	GH_D05G3509	GH_D12G2154		GH_A12G2368	GH_D11G1865	GH_D05G1305	GH_D13G2551
GH_D03G0969	GH_D05G3500	GH_D12G2137		GH_A12G2169	GH_D11G1852	GH_D05G1300	GH_D13G2547
GH_D03G0910	GH_D05G3474	GH_D12G2129		GH_A12G2096	GH_D11G1842	GH_D05G1148	GH_D13G2534
GH_D03G0863	GH_D05G3468	GH_D12G2127		GH_A12G2056	GH_D11G1831	GH_D05G1107	GH_D13G2512
GH_D03G0833	GH_D05G3373	GH_D12G2116		GH_A12G2018	GH_D11G1827	GH_D05G1018	GH_D13G2498
GH_D03G0568	GH_D05G3334	GH_D12G2113		GH_A12G1955	GH_D11G1799	GH_D05G0913	GH_D13G2479
GH_D03G0538	GH_D05G3295	GH_D12G2110		GH_A12G1925	GH_D11G1797	GH_D05G0874	GH_D13G2463
GH_D03G0389	GH_D05G3159	GH_D12G2109		GH_A12G1887	GH_D11G1767	GH_D05G0824	GH_D13G2461
GH_D03G0338	GH_D05G3139	GH_D12G2105		GH_A12G1873	GH_D11G1764	GH_D05G0791	GH_D13G2447
GH_D03G0185	GH_D05G3049	GH_D12G2101		GH_A12G1867	GH_D11G1758	GH_D05G0769	GH_D13G2438
GH_D03G0176	GH_D05G3042	GH_D12G2096		GH_A12G1864	GH_D11G1750	GH_D05G0733	GH_D13G2436
GH_D03G0124	GH_D05G2908	GH_D12G2095		GH_A12G1559	GH_D11G1745	GH_D05G0718	GH_D13G2434
GH_D03G0074	GH_D05G2888	GH_D12G2086		GH_A12G1445	GH_D11G1735	GH_D05G0431	GH_D13G2415
GH_D03G0063	GH_D05G2780	GH_D12G2084		GH_A12G1432	GH_D11G1726	GH_D05G0326	GH_D13G2408
GH_D03G0006	GH_D05G2771	GH_D12G2080		GH_A12G1415	GH_D11G1702	GH_D05G0212	GH_D13G2392
GH_D02G2425	GH_D05G2731	GH_D12G2058		GH_A12G1412	GH_D11G1671	GH_D05G0148	GH_D13G2357
GH_D02G2369	GH_D05G2698	GH_D12G2036		GH_A12G1404	GH_D11G1631	GH_D05G0126	GH_D13G2346
GH_D02G2322	GH_D05G2675	GH_D12G2032		GH_A12G1342	GH_D11G1588	GH_D05G0122	GH_D13G2308
GH_D02G2222	GH_D05G2656	GH_D12G2031		GH_A12G1024	GH_D11G1582	GH_D04G2022	GH_D13G2295
GH_D02G2110	GH_D05G2642	GH_D12G2025		GH_A12G0802	GH_D11G1538	GH_D04G2010	GH_D13G2293
GH_D02G2091	GH_D05G2633	GH_D12G2024		GH_A12G0732	GH_D11G1529	GH_D04G1955	GH_D13G2279
GH_D02G2081	GH_D05G2583	GH_D12G1988		GH_A12G0550	GH_D11G1449	GH_D04G1954	GH_D13G2271
GH_D02G2026	GH_D05G2550	GH_D12G1978		GH_A12G0512	GH_D11G1441	GH_D04G1848	GH_D13G2254
GH_D02G2001	GH_D05G2536	GH_D12G1973		GH_A12G0504	GH_D11G1407	GH_D04G1708	GH_D13G2231
GH_D02G1994	GH_D05G2499	GH_D12G1934		GH_A12G0500	GH_D11G1389	GH_D04G1655	GH_D13G2219
GH_D02G1993	GH_D05G2489	GH_D12G1927		GH_A12G0453	GH_D11G1378	GH_D04G1569	GH_D13G2209
GH_D02G1898	GH_D05G2486	GH_D12G1921		GH_A12G0410	GH_D11G1360	GH_D04G1539	GH_D13G2207
GH_D02G1822	GH_D05G2431	GH_D12G1920		GH_A12G0398	GH_D11G1350	GH_D04G1537	GH_D13G2198
GH_D02G1795	GH_D05G2425	GH_D12G1912		GH_A12G0263	GH_D11G1224	GH_D04G1525	GH_D13G2176
GH_D02G1776	GH_D05G2354	GH_D12G1903		GH_A12G0109	GH_D11G1177	GH_D04G1504	GH_D13G2163
GH_D02G1740	GH_D05G2310	GH_D12G1901		GH_A12G0099	GH_D11G1175	GH_D04G1452	GH_D13G2154
GH_D02G1702	GH_D05G2281	GH_D12G1850		GH_A12G0095	GH_D11G1158	GH_D04G1368	GH_D13G2128
GH_D02G1678	GH_D05G2245	GH_D12G1847		GH_A12G0054	GH_D11G1156	GH_D04G1364	GH_D13G2127
GH_D02G1674	GH_D05G2148	GH_D12G1840		GH_A12G0053	GH_D11G1143	GH_D04G1363	GH_D13G2126
GH_D02G1673	GH_D05G2102	GH_D12G1839		GH_A12G0047	GH_D11G1141	GH_D04G1311	GH_D13G2125
GH_D02G1632	GH_D05G2096	GH_D12G1834		GH_A12G0046	GH_D11G1124	GH_D04G1225	GH_D13G2095
GH_D02G1500	GH_D05G1964	GH_D12G1830		GH_A12G0045	GH_D11G1109	GH_D04G1204	GH_D13G2086
GH_D02G1493	GH_D05G1903	GH_D12G1820		GH_A12G0016	GH_D11G1038	GH_D04G1199	GH_D13G2063
GH_D02G1466	GH_D05G1878	GH_D12G1798		GH_A11G3269	GH_D11G1027	GH_D04G1191	GH_D13G2049
GH_D02G1435	GH_D05G1838	GH_D12G1793		GH_A11G3221	GH_D11G1007	GH_D04G1155	GH_D13G2041
GH_D02G1428	GH_D05G1774	GH_D12G1785		GH_A11G3134	GH_D11G1005	GH_D04G1110	GH_D13G2034
GH_D02G1423	GH_D05G1745	GH_D12G1777		GH_A11G3040	GH_D11G0994	GH_D04G1027	GH_D13G2029
GH_D02G1382	GH_D05G1744	GH_D12G1764		GH_A11G2945	GH_D11G0983	GH_D04G0957	GH_D13G2023
GH_D02G1348	GH_D05G1729	GH_D12G1761		GH_A11G2928	GH_D11G0979	GH_D04G0881	GH_D13G2022
GH_D02G1269	GH_D05G1719	GH_D12G1715		GH_A11G2871	GH_D11G0975	GH_D04G0846	GH_D13G2021
GH_D02G1254	GH_D05G1691	GH_D12G1709		GH_A11G2865	GH_D11G0973	GH_D04G0767	GH_D13G2019
GH_D02G1180	GH_D05G1687	GH_D12G1699		GH_A11G2863	GH_D11G0964	GH_D04G0649	GH_D13G2016
GH_D02G1140	GH_D05G1626	GH_D12G1669		GH_A11G2765	GH_D11G0961	GH_D04G0610	GH_D13G2015
GH_D02G1079	GH_D05G1602	GH_D12G1665		GH_A11G2576	GH_D11G0943	GH_D04G0559	GH_D13G2012
GH_D02G0785	GH_D05G1594	GH_D12G1663		GH_A11G2569	GH_D11G0899	GH_D04G0543	GH_D13G1983
GH_D02G0755	GH_D05G1529	GH_D12G1660		GH_A11G2514	GH_D11G0898	GH_D04G0439	GH_D13G1966
GH_D02G0729	GH_D05G1519	GH_D12G1659		GH_A11G2239	GH_D11G0879	GH_D04G0323	GH_D13G1956
GH_D02G0660	GH_D05G1423	GH_D12G1635		GH_A11G2223	GH_D11G0870	GH_D04G0317	GH_D13G1951
GH_D02G0602	GH_D05G1394	GH_D12G1599		GH_A11G1983	GH_D11G0859	GH_D04G0177	GH_D13G1938
GH_D02G0501	GH_D05G1358	GH_D12G1596		GH_A11G1924	GH_D11G0826	GH_D04G0120	GH_D13G1932
GH_D02G0216	GH_D05G1349	GH_D12G1563		GH_A11G1846	GH_D11G0813	GH_D04G0112	GH_D13G1931
GH_D02G0124	GH_D05G1242	GH_D12G1556		GH_A11G1816	GH_D11G0802	GH_D04G0108	GH_D13G1917
GH_D02G0115	GH_D05G1192	GH_D12G1529		GH_A11G1767	GH_D11G0799	GH_D04G0078	GH_D13G1902
GH_D02G0074	GH_D05G1153	GH_D12G1516		GH_A11G1601	GH_D11G0752	GH_D03G1797	GH_D13G1890
GH_D02G0048	GH_D05G1132	GH_D12G1496		GH_A11G1460	GH_D11G0746	GH_D03G1706	GH_D13G1882
GH_D02G0029	GH_D05G1123	GH_D12G1495		GH_A11G1410	GH_D11G0741	GH_D03G1668	GH_D13G1873
GH_D01G2356	GH_D05G1101	GH_D12G1494		GH_A11G1337	GH_D11G0733	GH_D03G1650	GH_D13G1872
GH_D01G2343	GH_D05G1086	GH_D12G1488		GH_A11G1324	GH_D11G0732	GH_D03G1555	GH_D13G1870
GH_D01G2332	GH_D05G1046	GH_D12G1442		GH_A11G1180	GH_D11G0726	GH_D03G1547	GH_D13G1864
GH_D01G2263	GH_D05G1024	GH_D12G1418		GH_A11G1178	GH_D11G0711	GH_D03G1533	GH_D13G1850
GH_D01G2238	GH_D05G1007	GH_D12G1412		GH_A11G0955	GH_D11G0698	GH_D03G1315	GH_D13G1849
GH_D01G2169	GH_D05G0911	GH_D12G1406		GH_A11G0824	GH_D11G0644	GH_D03G1225	GH_D13G1835
GH_D01G2148	GH_D05G0895	GH_D12G1336		GH_A11G0805	GH_D11G0631	GH_D03G1116	GH_D13G1822
GH_D01G1933	GH_D05G0869	GH_D12G1318		GH_A11G0683	GH_D11G0625	GH_D03G1053	GH_D13G1804
GH_D01G1838	GH_D05G0868	GH_D12G1317		GH_A11G0676	GH_D11G0614	GH_D03G1039	GH_D13G1799
GH_D01G1804	GH_D05G0788	GH_D12G1303		GH_A11G0673	GH_D11G0609	GH_D03G1031	GH_D13G1794
GH_D01G1709	GH_D05G0752	GH_D12G1263		GH_A11G0637	GH_D11G0603	GH_D03G1008	GH_D13G1789
GH_D01G1695	GH_D05G0743	GH_D12G1253		GH_A11G0447	GH_D11G0564	GH_D03G0979	GH_D13G1785
GH_D01G1652	GH_D05G0737	GH_D12G1231		GH_A11G0423	GH_D11G0563	GH_D03G0955	GH_D13G1759
GH_D01G1647	GH_D05G0728	GH_D12G1222		GH_A11G0409	GH_D11G0535	GH_D03G0836	GH_D13G1754
GH_D01G1621	GH_D05G0724	GH_D12G1207		GH_A11G0316	GH_D11G0526	GH_D03G0779	GH_D13G1753
GH_D01G1588	GH_D05G0678	GH_D12G1202		GH_A11G0171	GH_D11G0524	GH_D03G0770	GH_D13G1733
GH_D01G1521	GH_D05G0655	GH_D12G1190		GH_A11G0143	GH_D11G0518	GH_D03G0693	GH_D13G1729
GH_D01G1508	GH_D05G0651	GH_D12G1185		GH_A11G0118	GH_D11G0516	GH_D03G0459	GH_D13G1723
GH_D01G1468	GH_D05G0602	GH_D12G1169		GH_A11G0107	GH_D11G0509	GH_D03G0445	GH_D13G1716
GH_D01G1440	GH_D05G0590	GH_D12G1168		GH_A10G2170	GH_D11G0497	GH_D03G0374	GH_D13G1707
GH_D01G1401	GH_D05G0566	GH_D12G1157		GH_A10G1909	GH_D11G0496	GH_D03G0339	GH_D13G1695
GH_D01G1341	GH_D05G0563	GH_D12G1148		GH_A10G1875	GH_D11G0458	GH_D03G0321	GH_D13G1685
GH_D01G1162	GH_D05G0466	GH_D12G1145		GH_A10G1773	GH_D11G0441	GH_D03G0305	GH_D13G1673
GH_D01G1045	GH_D05G0430	GH_D12G1133		GH_A10G1729	GH_D11G0418	GH_D03G0275	GH_D13G1668
GH_D01G0964	GH_D05G0261	GH_D12G1131		GH_A10G1534	GH_D11G0398	GH_D03G0152	GH_D13G1642
GH_D01G0954	GH_D05G0228	GH_D12G1126		GH_A10G1354	GH_D11G0394	GH_D03G0058	GH_D13G1632
GH_D01G0939	GH_D05G0218	GH_D12G1091		GH_A10G1344	GH_D11G0371	GH_D02G2446	GH_D13G1626
GH_D01G0929	GH_D05G0194	GH_D12G1028		GH_A10G1341	GH_D11G0347	GH_D02G2339	GH_D13G1617
GH_D01G0912	GH_D05G0142	GH_D12G1020		GH_A10G1336	GH_D11G0345	GH_D02G2338	GH_D13G1614
GH_D01G0871	GH_D05G0120	GH_D12G1018		GH_A10G1331	GH_D11G0329	GH_D02G2285	GH_D13G1598
GH_D01G0868	GH_D05G0091	GH_D12G0971		GH_A10G1318	GH_D11G0322	GH_D02G2264	GH_D13G1578
GH_D01G0701	GH_D05G0076	GH_D12G0959		GH_A10G1317	GH_D11G0295	GH_D02G2255	GH_D13G1563
GH_D01G0684	GH_D05G0054	GH_D12G0942		GH_A10G1277	GH_D11G0294	GH_D02G2248	GH_D13G1500
GH_D01G0551	GH_D05G0041	GH_D12G0936		GH_A10G1231	GH_D11G0243	GH_D02G2204	GH_D13G1489
GH_D01G0307	GH_D05G0024	GH_D12G0905		GH_A10G1114	GH_D11G0146	GH_D02G2075	GH_D13G1461
GH_D01G0256	GH_D04G1926	GH_D12G0883		GH_A10G1082	GH_D11G0145	GH_D02G2051	GH_D13G1458
GH_D01G0253	GH_D04G1902	GH_D12G0877		GH_A10G0936	GH_D11G0104	GH_D02G2017	GH_D13G1445
GH_D01G0178	GH_D04G1901	GH_D12G0853		GH_A10G0718	GH_D11G0102	GH_D02G2009	GH_D13G1436
GH_D01G0167	GH_D04G1873	GH_D12G0758		GH_A10G0661	GH_D11G0101	GH_D02G1957	GH_D13G1392
GH_D01G0152	GH_D04G1841	GH_D12G0752		GH_A10G0652	GH_D11G0090	GH_D02G1945	GH_D13G1363
GH_D01G0076	GH_D04G1799	GH_D12G0739		GH_A10G0569	GH_D11G0087	GH_D02G1871	GH_D13G1350
GH_A13G2332	GH_D04G1770	GH_D12G0701		GH_A10G0561	GH_D11G0085	GH_D02G1771	GH_D13G1343
GH_A13G2281	GH_D04G1764	GH_D12G0690		GH_A10G0558	GH_D11G0075	GH_D02G1726	GH_D13G1285
GH_A13G2273	GH_D04G1716	GH_D12G0677		GH_A10G0528	GH_D11G0056	GH_D02G1695	GH_D13G1246
GH_A13G2266	GH_D04G1709	GH_D12G0669		GH_A10G0504	GH_D11G0042	GH_D02G1691	GH_D13G1195
GH_A13G2208	GH_D04G1621	GH_D12G0650		GH_A10G0496	GH_D11G0029	GH_D02G1584	GH_D13G1162
GH_A13G2207	GH_D04G1563	GH_D12G0633		GH_A10G0387	GH_D11G0016	GH_D02G1521	GH_D13G1154
GH_A13G2189	GH_D04G1489	GH_D12G0627		GH_A10G0382	GH_D11G0014	GH_D02G1468	GH_D13G1140
GH_A13G2060	GH_D04G1373	GH_D12G0581		GH_A10G0378	GH_D10G2605	GH_D02G1413	GH_D13G1126
GH_A13G2056	GH_D04G1245	GH_D12G0578		GH_A10G0376	GH_D10G2524	GH_D02G1352	GH_D13G1103
GH_A13G1849	GH_D04G1242	GH_D12G0566		GH_A10G0312	GH_D10G2488	GH_D02G1282	GH_D13G1102
GH_A13G1590	GH_D04G1157	GH_D12G0523		GH_A10G0290	GH_D10G2486	GH_D02G1139	GH_D13G1100
GH_A13G1581	GH_D04G1058	GH_D12G0507		GH_A10G0170	GH_D10G2461	GH_D02G1133	GH_D13G1099
GH_A13G1574	GH_D04G1048	GH_D12G0466		GH_A10G0162	GH_D10G2448	GH_D02G0991	GH_D13G1085
GH_A13G1529	GH_D04G0945	GH_D12G0463		GH_A10G0083	GH_D10G2432	GH_D02G0968	GH_D13G1072
GH_A13G1520	GH_D04G0926	GH_D12G0403		GH_A10G0074	GH_D10G2428	GH_D02G0959	GH_D13G1056
GH_A13G1463	GH_D04G0814	GH_D12G0387		GH_A10G0052	GH_D10G2380	GH_D02G0913	GH_D13G1054
GH_A13G1408	GH_D04G0734	GH_D12G0374		GH_A10G0004	GH_D10G2367	GH_D02G0799	GH_D13G1037
GH_A13G1365	GH_D04G0647	GH_D12G0357		GH_A09G2511	GH_D10G2340	GH_D02G0700	GH_D13G1033
GH_A13G1314	GH_D04G0625	GH_D12G0311		GH_A09G2507	GH_D10G2335	GH_D02G0689	GH_D13G1025
GH_A13G1223	GH_D04G0624	GH_D12G0303		GH_A09G2484	GH_D10G2321	GH_D02G0636	GH_D13G1023
GH_A13G1205	GH_D04G0608	GH_D12G0282		GH_A09G2481	GH_D10G2297	GH_D02G0622	GH_D13G1001
GH_A13G1084	GH_D04G0598	GH_D12G0264		GH_A09G2124	GH_D10G2275	GH_D02G0613	GH_D13G0977
GH_A13G1082	GH_D04G0522	GH_D12G0233		GH_A09G2048	GH_D10G2227	GH_D02G0587	GH_D13G0938
GH_A13G0998	GH_D04G0489	GH_D12G0224		GH_A09G2018	GH_D10G2218	GH_D02G0505	GH_D13G0926
GH_A13G0995	GH_D04G0408	GH_D12G0220		GH_A09G1961	GH_D10G2214	GH_D02G0497	GH_D13G0914
GH_A13G0910	GH_D04G0339	GH_D12G0204		GH_A09G1848	GH_D10G2213	GH_D02G0429	GH_D13G0871
GH_A13G0898	GH_D04G0321	GH_D12G0198		GH_A09G1815	GH_D10G2187	GH_D02G0415	GH_D13G0854
GH_A13G0896	GH_D04G0293	GH_D12G0195		GH_A09G1796	GH_D10G2117	GH_D02G0399	GH_D13G0814
GH_A13G0888	GH_D04G0227	GH_D12G0176		GH_A09G1704	GH_D10G2089	GH_D02G0329	GH_D13G0790
GH_A13G0811	GH_D04G0127	GH_D12G0174		GH_A09G1635	GH_D10G2081	GH_D02G0323	GH_D13G0782
GH_A13G0672	GH_D04G0091	GH_D12G0162		GH_A09G1351	GH_D10G2076	GH_D02G0310	GH_D13G0729
GH_A13G0664	GH_D04G0052	GH_D12G0158		GH_A09G1283	GH_D10G2036	GH_D02G0191	GH_D13G0727
GH_A13G0662	GH_D03G1704	GH_D12G0107		GH_A09G1169	GH_D10G2035	GH_D02G0106	GH_D13G0709
GH_A13G0621	GH_D03G1654	GH_D12G0093		GH_A09G1149	GH_D10G2033	GH_D01G2260	GH_D13G0681
GH_A13G0549	GH_D03G1637	GH_D12G0027		GH_A09G1145	GH_D10G2027	GH_D01G2161	GH_D13G0680
GH_A13G0271	GH_D03G1584	GH_D11G3532		GH_A09G1099	GH_D10G2000	GH_D01G2154	GH_D13G0673
GH_A13G0227	GH_D03G1574	GH_D11G3522		GH_A09G1053	GH_D10G1936	GH_D01G2118	GH_D13G0671
GH_A13G0015	GH_D03G1541	GH_D11G3512		GH_A09G0993	GH_D10G1932	GH_D01G2114	GH_D13G0635
GH_A12G2676	GH_D03G1538	GH_D11G3509		GH_A09G0977	GH_D10G1927	GH_D01G1991	GH_D13G0630
GH_A12G2669	GH_D03G1537	GH_D11G3490		GH_A09G0751	GH_D10G1925	GH_D01G1893	GH_D13G0628
GH_A12G2632	GH_D03G1526	GH_D11G3480		GH_A09G0636	GH_D10G1891	GH_D01G1834	GH_D13G0621
GH_A12G2582	GH_D03G1519	GH_D11G3473		GH_A09G0574	GH_D10G1881	GH_D01G1783	GH_D13G0619
GH_A12G2581	GH_D03G1482	GH_D11G3437		GH_A09G0506	GH_D10G1873	GH_D01G1766	GH_D13G0618
GH_A12G2391	GH_D03G1444	GH_D11G3408		GH_A09G0491	GH_D10G1842	GH_D01G1609	GH_D13G0595
GH_A12G2373	GH_D03G1322	GH_D11G3407		GH_A09G0385	GH_D10G1766	GH_D01G1604	GH_D13G0589
GH_A12G2362	GH_D03G1269	GH_D11G3396		GH_A09G0273	GH_D10G1723	GH_D01G1550	GH_D13G0588
GH_A12G2287	GH_D03G1266	GH_D11G3394		GH_A09G0266	GH_D10G1716	GH_D01G1133	GH_D13G0587
GH_A12G2271	GH_D03G1234	GH_D11G3372		GH_A09G0225	GH_D10G1713	GH_D01G1119	GH_D13G0547
GH_A12G2269	GH_D03G1232	GH_D11G3371		GH_A09G0209	GH_D10G1708	GH_D01G1077	GH_D13G0515
GH_A12G2258	GH_D03G1201	GH_D11G3351		GH_A08G2544	GH_D10G1691	GH_D01G1023	GH_D13G0511
GH_A12G2257	GH_D03G1188	GH_D11G3341		GH_A08G2296	GH_D10G1664	GH_D01G0979	GH_D13G0509
GH_A12G2060	GH_D03G1101	GH_D11G3324		GH_A08G2242	GH_D10G1661	GH_D01G0969	GH_D13G0508
GH_A12G2009	GH_D03G1081	GH_D11G3321		GH_A08G2052	GH_D10G1652	GH_D01G0931	GH_D13G0480
GH_A12G1936	GH_D03G0970	GH_D11G3320		GH_A08G1776	GH_D10G1634	GH_D01G0909	GH_D13G0450
GH_A12G1916	GH_D03G0843	GH_D11G3317		GH_A08G1655	GH_D10G1628	GH_D01G0894	GH_D13G0446
GH_A12G1895	GH_D03G0793	GH_D11G3303		GH_A08G1652	GH_D10G1564	GH_D01G0732	GH_D13G0408
GH_A12G1879	GH_D03G0772	GH_D11G3280		GH_A08G1646	GH_D10G1533	GH_D01G0668	GH_D13G0406
GH_A12G1868	GH_D03G0768	GH_D11G3247		GH_A08G1614	GH_D10G1503	GH_D01G0656	GH_D13G0404
GH_A12G1816	GH_D03G0508	GH_D11G3240		GH_A08G1578	GH_D10G1484	GH_D01G0606	GH_D13G0380
GH_A12G1762	GH_D03G0478	GH_D11G3171		GH_A08G1569	GH_D10G1423	GH_D01G0599	GH_D13G0378
GH_A12G1752	GH_D03G0455	GH_D11G3107		GH_A08G1567	GH_D10G1401	GH_D01G0585	GH_D13G0372
GH_A12G1711	GH_D03G0454	GH_D11G3043		GH_A08G1513	GH_D10G1398	GH_D01G0554	GH_D13G0360
GH_A12G1695	GH_D03G0410	GH_D11G3027		GH_A08G1501	GH_D10G1351	GH_D01G0510	GH_D13G0351
GH_A12G1652	GH_D03G0280	GH_D11G3000		GH_A08G1307	GH_D10G1339	GH_D01G0496	GH_D13G0347
GH_A12G1597	GH_D03G0254	GH_D11G2999		GH_A08G1294	GH_D10G1338	GH_D01G0459	GH_D13G0333
GH_A12G1486	GH_D03G0252	GH_D11G2971		GH_A08G1139	GH_D10G1310	GH_D01G0385	GH_D13G0326
GH_A12G1446	GH_D03G0165	GH_D11G2967		GH_A08G1128	GH_D10G1286	GH_D01G0316	GH_D13G0321
GH_A12G1438	GH_D03G0164	GH_D11G2936		GH_A08G1098	GH_D10G1218	GH_D01G0012	GH_D13G0320
GH_A12G1273	GH_D03G0109	GH_D11G2921		GH_A08G1085	GH_D10G1195	GH_A13G2276	GH_D13G0308
GH_A12G1250	GH_D02G2128	GH_D11G2913		GH_A08G1083	GH_D10G1158	GH_A13G2263	GH_D13G0295
GH_A12G1149	GH_D02G2086	GH_D11G2853		GH_A08G0896	GH_D10G1157	GH_A13G2164	GH_D13G0257
GH_A12G1009	GH_D02G2028	GH_D11G2838		GH_A08G0870	GH_D10G1111	GH_A13G1997	GH_D13G0255
GH_A12G1004	GH_D02G2025	GH_D11G2783		GH_A08G0761	GH_D10G1046	GH_A13G1960	GH_D13G0247
GH_A12G0972	GH_D02G1978	GH_D11G2776		GH_A08G0748	GH_D10G1019	GH_A13G1955	GH_D13G0243
GH_A12G0899	GH_D02G1888	GH_D11G2773		GH_A08G0685	GH_D10G0947	GH_A13G1878	GH_D13G0242
GH_A12G0694	GH_D02G1887	GH_D11G2704		GH_A08G0595	GH_D10G0896	GH_A13G1787	GH_D13G0227
GH_A12G0579	GH_D02G1808	GH_D11G2679		GH_A08G0594	GH_D10G0875	GH_A13G1745	GH_D13G0219
GH_A12G0537	GH_D02G1799	GH_D11G2675		GH_A08G0588	GH_D10G0853	GH_A13G1709	GH_D13G0201
GH_A12G0496	GH_D02G1770	GH_D11G2671		GH_A08G0518	GH_D10G0846	GH_A13G1611	GH_D13G0196
GH_A12G0137	GH_D02G1701	GH_D11G2667		GH_A08G0490	GH_D10G0845	GH_A13G1538	GH_D13G0189
GH_A11G3285	GH_D02G1656	GH_D11G2666		GH_A08G0306	GH_D10G0844	GH_A13G1533	GH_D13G0188
GH_A11G3242	GH_D02G1622	GH_D11G2655		GH_A08G0233	GH_D10G0830	GH_A13G1490	GH_D13G0181
GH_A11G3155	GH_D02G1555	GH_D11G2648		GH_A08G0196	GH_D10G0818	GH_A13G1419	GH_D13G0175
GH_A11G3105	GH_D02G1553	GH_D11G2643		GH_A08G0061	GH_D10G0812	GH_A13G1415	GH_D13G0174
GH_A11G2995	GH_D02G1546	GH_D11G2625		GH_A07G2244	GH_D10G0803	GH_A13G1395	GH_D13G0160
GH_A11G2860	GH_D02G1504	GH_D11G2608		GH_A07G2176	GH_D10G0772	GH_A13G1377	GH_D13G0159
GH_A11G2828	GH_D02G1262	GH_D11G2597		GH_A07G2104	GH_D10G0761	GH_A13G1339	GH_D13G0158
GH_A11G2772	GH_D02G1214	GH_D11G2582		GH_A07G2092	GH_D10G0732	GH_A13G1324	GH_D13G0153
GH_A11G2759	GH_D02G0992	GH_D11G2579		GH_A07G2037	GH_D10G0700	GH_A13G1308	GH_D13G0151
GH_A11G2439	GH_D02G0989	GH_D11G2575		GH_A07G2003	GH_D10G0664	GH_A13G1239	GH_D13G0138
GH_A11G2350	GH_D02G0987	GH_D11G2561		GH_A07G1907	GH_D10G0637	GH_A13G1192	GH_D13G0127
GH_A11G2323	GH_D02G0946	GH_D11G2555		GH_A07G1906	GH_D10G0586	GH_A13G1123	GH_D13G0103
GH_A11G2315	GH_D02G0898	GH_D11G2521		GH_A07G1894	GH_D10G0559	GH_A13G1119	GH_D13G0095
GH_A11G2276	GH_D02G0891	GH_D11G2491		GH_A07G1764	GH_D10G0547	GH_A13G1042	GH_D13G0082
GH_A11G2069	GH_D02G0866	GH_D11G2480		GH_A07G1712	GH_D10G0533	GH_A13G0790	GH_D13G0052
GH_A11G2002	GH_D02G0766	GH_D11G2448		GH_A07G1687	GH_D10G0528	GH_A13G0743	GH_D13G0044
GH_A11G1997	GH_D02G0764	GH_D11G2447		GH_A07G1596	GH_D10G0506	GH_A13G0716	GH_D13G0043
GH_A11G1879	GH_D02G0763	GH_D11G2438		GH_A07G1464	GH_D10G0493	GH_A13G0692	GH_D13G0029
GH_A11G1837	GH_D02G0754	GH_D11G2402		GH_A07G1346	GH_D10G0477	GH_A13G0599	GH_D12G2830
GH_A11G1803	GH_D02G0698	GH_D11G2356		GH_A07G1183	GH_D10G0475	GH_A13G0547	GH_D12G2795
GH_A11G1692	GH_D02G0663	GH_D11G2317		GH_A07G1167	GH_D10G0473	GH_A13G0537	GH_D12G2771
GH_A11G1610	GH_D02G0481	GH_D11G2307		GH_A07G1075	GH_D10G0459	GH_A13G0497	GH_D12G2769
GH_A11G1511	GH_D02G0472	GH_D11G2305		GH_A07G1036	GH_D10G0429	GH_A13G0490	GH_D12G2755
GH_A11G1293	GH_D02G0435	GH_D11G2303		GH_A07G1008	GH_D10G0405	GH_A13G0473	GH_D12G2738
GH_A11G1188	GH_D02G0422	GH_D11G2286		GH_A07G0989	GH_D10G0377	GH_A13G0440	GH_D12G2733
GH_A11G1096	GH_D02G0315	GH_D11G2253		GH_A07G0970	GH_D10G0340	GH_A13G0388	GH_D12G2732
GH_A11G0984	GH_D02G0155	GH_D11G2249		GH_A07G0950	GH_D10G0326	GH_A13G0354	GH_D12G2726
GH_A11G0981	GH_D02G0144	GH_D11G2225		GH_A07G0946	GH_D10G0310	GH_A13G0339	GH_D12G2716
GH_A11G0970	GH_D01G2217	GH_D11G2222		GH_A07G0936	GH_D10G0307	GH_A13G0293	GH_D12G2708
GH_A11G0787	GH_D01G2205	GH_D11G2206		GH_A07G0717	GH_D10G0290	GH_A13G0290	GH_D12G2702
GH_A11G0735	GH_D01G2170	GH_D11G2105		GH_A07G0573	GH_D10G0281	GH_A13G0286	GH_D12G2692
GH_A11G0640	GH_D01G2168	GH_D11G2086		GH_A07G0528	GH_D10G0266	GH_A13G0244	GH_D12G2680
GH_A11G0627	GH_D01G2153	GH_D11G2061		GH_A07G0493	GH_D10G0238	GH_A13G0242	GH_D12G2670
GH_A11G0600	GH_D01G2145	GH_D11G2052		GH_A07G0472	GH_D10G0222	GH_A13G0239	GH_D12G2669
GH_A11G0475	GH_D01G2119	GH_D11G2024		GH_A07G0454	GH_D10G0194	GH_A13G0228	GH_D12G2651
GH_A11G0406	GH_D01G2106	GH_D11G2016		GH_A07G0398	GH_D10G0190	GH_A13G0221	GH_D12G2642
GH_A11G0378	GH_D01G2072	GH_D11G2000		GH_A07G0385	GH_D10G0184	GH_A13G0205	GH_D12G2633
GH_A11G0268	GH_D01G2057	GH_D11G1996		GH_A07G0378	GH_D10G0173	GH_A13G0086	GH_D12G2625
GH_A11G0062	GH_D01G1979	GH_D11G1983		GH_A07G0350	GH_D10G0167	GH_A13G0006	GH_D12G2622
GH_A10G2257	GH_D01G1952	GH_D11G1966		GH_A07G0189	GH_D10G0141	GH_A13G0001	GH_D12G2619
GH_A10G2237	GH_D01G1847	GH_D11G1945		GH_A07G0160	GH_D10G0121	GH_A12G2678	GH_D12G2608
GH_A10G2224	GH_D01G1798	GH_D11G1920		GH_A07G0128	GH_D10G0120	GH_A12G2573	GH_D12G2600
GH_A10G2120	GH_D01G1771	GH_D11G1904		GH_A07G0071	GH_D10G0108	GH_A12G2569	GH_D12G2593
GH_A10G2113	GH_D01G1770	GH_D11G1851		GH_A06G2031	GH_D10G0078	GH_A12G2450	GH_D12G2592
GH_A10G2073	GH_D01G1755	GH_D11G1845		GH_A06G1990	GH_D10G0049	GH_A12G2341	GH_D12G2582
GH_A10G2056	GH_D01G1750	GH_D11G1822		GH_A06G1946	GH_D10G0044	GH_A12G2330	GH_D12G2549
GH_A10G1952	GH_D01G1558	GH_D11G1788		GH_A06G1894	GH_D10G0024	GH_A12G2220	GH_D12G2548
GH_A10G1852	GH_D01G1555	GH_D11G1785		GH_A06G1828	GH_D09G2490	GH_A12G2187	GH_D12G2527
GH_A10G1832	GH_D01G1544	GH_D11G1759		GH_A06G1812	GH_D09G2472	GH_A12G2179	GH_D12G2524
GH_A10G1779	GH_D01G1489	GH_D11G1694		GH_A06G1729	GH_D09G2453	GH_A12G2171	GH_D12G2508
GH_A10G1759	GH_D01G1467	GH_D11G1689		GH_A06G1716	GH_D09G2437	GH_A12G2154	GH_D12G2499
GH_A10G1511	GH_D01G1459	GH_D11G1682		GH_A06G1688	GH_D09G2429	GH_A12G2144	GH_D12G2466
GH_A10G1371	GH_D01G1432	GH_D11G1676		GH_A06G1625	GH_D09G2420	GH_A12G1967	GH_D12G2415
GH_A10G1327	GH_D01G1430	GH_D11G1632		GH_A06G1585	GH_D09G2397	GH_A12G1960	GH_D12G2391
GH_A10G0948	GH_D01G1417	GH_D11G1630		GH_A06G1410	GH_D09G2395	GH_A12G1901	GH_D12G2389
GH_A10G0734	GH_D01G1261	GH_D11G1628		GH_A06G1303	GH_D09G2361	GH_A12G1897	GH_D12G2388
GH_A10G0657	GH_D01G1151	GH_D11G1616		GH_A06G1285	GH_D09G2359	GH_A12G1865	GH_D12G2373
GH_A10G0599	GH_D01G1104	GH_D11G1607		GH_A06G1268	GH_D09G2302	GH_A12G1683	GH_D12G2370
GH_A10G0575	GH_D01G1055	GH_D11G1596		GH_A06G1211	GH_D09G2258	GH_A12G1665	GH_D12G2344
GH_A10G0566	GH_D01G1046	GH_D11G1587		GH_A06G1158	GH_D09G2229	GH_A12G1593	GH_D12G2330
GH_A10G0428	GH_D01G0952	GH_D11G1586		GH_A06G0776	GH_D09G2194	GH_A12G1589	GH_D12G2327
GH_A10G0426	GH_D01G0935	GH_D11G1583		GH_A06G0719	GH_D09G2110	GH_A12G1570	GH_D12G2326
GH_A10G0423	GH_D01G0906	GH_D11G1580		GH_A06G0649	GH_D09G2101	GH_A12G1383	GH_D12G2302
GH_A10G0380	GH_D01G0893	GH_D11G1543		GH_A06G0558	GH_D09G2046	GH_A12G1364	GH_D12G2292
GH_A10G0361	GH_D01G0881	GH_D11G1461		GH_A06G0514	GH_D09G2008	GH_A12G1233	GH_D12G2275
GH_A10G0359	GH_D01G0838	GH_D11G1427		GH_A06G0351	GH_D09G1987	GH_A12G1207	GH_D12G2271
GH_A10G0347	GH_D01G0765	GH_D11G1392		GH_A06G0346	GH_D09G1979	GH_A12G1027	GH_D12G2263
GH_A10G0327	GH_D01G0723	GH_D11G1353		GH_A06G0323	GH_D09G1965	GH_A12G1001	GH_D12G2254
GH_A10G0233	GH_D01G0712	GH_D11G1341		GH_A06G0201	GH_D09G1904	GH_A12G0982	GH_D12G2243
GH_A10G0212	GH_D01G0675	GH_D11G1333		GH_A06G0077	GH_D09G1873	GH_A12G0699	GH_D12G2239
GH_A10G0207	GH_D01G0665	GH_D11G1321		GH_A06G0022	GH_D09G1851	GH_A12G0676	GH_D12G2235
GH_A10G0200	GH_D01G0651	GH_D11G1306		GH_A05G3900	GH_D09G1832	GH_A12G0665	GH_D12G2230
GH_A09G2473	GH_D01G0611	GH_D11G1265		GH_A05G3881	GH_D09G1830	GH_A12G0660	GH_D12G2209
GH_A09G2440	GH_D01G0608	GH_D11G1212		GH_A05G3847	GH_D09G1826	GH_A12G0625	GH_D12G2206
GH_A09G2398	GH_D01G0547	GH_D11G1209		GH_A05G3820	GH_D09G1825	GH_A12G0615	GH_D12G2202
GH_A09G2397	GH_D01G0454	GH_D11G1208		GH_A05G3761	GH_D09G1812	GH_A12G0581	GH_D12G2197
GH_A09G2381	GH_D01G0445	GH_D11G1188		GH_A05G3694	GH_D09G1807	GH_A12G0551	GH_D12G2196
GH_A09G2378	GH_D01G0417	GH_D11G1147		GH_A05G3671	GH_D09G1804	GH_A12G0495	GH_D12G2194
GH_A09G2371	GH_D01G0327	GH_D11G1123		GH_A05G3657	GH_D09G1781	GH_A12G0364	GH_D12G2188
GH_A09G2370	GH_D01G0321	GH_D11G1122		GH_A05G3645	GH_D09G1777	GH_A12G0333	GH_D12G2178
GH_A09G2361	GH_D01G0318	GH_D11G1119		GH_A05G3305	GH_D09G1756	GH_A12G0303	GH_D12G2158
GH_A09G2343	GH_D01G0243	GH_D11G1117		GH_A05G3254	GH_D09G1717	GH_A12G0297	GH_D12G2135
GH_A09G2325	GH_D01G0239	GH_D11G1105		GH_A05G3251	GH_D09G1706	GH_A12G0294	GH_D12G2111
GH_A09G2263	GH_D01G0229	GH_D11G1102		GH_A05G3158	GH_D09G1704	GH_A12G0281	GH_D12G2106
GH_A09G2259	GH_D01G0213	GH_D11G1093		GH_A05G3141	GH_D09G1679	GH_A12G0277	GH_D12G2098
GH_A09G2072	GH_D01G0090	GH_D11G1091		GH_A05G3053	GH_D09G1646	GH_A12G0222	GH_D12G2093
GH_A09G1779	GH_D01G0078	GH_D11G1090		GH_A05G3044	GH_D09G1642	GH_A12G0204	GH_D12G2092
GH_A09G1683	GH_D01G0008	GH_D11G1084		GH_A05G2931	GH_D09G1624	GH_A12G0031	GH_D12G2076
GH_A09G1671	GH_A13G2331	GH_D11G1074		GH_A05G2905	GH_D09G1574	GH_A12G0012	GH_D12G2072
GH_A09G1505	GH_A13G2316	GH_D11G1068		GH_A05G2869	GH_D09G1569	GH_A11G3304	GH_D12G2070
GH_A09G1439	GH_A13G2308	GH_D11G1052		GH_A05G2765	GH_D09G1548	GH_A11G3276	GH_D12G2055
GH_A09G1391	GH_A13G2173	GH_D11G1039		GH_A05G2685	GH_D09G1511	GH_A11G3121	GH_D12G2037
GH_A09G1356	GH_A13G2131	GH_D11G1012		GH_A05G2675	GH_D09G1495	GH_A11G3115	GH_D12G2022
GH_A09G1158	GH_A13G2104	GH_D11G0963		GH_A05G2620	GH_D09G1456	GH_A11G2962	GH_D12G2012
GH_A09G1155	GH_A13G2001	GH_D11G0960		GH_A05G2531	GH_D09G1436	GH_A11G2960	GH_D12G2009
GH_A09G1066	GH_A13G1733	GH_D11G0959		GH_A05G2422	GH_D09G1381	GH_A11G2835	GH_D12G2006
GH_A09G0985	GH_A13G1694	GH_D11G0955		GH_A05G2344	GH_D09G1305	GH_A11G2834	GH_D12G1972
GH_A09G0949	GH_A13G1675	GH_D11G0871		GH_A05G2343	GH_D09G1300	GH_A11G2831	GH_D12G1963
GH_A09G0943	GH_A13G1633	GH_D11G0867		GH_A05G2294	GH_D09G1295	GH_A11G2750	GH_D12G1944
GH_A09G0879	GH_A13G1615	GH_D11G0858		GH_A05G2207	GH_D09G1258	GH_A11G2737	GH_D12G1933
GH_A09G0852	GH_A13G1607	GH_D11G0855		GH_A05G2147	GH_D09G1243	GH_A11G2702	GH_D12G1915
GH_A09G0630	GH_A13G1564	GH_D11G0828		GH_A05G2101	GH_D09G1241	GH_A11G2673	GH_D12G1886
GH_A09G0534	GH_A13G1482	GH_D11G0818		GH_A05G2095	GH_D09G1200	GH_A11G2633	GH_D12G1874
GH_A09G0508	GH_A13G1471	GH_D11G0812		GH_A05G2069	GH_D09G1192	GH_A11G2492	GH_D12G1841
GH_A09G0436	GH_A13G1428	GH_D11G0808		GH_A05G2068	GH_D09G1164	GH_A11G2459	GH_D12G1802
GH_A09G0433	GH_A13G1321	GH_D11G0787		GH_A05G1984	GH_D09G1163	GH_A11G2453	GH_D12G1801
GH_A09G0358	GH_A13G1315	GH_D11G0743		GH_A05G1904	GH_D09G1152	GH_A11G2427	GH_D12G1799
GH_A09G0304	GH_A13G1306	GH_D11G0729		GH_A05G1778	GH_D09G1103	GH_A11G2403	GH_D12G1782
GH_A09G0281	GH_A13G1277	GH_D11G0654		GH_A05G1757	GH_D09G1080	GH_A11G2395	GH_D12G1780
GH_A09G0261	GH_A13G1225	GH_D11G0650		GH_A05G1731	GH_D09G1073	GH_A11G2394	GH_D12G1758
GH_A09G0170	GH_A13G1179	GH_D11G0648		GH_A05G1703	GH_D09G1057	GH_A11G2370	GH_D12G1753
GH_A09G0149	GH_A13G1133	GH_D11G0588		GH_A05G1695	GH_D09G1041	GH_A11G2195	GH_D12G1749
GH_A09G0090	GH_A13G1132	GH_D11G0550		GH_A05G1641	GH_D09G1039	GH_A11G2138	GH_D12G1742
GH_A09G0058	GH_A13G1122	GH_D11G0502		GH_A05G1597	GH_D09G1005	GH_A11G2124	GH_D12G1708
GH_A09G0022	GH_A13G1121	GH_D11G0490		GH_A05G1499	GH_D09G0991	GH_A11G2052	GH_D12G1686
GH_A08G2543	GH_A13G1117	GH_D11G0488		GH_A05G1425	GH_D09G0947	GH_A11G2049	GH_D12G1667
GH_A08G2525	GH_A13G1048	GH_D11G0487		GH_A05G1291	GH_D09G0933	GH_A11G2028	GH_D12G1662
GH_A08G2465	GH_A13G0939	GH_D11G0471		GH_A05G1222	GH_D09G0913	GH_A11G1965	GH_D12G1634
GH_A08G2350	GH_A13G0869	GH_D11G0459		GH_A05G1173	GH_D09G0909	GH_A11G1901	GH_D12G1633
GH_A08G2347	GH_A13G0861	GH_D11G0450		GH_A05G1167	GH_D09G0905	GH_A11G1885	GH_D12G1613
GH_A08G2289	GH_A13G0797	GH_D11G0424		GH_A05G1075	GH_D09G0861	GH_A11G1853	GH_D12G1607
GH_A08G2217	GH_A13G0781	GH_D11G0389		GH_A05G1019	GH_D09G0858	GH_A11G1741	GH_D12G1600
GH_A08G2193	GH_A13G0730	GH_D11G0324		GH_A05G1008	GH_D09G0849	GH_A11G1529	GH_D12G1564
GH_A08G2187	GH_A13G0713	GH_D11G0320		GH_A05G0962	GH_D09G0813	GH_A11G1502	GH_D12G1545
GH_A08G2108	GH_A13G0630	GH_D11G0288		GH_A05G0961	GH_D09G0756	GH_A11G1483	GH_D12G1540
GH_A08G2074	GH_A13G0530	GH_D11G0266		GH_A05G0956	GH_D09G0746	GH_A11G1412	GH_D12G1525
GH_A08G1997	GH_A13G0511	GH_D11G0249		GH_A05G0947	GH_D09G0707	GH_A11G1017	GH_D12G1522
GH_A08G1990	GH_A13G0477	GH_D11G0245		GH_A05G0902	GH_D09G0690	GH_A11G0999	GH_D12G1518
GH_A08G1911	GH_A13G0436	GH_D11G0235		GH_A05G0892	GH_D09G0567	GH_A11G0986	GH_D12G1517
GH_A08G1891	GH_A13G0410	GH_D11G0233		GH_A05G0870	GH_D09G0539	GH_A11G0915	GH_D12G1515
GH_A08G1868	GH_A13G0400	GH_D11G0232		GH_A05G0838	GH_D09G0495	GH_A11G0911	GH_D12G1511
GH_A08G1788	GH_A13G0397	GH_D11G0210		GH_A05G0834	GH_D09G0486	GH_A11G0856	GH_D12G1506
GH_A08G1784	GH_A13G0387	GH_D11G0171		GH_A05G0664	GH_D09G0478	GH_A11G0792	GH_D12G1503
GH_A08G1774	GH_A13G0350	GH_D11G0156		GH_A05G0559	GH_D09G0473	GH_A11G0707	GH_D12G1501
GH_A08G1726	GH_A13G0337	GH_D11G0151		GH_A05G0496	GH_D09G0406	GH_A11G0665	GH_D12G1492
GH_A08G1659	GH_A13G0311	GH_D11G0143		GH_A05G0425	GH_D09G0393	GH_A11G0573	GH_D12G1481
GH_A08G1616	GH_A13G0299	GH_D11G0142		GH_A05G0418	GH_D09G0311	GH_A11G0474	GH_D12G1478
GH_A08G1597	GH_A13G0197	GH_D11G0132		GH_A05G0409	GH_D09G0303	GH_A11G0472	GH_D12G1470
GH_A08G1579	GH_A13G0180	GH_D11G0108		GH_A05G0398	GH_D09G0289	GH_A11G0333	GH_D12G1468
GH_A08G1561	GH_A13G0145	GH_D11G0098		GH_A05G0299	GH_D09G0277	GH_A11G0281	GH_D12G1465
GH_A08G1477	GH_A13G0030	GH_D11G0092		GH_A05G0259	GH_D09G0197	GH_A11G0270	GH_D12G1449
GH_A08G1473	GH_A13G0025	GH_D11G0028		GH_A05G0240	GH_D09G0162	GH_A11G0231	GH_D12G1448
GH_A08G1424	GH_A13G0022	GH_D11G0010		GH_A05G0219	GH_D09G0153	GH_A11G0155	GH_D12G1435
GH_A08G1391	GH_A12G2730	GH_D11G0007		GH_A05G0180	GH_D09G0130	GH_A11G0082	GH_D12G1424
GH_A08G1366	GH_A12G2720	GH_D11G0006		GH_A05G0063	GH_D09G0128	GH_A11G0043	GH_D12G1421
GH_A08G1326	GH_A12G2686	GH_D10G2630		GH_A05G0057	GH_D09G0122	GH_A10G2354	GH_D12G1414
GH_A08G1220	GH_A12G2603	GH_D10G2627		GH_A04G1367	GH_D09G0095	GH_A10G2350	GH_D12G1407
GH_A08G1192	GH_A12G2583	GH_D10G2613		GH_A04G1232	GH_D09G0058	GH_A10G2319	GH_D12G1364
GH_A08G1132	GH_A12G2472	GH_D10G2599		GH_A04G1093	GH_D08G2669	GH_A10G2267	GH_D12G1359
GH_A08G1059	GH_A12G2420	GH_D10G2577		GH_A04G1085	GH_D08G2618	GH_A10G2254	GH_D12G1358
GH_A08G1053	GH_A12G2388	GH_D10G2567		GH_A04G0953	GH_D08G2562	GH_A10G2198	GH_D12G1356
GH_A08G0999	GH_A12G2384	GH_D10G2564		GH_A04G0921	GH_D08G2559	GH_A10G2188	GH_D12G1337
GH_A08G0960	GH_A12G2358	GH_D10G2551		GH_A04G0912	GH_D08G2558	GH_A10G2131	GH_D12G1330
GH_A08G0945	GH_A12G2332	GH_D10G2532		GH_A04G0821	GH_D08G2534	GH_A10G2091	GH_D12G1324
GH_A08G0924	GH_A12G2321	GH_D10G2526		GH_A04G0751	GH_D08G2484	GH_A10G2090	GH_D12G1314
GH_A08G0911	GH_A12G2308	GH_D10G2521		GH_A04G0662	GH_D08G2475	GH_A10G1861	GH_D12G1292
GH_A08G0888	GH_A12G2275	GH_D10G2520		GH_A04G0506	GH_D08G2461	GH_A10G1813	GH_D12G1266
GH_A08G0869	GH_A12G2261	GH_D10G2518		GH_A04G0397	GH_D08G2391	GH_A10G1747	GH_D12G1264
GH_A08G0631	GH_A12G2147	GH_D10G2483		GH_A04G0387	GH_D08G2384	GH_A10G1721	GH_D12G1243
GH_A08G0480	GH_A12G2057	GH_D10G2480		GH_A04G0135	GH_D08G2338	GH_A10G1702	GH_D12G1213
GH_A08G0375	GH_A12G2037	GH_D10G2475		GH_A04G0111	GH_D08G2192	GH_A10G1683	GH_D12G1199
GH_A08G0281	GH_A12G1923	GH_D10G2455		GH_A04G0098	GH_D08G2188	GH_A10G1602	GH_D12G1167
GH_A08G0106	GH_A12G1906	GH_D10G2445		GH_A04G0088	GH_D08G2180	GH_A10G1598	GH_D12G1143
GH_A08G0080	GH_A12G1845	GH_D10G2441		GH_A04G0076	GH_D08G2178	GH_A10G1592	GH_D12G1134
GH_A08G0064	GH_A12G1822	GH_D10G2430		GH_A04G0070	GH_D08G2177	GH_A10G1552	GH_D12G1118
GH_A08G0015	GH_A12G1817	GH_D10G2422		GH_A04G0044	GH_D08G2157	GH_A10G1536	GH_D12G1114
GH_A07G2134	GH_A12G1755	GH_D10G2401		GH_A04G0020	GH_D08G2151	GH_A10G1466	GH_D12G1111
GH_A07G2038	GH_A12G1639	GH_D10G2385		GH_A03G1911	GH_D08G2150	GH_A10G1406	GH_D12G1105
GH_A07G1996	GH_A12G1598	GH_D10G2371		GH_A03G1846	GH_D08G2142	GH_A10G1308	GH_D12G1081
GH_A07G1902	GH_A12G1551	GH_D10G2354		GH_A03G1816	GH_D08G2141	GH_A10G1289	GH_D12G1050
GH_A07G1804	GH_A12G1475	GH_D10G2316		GH_A03G1651	GH_D08G2138	GH_A10G1254	GH_D12G1049
GH_A07G1797	GH_A12G1379	GH_D10G2301		GH_A03G1589	GH_D08G2102	GH_A10G1185	GH_D12G1044
GH_A07G1531	GH_A12G1334	GH_D10G2298		GH_A03G1576	GH_D08G2086	GH_A10G1108	GH_D12G1029
GH_A07G1291	GH_A12G1294	GH_D10G2285		GH_A03G1463	GH_D08G2082	GH_A10G1040	GH_D12G1019
GH_A07G1269	GH_A12G1258	GH_D10G2284		GH_A03G1443	GH_D08G2029	GH_A10G0973	GH_D12G1017
GH_A07G1267	GH_A12G1252	GH_D10G2283		GH_A03G1411	GH_D08G2013	GH_A10G0935	GH_D12G1012
GH_A07G1254	GH_A12G1214	GH_D10G2262		GH_A03G1386	GH_D08G2012	GH_A10G0923	GH_D12G1004
GH_A07G1237	GH_A12G1174	GH_D10G2261		GH_A03G1281	GH_D08G1986	GH_A10G0896	GH_D12G0996
GH_A07G1166	GH_A12G1150	GH_D10G2235		GH_A03G1274	GH_D08G1953	GH_A10G0888	GH_D12G0992
GH_A07G1085	GH_A12G1148	GH_D10G2190		GH_A03G1263	GH_D08G1927	GH_A10G0822	GH_D12G0985
GH_A07G1048	GH_A12G1119	GH_D10G2135		GH_A03G1228	GH_D08G1898	GH_A10G0729	GH_D12G0973
GH_A07G1032	GH_A12G1106	GH_D10G2121		GH_A03G0959	GH_D08G1890	GH_A10G0706	GH_D12G0972
GH_A07G0973	GH_A12G1056	GH_D10G2080		GH_A03G0889	GH_D08G1888	GH_A10G0686	GH_D12G0965
GH_A07G0924	GH_A12G0887	GH_D10G2056		GH_A03G0887	GH_D08G1834	GH_A10G0630	GH_D12G0960
GH_A07G0910	GH_A12G0876	GH_D10G2045		GH_A03G0885	GH_D08G1815	GH_A10G0590	GH_D12G0934
GH_A07G0805	GH_A12G0826	GH_D10G2014		GH_A03G0717	GH_D08G1786	GH_A10G0574	GH_D12G0929
GH_A07G0780	GH_A12G0812	GH_D10G2008		GH_A03G0507	GH_D08G1732	GH_A10G0571	GH_D12G0921
GH_A07G0697	GH_A12G0744	GH_D10G1970		GH_A03G0485	GH_D08G1704	GH_A10G0551	GH_D12G0917
GH_A07G0692	GH_A12G0727	GH_D10G1944		GH_A03G0292	GH_D08G1639	GH_A10G0495	GH_D12G0851
GH_A07G0682	GH_A12G0705	GH_D10G1903		GH_A03G0283	GH_D08G1630	GH_A10G0460	GH_D12G0830
GH_A07G0647	GH_A12G0682	GH_D10G1902		GH_A03G0165	GH_D08G1606	GH_A10G0421	GH_D12G0825
GH_A07G0646	GH_A12G0642	GH_D10G1871		GH_A03G0164	GH_D08G1598	GH_A10G0418	GH_D12G0817
GH_A07G0459	GH_A12G0619	GH_D10G1848		GH_A02G1704	GH_D08G1573	GH_A10G0342	GH_D12G0816
GH_A07G0370	GH_A12G0513	GH_D10G1793		GH_A02G1644	GH_D08G1563	GH_A10G0298	GH_D12G0802
GH_A07G0354	GH_A12G0461	GH_D10G1789		GH_A02G1564	GH_D08G1543	GH_A10G0264	GH_D12G0779
GH_A07G0320	GH_A12G0430	GH_D10G1781		GH_A02G1352	GH_D08G1521	GH_A10G0248	GH_D12G0772
GH_A07G0296	GH_A12G0339	GH_D10G1777		GH_A02G1219	GH_D08G1484	GH_A10G0230	GH_D12G0732
GH_A07G0243	GH_A12G0266	GH_D10G1757		GH_A02G1039	GH_D08G1481	GH_A10G0197	GH_D12G0713
GH_A07G0199	GH_A12G0206	GH_D10G1756		GH_A02G1034	GH_D08G1466	GH_A10G0195	GH_D12G0712
GH_A07G0162	GH_A12G0205	GH_D10G1755		GH_A02G0988	GH_D08G1416	GH_A10G0166	GH_D12G0681
GH_A07G0119	GH_A12G0143	GH_D10G1754		GH_A02G0977	GH_D08G1415	GH_A10G0106	GH_D12G0667
GH_A07G0026	GH_A12G0127	GH_D10G1739		GH_A02G0841	GH_D08G1378	GH_A09G2443	GH_D12G0666
GH_A06G2053	GH_A12G0118	GH_D10G1715		GH_A02G0021	GH_D08G1373	GH_A09G2415	GH_D12G0660
GH_A06G2033	GH_A11G3303	GH_D10G1604		GH_A01G2095	GH_D08G1363	GH_A09G2334	GH_D12G0632
GH_A06G1738	GH_A11G3200	GH_D10G1579		GH_A01G1715	GH_D08G1269	GH_A09G2297	GH_D12G0611
GH_A06G1736	GH_A11G3190	GH_D10G1547		GH_A01G1579	GH_D08G1240	GH_A09G2280	GH_D12G0602
GH_A06G1618	GH_A11G3137	GH_D10G1543		GH_A01G1549	GH_D08G1232	GH_A09G2252	GH_D12G0597
GH_A06G1604	GH_A11G3122	GH_D10G1539		GH_A01G1507	GH_D08G1230	GH_A09G2246	GH_D12G0593
GH_A06G1545	GH_A11G3089	GH_D10G1537		GH_A01G1490	GH_D08G1170	GH_A09G2219	GH_D12G0591
GH_A06G1532	GH_A11G3086	GH_D10G1522		GH_A01G1309	GH_D08G1146	GH_A09G2208	GH_D12G0589
GH_A06G1462	GH_A11G3027	GH_D10G1490		GH_A01G1274	GH_D08G1108	GH_A09G2205	GH_D12G0568
GH_A06G1459	GH_A11G2910	GH_D10G1482		GH_A01G1238	GH_D08G1061	GH_A09G2125	GH_D12G0563
GH_A06G1394	GH_A11G2859	GH_D10G1463		GH_A01G1203	GH_D08G1060	GH_A09G2119	GH_D12G0558
GH_A06G1334	GH_A11G2825	GH_D10G1437		GH_A01G1104	GH_D08G1056	GH_A09G2067	GH_D12G0557
GH_A06G1312	GH_A11G2746	GH_D10G1419		GH_A01G1064	GH_D08G0965	GH_A09G1973	GH_D12G0554
GH_A06G1277	GH_A11G2743	GH_D10G1367		GH_A01G0912	GH_D08G0961	GH_A09G1967	GH_D12G0551
GH_A06G1191	GH_A11G2660	GH_D10G1321		GH_A01G0680	GH_D08G0952	GH_A09G1931	GH_D12G0534
GH_A06G1016	GH_A11G2655	GH_D10G1299		GH_A01G0515	GH_D08G0950	GH_A09G1841	GH_D12G0512
GH_A06G1012	GH_A11G2635	GH_D10G1296		GH_A01G0489	GH_D08G0947	GH_A09G1837	GH_D12G0510
GH_A06G1008	GH_A11G2625	GH_D10G1264			GH_D08G0936	GH_A09G1791	GH_D12G0509
GH_A06G0948	GH_A11G2488	GH_D10G1239			GH_D08G0880	GH_A09G1746	GH_D12G0501
GH_A06G0940	GH_A11G2463	GH_D10G1220			GH_D08G0845	GH_A09G1714	GH_D12G0499
GH_A06G0901	GH_A11G2458	GH_D10G1217			GH_D08G0811	GH_A09G1649	GH_D12G0497
GH_A06G0800	GH_A11G2431	GH_D10G1214			GH_D08G0803	GH_A09G1622	GH_D12G0484
GH_A06G0723	GH_A11G2329	GH_D10G1212			GH_D08G0795	GH_A09G1524	GH_D12G0476
GH_A06G0714	GH_A11G2290	GH_D10G1194			GH_D08G0790	GH_A09G1510	GH_D12G0473
GH_A06G0592	GH_A11G2280	GH_D10G1130			GH_D08G0711	GH_A09G1484	GH_D12G0472
GH_A06G0580	GH_A11G2244	GH_D10G1117			GH_D08G0702	GH_A09G1483	GH_D12G0459
GH_A06G0576	GH_A11G2242	GH_D10G1110			GH_D08G0682	GH_A09G1385	GH_D12G0458
GH_A06G0563	GH_A11G2181	GH_D10G1109			GH_D08G0640	GH_A09G1375	GH_D12G0449
GH_A06G0556	GH_A11G2097	GH_D10G1074			GH_D08G0581	GH_A09G1335	GH_D12G0440
GH_A06G0524	GH_A11G2082	GH_D10G1037			GH_D08G0555	GH_A09G1270	GH_D12G0423
GH_A06G0518	GH_A11G2039	GH_D10G0995			GH_D08G0524	GH_A09G1204	GH_D12G0410
GH_A06G0422	GH_A11G2035	GH_D10G0976			GH_D08G0442	GH_A09G1167	GH_D12G0393
GH_A06G0325	GH_A11G2032	GH_D10G0965			GH_D08G0415	GH_A09G0992	GH_D12G0392
GH_A06G0262	GH_A11G1985	GH_D10G0954			GH_D08G0391	GH_A09G0923	GH_D12G0376
GH_A06G0260	GH_A11G1951	GH_D10G0952			GH_D08G0371	GH_A09G0917	GH_D12G0347
GH_A06G0247	GH_A11G1939	GH_D10G0951			GH_D08G0369	GH_A09G0911	GH_D12G0337
GH_A06G0219	GH_A11G1875	GH_D10G0895			GH_D08G0360	GH_A09G0840	GH_D12G0329
GH_A06G0198	GH_A11G1861	GH_D10G0878			GH_D08G0280	GH_A09G0770	GH_D12G0320
GH_A06G0178	GH_A11G1859	GH_D10G0827			GH_D08G0273	GH_A09G0735	GH_D12G0319
GH_A06G0176	GH_A11G1738	GH_D10G0807			GH_D08G0272	GH_A09G0694	GH_D12G0304
GH_A06G0174	GH_A11G1520	GH_D10G0787			GH_D08G0269	GH_A09G0692	GH_D12G0299
GH_A06G0112	GH_A11G1512	GH_D10G0782			GH_D08G0234	GH_A09G0598	GH_D12G0271
GH_A06G0107	GH_A11G1497	GH_D10G0773			GH_D08G0216	GH_A09G0566	GH_D12G0249
GH_A06G0103	GH_A11G1461	GH_D10G0757			GH_D08G0169	GH_A09G0539	GH_D12G0236
GH_A06G0090	GH_A11G1443	GH_D10G0751			GH_D08G0076	GH_A09G0524	GH_D12G0225
GH_A06G0066	GH_A11G1248	GH_D10G0693			GH_D08G0065	GH_A09G0502	GH_D12G0217
GH_A06G0044	GH_A11G1181	GH_D10G0629			GH_D08G0048	GH_A09G0477	GH_D12G0206
GH_A06G0033	GH_A11G1138	GH_D10G0628			GH_D08G0031	GH_A09G0375	GH_D12G0205
GH_A06G0013	GH_A11G1126	GH_D10G0614			GH_D07G2503	GH_A09G0350	GH_D12G0203
GH_A05G3959	GH_A11G1069	GH_D10G0577			GH_D07G2372	GH_A09G0307	GH_D12G0201
GH_A05G3918	GH_A11G1024	GH_D10G0519			GH_D07G2369	GH_A09G0249	GH_D12G0180
GH_A05G3812	GH_A11G0968	GH_D10G0495			GH_D07G2349	GH_A09G0240	GH_D12G0179
GH_A05G3765	GH_A11G0906	GH_D10G0487			GH_D07G2347	GH_A09G0239	GH_D12G0153
GH_A05G3764	GH_A11G0852	GH_D10G0471			GH_D07G2345	GH_A09G0185	GH_D12G0138
GH_A05G3751	GH_A11G0818	GH_D10G0466			GH_D07G2342	GH_A09G0158	GH_D12G0127
GH_A05G3655	GH_A11G0663	GH_D10G0460			GH_D07G2341	GH_A09G0142	GH_D12G0113
GH_A05G3634	GH_A11G0641	GH_D10G0428			GH_D07G2336	GH_A09G0084	GH_D12G0103
GH_A05G3583	GH_A11G0597	GH_D10G0414			GH_D07G2322	GH_A08G2500	GH_D12G0095
GH_A05G3493	GH_A11G0529	GH_D10G0406			GH_D07G2314	GH_A08G2420	GH_D12G0062
GH_A05G3377	GH_A11G0489	GH_D10G0394			GH_D07G2278	GH_A08G2377	GH_D12G0061
GH_A05G3344	GH_A11G0463	GH_D10G0384			GH_D07G2262	GH_A08G2358	GH_D12G0060
GH_A05G3327	GH_A11G0396	GH_D10G0376			GH_D07G2247	GH_A08G2232	GH_D12G0059
GH_A05G3194	GH_A11G0395	GH_D10G0369			GH_D07G2236	GH_A08G2169	GH_D12G0052
GH_A05G3188	GH_A11G0393	GH_D10G0361			GH_D07G2235	GH_A08G2060	GH_D12G0050
GH_A05G3166	GH_A11G0345	GH_D10G0354			GH_D07G2228	GH_A08G1944	GH_D12G0048
GH_A05G3061	GH_A11G0335	GH_D10G0345			GH_D07G2217	GH_A08G1901	GH_D12G0040
GH_A05G3033	GH_A11G0288	GH_D10G0336			GH_D07G2202	GH_A08G1890	GH_D12G0037
GH_A05G2950	GH_A11G0245	GH_D10G0325			GH_D07G2151	GH_A08G1781	GH_D12G0026
GH_A05G2938	GH_A11G0237	GH_D10G0320			GH_D07G2139	GH_A08G1734	GH_D12G0013
GH_A05G2896	GH_A11G0230	GH_D10G0291			GH_D07G2119	GH_A08G1710	GH_D11G3539
GH_A05G2879	GH_A11G0164	GH_D10G0283			GH_D07G2118	GH_A08G1703	GH_D11G3530
GH_A05G2818	GH_A11G0117	GH_D10G0280			GH_D07G2101	GH_A08G1653	GH_D11G3515
GH_A05G2769	GH_A11G0073	GH_D10G0272			GH_D07G2099	GH_A08G1568	GH_D11G3501
GH_A05G2650	GH_A11G0065	GH_D10G0257			GH_D07G2066	GH_A08G1508	GH_D11G3494
GH_A05G2593	GH_A11G0059	GH_D10G0236			GH_D07G2060	GH_A08G1500	GH_D11G3478
GH_A05G2490	GH_A11G0010	GH_D10G0235			GH_D07G2056	GH_A08G1487	GH_D11G3476
GH_A05G2430	GH_A10G2244	GH_D10G0220			GH_D07G2014	GH_A08G1480	GH_D11G3464
GH_A05G2382	GH_A10G2096	GH_D10G0206			GH_D07G2012	GH_A08G1457	GH_D11G3436
GH_A05G2378	GH_A10G2089	GH_D10G0145			GH_D07G2000	GH_A08G1436	GH_D11G3429
GH_A05G2243	GH_A10G2051	GH_D10G0140			GH_D07G1956	GH_A08G1364	GH_D11G3399
GH_A05G2238	GH_A10G1970	GH_D10G0136			GH_D07G1947	GH_A08G1362	GH_D11G3380
GH_A05G2231	GH_A10G1958	GH_D10G0135			GH_D07G1945	GH_A08G1303	GH_D11G3362
GH_A05G2224	GH_A10G1929	GH_D10G0134			GH_D07G1935	GH_A08G1299	GH_D11G3355
GH_A05G2199	GH_A10G1894	GH_D10G0118			GH_D07G1928	GH_A08G1271	GH_D11G3346
GH_A05G2108	GH_A10G1888	GH_D10G0117			GH_D07G1903	GH_A08G1022	GH_D11G3345
GH_A05G2087	GH_A10G1862	GH_D10G0109			GH_D07G1899	GH_A08G1020	GH_D11G3344
GH_A05G2081	GH_A10G1858	GH_D10G0096			GH_D07G1884	GH_A08G0899	GH_D11G3343
GH_A05G1869	GH_A10G1814	GH_D10G0091			GH_D07G1882	GH_A08G0848	GH_D11G3339
GH_A05G1798	GH_A10G1776	GH_D10G0066			GH_D07G1855	GH_A08G0840	GH_D11G3328
GH_A05G1776	GH_A10G1707	GH_D10G0059			GH_D07G1831	GH_A08G0838	GH_D11G3316
GH_A05G1745	GH_A10G1667	GH_D10G0055			GH_D07G1830	GH_A08G0745	GH_D11G3314
GH_A05G1741	GH_A10G1661	GH_D09G2478			GH_D07G1820	GH_A08G0709	GH_D11G3313
GH_A05G1725	GH_A10G1660	GH_D09G2477			GH_D07G1805	GH_A08G0628	GH_D11G3292
GH_A05G1707	GH_A10G1639	GH_D09G2445			GH_D07G1801	GH_A08G0624	GH_D11G3276
GH_A05G1698	GH_A10G1627	GH_D09G2438			GH_D07G1765	GH_A08G0417	GH_D11G3274
GH_A05G1665	GH_A10G1521	GH_D09G2405			GH_D07G1755	GH_A08G0390	GH_D11G3258
GH_A05G1663	GH_A10G1513	GH_D09G2379			GH_D07G1721	GH_A08G0278	GH_D11G3257
GH_A05G1649	GH_A10G1503	GH_D09G2349			GH_D07G1684	GH_A08G0273	GH_D11G3255
GH_A05G1643	GH_A10G1460	GH_D09G2245			GH_D07G1679	GH_A08G0267	GH_D11G3244
GH_A05G1628	GH_A10G1382	GH_D09G2226			GH_D07G1584	GH_A08G0264	GH_D11G3239
GH_A05G1617	GH_A10G1235	GH_D09G2211			GH_D07G1517	GH_A08G0181	GH_D11G3229
GH_A05G1579	GH_A10G1164	GH_D09G2210			GH_D07G1481	GH_A08G0070	GH_D11G3227
GH_A05G1563	GH_A10G1088	GH_D09G2204			GH_D07G1472	GH_A08G0037	GH_D11G3226
GH_A05G1424	GH_A10G0926	GH_D09G2202			GH_D07G1428	GH_A08G0022	GH_D11G3185
GH_A05G1415	GH_A10G0913	GH_D09G2176			GH_D07G1361	GH_A08G0003	GH_D11G3183
GH_A05G1378	GH_A10G0851	GH_D09G2175			GH_D07G1330	GH_A07G2342	GH_D11G3182
GH_A05G1362	GH_A10G0810	GH_D09G2170			GH_D07G1325	GH_A07G2310	GH_D11G3179
GH_A05G1359	GH_A10G0704	GH_D09G2169			GH_D07G1313	GH_A07G2284	GH_D11G3172
GH_A05G1311	GH_A10G0679	GH_D09G2167			GH_D07G1303	GH_A07G2270	GH_D11G3144
GH_A05G1234	GH_A10G0633	GH_D09G2152			GH_D07G1281	GH_A07G2201	GH_D11G3135
GH_A05G1213	GH_A10G0606	GH_D09G2133			GH_D07G1275	GH_A07G2172	GH_D11G3109
GH_A05G1147	GH_A10G0563	GH_D09G2131			GH_D07G1237	GH_A07G2164	GH_D11G3101
GH_A05G1010	GH_A10G0546	GH_D09G2128			GH_D07G1236	GH_A07G2132	GH_D11G3099
GH_A05G0923	GH_A10G0538	GH_D09G2086			GH_D07G1235	GH_A07G2100	GH_D11G3079
GH_A05G0915	GH_A10G0415	GH_D09G2081			GH_D07G1227	GH_A07G2095	GH_D11G3077
GH_A05G0795	GH_A10G0366	GH_D09G2073			GH_D07G1226	GH_A07G1963	GH_D11G3037
GH_A05G0782	GH_A10G0192	GH_D09G2067			GH_D07G1170	GH_A07G1856	GH_D11G3026
GH_A05G0665	GH_A10G0190	GH_D09G2044			GH_D07G1090	GH_A07G1792	GH_D11G3015
GH_A05G0623	GH_A10G0168	GH_D09G2041			GH_D07G1002	GH_A07G1767	GH_D11G3013
GH_A05G0607	GH_A10G0120	GH_D09G2037			GH_D07G0989	GH_A07G1686	GH_D11G3004
GH_A05G0576	GH_A10G0100	GH_D09G2021			GH_D07G0962	GH_A07G1673	GH_D11G3001
GH_A05G0483	GH_A10G0038	GH_D09G2006			GH_D07G0961	GH_A07G1541	GH_D11G2993
GH_A05G0433	GH_A10G0022	GH_D09G2005			GH_D07G0940	GH_A07G1523	GH_D11G2956
GH_A05G0372	GH_A10G0020	GH_D09G1997			GH_D07G0936	GH_A07G1434	GH_D11G2948
GH_A05G0354	GH_A10G0005	GH_D09G1938			GH_D07G0881	GH_A07G1431	GH_D11G2915
GH_A05G0326	GH_A09G2487	GH_D09G1937			GH_D07G0857	GH_A07G1339	GH_D11G2909
GH_A05G0245	GH_A09G2445	GH_D09G1927			GH_D07G0813	GH_A07G1327	GH_D11G2906
GH_A05G0216	GH_A09G2407	GH_D09G1901			GH_D07G0750	GH_A07G1313	GH_D11G2892
GH_A05G0211	GH_A09G2191	GH_D09G1847			GH_D07G0693	GH_A07G1295	GH_D11G2888
GH_A05G0194	GH_A09G2135	GH_D09G1842			GH_D07G0649	GH_A07G1276	GH_D11G2859
GH_A04G1421	GH_A09G2090	GH_D09G1820			GH_D07G0624	GH_A07G1258	GH_D11G2852
GH_A04G1332	GH_A09G2019	GH_D09G1816			GH_D07G0563	GH_A07G1251	GH_D11G2831
GH_A04G1282	GH_A09G2017	GH_D09G1784			GH_D07G0559	GH_A07G1239	GH_D11G2818
GH_A04G1201	GH_A09G1981	GH_D09G1762			GH_D07G0558	GH_A07G1226	GH_D11G2813
GH_A04G1146	GH_A09G1970	GH_D09G1748			GH_D07G0523	GH_A07G1185	GH_D11G2785
GH_A04G1005	GH_A09G1964	GH_D09G1743			GH_D07G0483	GH_A07G1184	GH_D11G2763
GH_A04G0926	GH_A09G1933	GH_D09G1718			GH_D07G0449	GH_A07G0960	GH_D11G2761
GH_A04G0925	GH_A09G1930	GH_D09G1682			GH_D07G0448	GH_A07G0818	GH_D11G2758
GH_A04G0924	GH_A09G1874	GH_D09G1681			GH_D07G0441	GH_A07G0606	GH_D11G2754
GH_A04G0903	GH_A09G1767	GH_D09G1654			GH_D07G0352	GH_A07G0576	GH_D11G2748
GH_A04G0894	GH_A09G1752	GH_D09G1636			GH_D07G0350	GH_A07G0563	GH_D11G2740
GH_A04G0865	GH_A09G1730	GH_D09G1631			GH_D07G0330	GH_A07G0518	GH_D11G2737
GH_A04G0797	GH_A09G1716	GH_D09G1610			GH_D07G0307	GH_A07G0463	GH_D11G2735
GH_A04G0684	GH_A09G1690	GH_D09G1595			GH_D07G0300	GH_A07G0303	GH_D11G2726
GH_A04G0670	GH_A09G1684	GH_D09G1590			GH_D07G0249	GH_A07G0222	GH_D11G2710
GH_A04G0648	GH_A09G1572	GH_D09G1579			GH_D07G0232	GH_A07G0176	GH_D11G2705
GH_A04G0527	GH_A09G1555	GH_D09G1577			GH_D07G0221	GH_A07G0159	GH_D11G2703
GH_A04G0476	GH_A09G1528	GH_D09G1560			GH_D07G0217	GH_A07G0147	GH_D11G2702
GH_A04G0428	GH_A09G1525	GH_D09G1547			GH_D07G0157	GH_A07G0059	GH_D11G2697
GH_A04G0426	GH_A09G1523	GH_D09G1536			GH_D07G0156	GH_A07G0039	GH_D11G2693
GH_A04G0416	GH_A09G1506	GH_D09G1517			GH_D07G0102	GH_A07G0032	GH_D11G2689
GH_A04G0318	GH_A09G1414	GH_D09G1503			GH_D07G0034	GH_A06G2075	GH_D11G2685
GH_A04G0260	GH_A09G1288	GH_D09G1474			GH_D07G0028	GH_A06G2051	GH_D11G2672
GH_A04G0201	GH_A09G1201	GH_D09G1447			GH_D07G0017	GH_A06G1887	GH_D11G2669
GH_A03G2156	GH_A09G1166	GH_D09G1435			GH_D07G0016	GH_A06G1793	GH_D11G2662
GH_A03G2148	GH_A09G1006	GH_D09G1427			GH_D06G2330	GH_A06G1662	GH_D11G2654
GH_A03G1922	GH_A09G0998	GH_D09G1424			GH_D06G2325	GH_A06G1542	GH_D11G2624
GH_A03G1717	GH_A09G0997	GH_D09G1420			GH_D06G2315	GH_A06G1539	GH_D11G2621
GH_A03G1532	GH_A09G0994	GH_D09G1419			GH_D06G2303	GH_A06G1471	GH_D11G2604
GH_A03G1530	GH_A09G0926	GH_D09G1405			GH_D06G2296	GH_A06G1397	GH_D11G2592
GH_A03G1353	GH_A09G0700	GH_D09G1373			GH_D06G2276	GH_A06G1390	GH_D11G2586
GH_A03G1316	GH_A09G0671	GH_D09G1368			GH_D06G2274	GH_A06G1353	GH_D11G2580
GH_A03G1280	GH_A09G0371	GH_D09G1351			GH_D06G2199	GH_A06G1337	GH_D11G2562
GH_A03G1267	GH_A09G0369	GH_D09G1329			GH_D06G2166	GH_A06G1307	GH_D11G2549
GH_A03G1250	GH_A09G0246	GH_D09G1312			GH_D06G2155	GH_A06G1272	GH_D11G2545
GH_A03G1240	GH_A09G0208	GH_D09G1277			GH_D06G2148	GH_A06G1201	GH_D11G2544
GH_A03G1167	GH_A09G0199	GH_D09G1246			GH_D06G2129	GH_A06G1197	GH_D11G2541
GH_A03G1067	GH_A09G0195	GH_D09G1217			GH_D06G2116	GH_A06G1196	GH_D11G2533
GH_A03G0757	GH_A09G0194	GH_D09G1211			GH_D06G2101	GH_A06G1167	GH_D11G2430
GH_A03G0694	GH_A09G0135	GH_D09G1197			GH_D06G2095	GH_A06G1087	GH_D11G2414
GH_A03G0667	GH_A09G0128	GH_D09G1183			GH_D06G2094	GH_A06G0909	GH_D11G2411
GH_A03G0614	GH_A09G0093	GH_D09G1149			GH_D06G2060	GH_A06G0874	GH_D11G2399
GH_A03G0438	GH_A08G2540	GH_D09G1139			GH_D06G2044	GH_A06G0871	GH_D11G2387
GH_A03G0417	GH_A08G2523	GH_D09G1129			GH_D06G2039	GH_A06G0835	GH_D11G2378
GH_A03G0335	GH_A08G2460	GH_D09G1119			GH_D06G1975	GH_A06G0689	GH_D11G2368
GH_A03G0297	GH_A08G2431	GH_D09G1084			GH_D06G1956	GH_A06G0683	GH_D11G2358
GH_A03G0235	GH_A08G2408	GH_D09G1083			GH_D06G1949	GH_A06G0607	GH_D11G2357
GH_A03G0225	GH_A08G2322	GH_D09G1042			GH_D06G1915	GH_A06G0605	GH_D11G2350
GH_A03G0193	GH_A08G2307	GH_D09G1029			GH_D06G1904	GH_A06G0525	GH_D11G2334
GH_A03G0140	GH_A08G2288	GH_D09G1022			GH_D06G1897	GH_A06G0511	GH_D11G2302
GH_A03G0137	GH_A08G2144	GH_D09G1017			GH_D06G1857	GH_A06G0408	GH_D11G2293
GH_A03G0057	GH_A08G2141	GH_D09G1012			GH_D06G1812	GH_A06G0375	GH_D11G2280
GH_A02G1800	GH_A08G2096	GH_D09G0998			GH_D06G1805	GH_A06G0341	GH_D11G2185
GH_A02G1526	GH_A08G1980	GH_D09G0992			GH_D06G1804	GH_A06G0300	GH_D11G2181
GH_A02G1426	GH_A08G1861	GH_D09G0986			GH_D06G1799	GH_A06G0286	GH_D11G2180
GH_A02G1270	GH_A08G1790	GH_D09G0981			GH_D06G1797	GH_A06G0246	GH_D11G2158
GH_A02G1211	GH_A08G1697	GH_D09G0953			GH_D06G1794	GH_A06G0210	GH_D11G2156
GH_A02G1156	GH_A08G1663	GH_D09G0908			GH_D06G1793	GH_A06G0158	GH_D11G2135
GH_A02G0956	GH_A08G1637	GH_D09G0846			GH_D06G1764	GH_A06G0145	GH_D11G2132
GH_A02G0941	GH_A08G1504	GH_D09G0834			GH_D06G1727	GH_A06G0138	GH_D11G2121
GH_A02G0864	GH_A08G1420	GH_D09G0712			GH_D06G1721	GH_A06G0120	GH_D11G2120
GH_A02G0846	GH_A08G1353	GH_D09G0700			GH_D06G1663	GH_A06G0114	GH_D11G2082
GH_A02G0764	GH_A08G1347	GH_D09G0609			GH_D06G1651	GH_A06G0084	GH_D11G2081
GH_A02G0679	GH_A08G1339	GH_D09G0554			GH_D06G1650	GH_A06G0062	GH_D11G2076
GH_A02G0569	GH_A08G1272	GH_D09G0533			GH_D06G1646	GH_A06G0041	GH_D11G2074
GH_A02G0553	GH_A08G1231	GH_D09G0528			GH_D06G1634	GH_A06G0038	GH_D11G2071
GH_A02G0528	GH_A08G1201	GH_D09G0509			GH_D06G1622	GH_A06G0027	GH_D11G2051
GH_A02G0495	GH_A08G1118	GH_D09G0496			GH_D06G1620	GH_A05G3961	GH_D11G2036
GH_A02G0434	GH_A08G1095	GH_D09G0472			GH_D06G1616	GH_A05G3944	GH_D11G2035
GH_A02G0379	GH_A08G1001	GH_D09G0460			GH_D06G1553	GH_A05G3826	GH_D11G2022
GH_A02G0220	GH_A08G0993	GH_D09G0429			GH_D06G1485	GH_A05G3675	GH_D11G2012
GH_A02G0178	GH_A08G0900	GH_D09G0401			GH_D06G1476	GH_A05G3659	GH_D11G2010
GH_A01G2083	GH_A08G0825	GH_D09G0392			GH_D06G1471	GH_A05G3408	GH_D11G2009
GH_A01G2079	GH_A08G0822	GH_D09G0378			GH_D06G1453	GH_A05G3397	GH_D11G1986
GH_A01G1988	GH_A08G0809	GH_D09G0340			GH_D06G1452	GH_A05G3357	GH_D11G1980
GH_A01G1928	GH_A08G0785	GH_D09G0336			GH_D06G1450	GH_A05G3325	GH_D11G1961
GH_A01G1911	GH_A08G0726	GH_D09G0310			GH_D06G1434	GH_A05G3314	GH_D11G1949
GH_A01G1909	GH_A08G0704	GH_D09G0306			GH_D06G1431	GH_A05G3304	GH_D11G1930
GH_A01G1839	GH_A08G0668	GH_D09G0264			GH_D06G1409	GH_A05G3170	GH_D11G1910
GH_A01G1764	GH_A08G0528	GH_D09G0219			GH_D06G1345	GH_A05G3147	GH_D11G1909
GH_A01G1537	GH_A08G0512	GH_D09G0184			GH_D06G1343	GH_A05G3097	GH_D11G1908
GH_A01G1221	GH_A08G0353	GH_D09G0172			GH_D06G1302	GH_A05G2990	GH_D11G1907
GH_A01G1219	GH_A08G0347	GH_D09G0160			GH_D06G1284	GH_A05G2885	GH_D11G1889
GH_A01G1184	GH_A08G0189	GH_D09G0144			GH_D06G1188	GH_A05G2862	GH_D11G1884
GH_A01G0876	GH_A08G0093	GH_D09G0142			GH_D06G1157	GH_A05G2861	GH_D11G1832
GH_A01G0780	GH_A08G0091	GH_D09G0107			GH_D06G1118	GH_A05G2805	GH_D11G1830
GH_A01G0767	GH_A08G0014	GH_D09G0097			GH_D06G1078	GH_A05G2794	GH_D11G1821
GH_A01G0755	GH_A08G0011	GH_D09G0070			GH_D06G1077	GH_A05G2724	GH_D11G1774
GH_A01G0737	GH_A07G2274	GH_D08G2757			GH_D06G1065	GH_A05G2594	GH_D11G1769
GH_A01G0670	GH_A07G2126	GH_D08G2756			GH_D06G1061	GH_A05G2571	GH_D11G1757
GH_A01G0624	GH_A07G2098	GH_D08G2703			GH_D06G1019	GH_A05G2535	GH_D11G1730
GH_A01G0605	GH_A07G2079	GH_D08G2628			GH_D06G1018	GH_A05G2514	GH_D11G1715
GH_A01G0563	GH_A07G2004	GH_D08G2620			GH_D06G1004	GH_A05G2483	GH_D11G1707
GH_A01G0534	GH_A07G1922	GH_D08G2609			GH_D06G0983	GH_A05G2474	GH_D11G1677
GH_A01G0449	GH_A07G1895	GH_D08G2598			GH_D06G0968	GH_A05G2470	GH_D11G1642
GH_A01G0417	GH_A07G1775	GH_D08G2595			GH_D06G0890	GH_A05G2466	GH_D11G1627
GH_A01G0389	GH_A07G1726	GH_D08G2583			GH_D06G0884	GH_A05G2401	GH_D11G1622
	GH_A07G1711	GH_D08G2570			GH_D06G0862	GH_A05G2380	GH_D11G1619
	GH_A07G1580	GH_D08G2556			GH_D06G0825	GH_A05G2369	GH_D11G1617
	GH_A07G1385	GH_D08G2552			GH_D06G0817	GH_A05G2246	GH_D11G1577
	GH_A07G1349	GH_D08G2479			GH_D06G0812	GH_A05G2227	GH_D11G1576
	GH_A07G1324	GH_D08G2441			GH_D06G0796	GH_A05G2143	GH_D11G1574
	GH_A07G1274	GH_D08G2429			GH_D06G0794	GH_A05G2131	GH_D11G1548
	GH_A07G1252	GH_D08G2425			GH_D06G0788	GH_A05G2041	GH_D11G1542
	GH_A07G1248	GH_D08G2397			GH_D06G0778	GH_A05G2022	GH_D11G1492
	GH_A07G1030	GH_D08G2374			GH_D06G0721	GH_A05G1989	GH_D11G1479
	GH_A07G1027	GH_D08G2362			GH_D06G0675	GH_A05G1938	GH_D11G1475
	GH_A07G1007	GH_D08G2355			GH_D06G0546	GH_A05G1931	GH_D11G1463
	GH_A07G1004	GH_D08G2345			GH_D06G0525	GH_A05G1888	GH_D11G1457
	GH_A07G1001	GH_D08G2314			GH_D06G0470	GH_A05G1864	GH_D11G1446
	GH_A07G0982	GH_D08G2304			GH_D06G0418	GH_A05G1863	GH_D11G1439
	GH_A07G0981	GH_D08G2285			GH_D06G0413	GH_A05G1800	GH_D11G1437
	GH_A07G0776	GH_D08G2279			GH_D06G0391	GH_A05G1763	GH_D11G1435
	GH_A07G0712	GH_D08G2277			GH_D06G0382	GH_A05G1737	GH_D11G1412
	GH_A07G0676	GH_D08G2256			GH_D06G0378	GH_A05G1723	GH_D11G1400
	GH_A07G0671	GH_D08G2253			GH_D06G0373	GH_A05G1711	GH_D11G1395
	GH_A07G0668	GH_D08G2205			GH_D06G0337	GH_A05G1680	GH_D11G1394
	GH_A07G0626	GH_D08G2174			GH_D06G0321	GH_A05G1666	GH_D11G1382
	GH_A07G0598	GH_D08G2171			GH_D06G0276	GH_A05G1626	GH_D11G1381
	GH_A07G0494	GH_D08G2168			GH_D06G0267	GH_A05G1619	GH_D11G1379
	GH_A07G0422	GH_D08G2121			GH_D06G0238	GH_A05G1585	GH_D11G1377
	GH_A07G0328	GH_D08G2119			GH_D06G0232	GH_A05G1578	GH_D11G1348
	GH_A07G0226	GH_D08G2116			GH_D06G0190	GH_A05G1557	GH_D11G1347
	GH_A07G0188	GH_D08G2060			GH_D06G0151	GH_A05G1546	GH_D11G1338
	GH_A07G0182	GH_D08G2033			GH_D06G0149	GH_A05G1486	GH_D11G1311
	GH_A07G0115	GH_D08G1970			GH_D06G0147	GH_A05G1479	GH_D11G1305
	GH_A07G0111	GH_D08G1956			GH_D06G0139	GH_A05G1406	GH_D11G1298
	GH_A07G0082	GH_D08G1950			GH_D06G0111	GH_A05G1376	GH_D11G1291
	GH_A07G0069	GH_D08G1902			GH_D06G0036	GH_A05G1330	GH_D11G1281
	GH_A06G2118	GH_D08G1876			GH_D06G0009	GH_A05G1210	GH_D11G1280
	GH_A06G2089	GH_D08G1859			GH_D05G3938	GH_A05G1175	GH_D11G1279
	GH_A06G2063	GH_D08G1799			GH_D05G3908	GH_A05G1155	GH_D11G1273
	GH_A06G1999	GH_D08G1798			GH_D05G3884	GH_A05G1090	GH_D11G1272
	GH_A06G1970	GH_D08G1793			GH_D05G3876	GH_A05G1068	GH_D11G1271
	GH_A06G1947	GH_D08G1777			GH_D05G3848	GH_A05G1067	GH_D11G1270
	GH_A06G1918	GH_D08G1774			GH_D05G3827	GH_A05G1035	GH_D11G1267
	GH_A06G1885	GH_D08G1771			GH_D05G3811	GH_A05G0940	GH_D11G1264
	GH_A06G1872	GH_D08G1754			GH_D05G3810	GH_A05G0919	GH_D11G1252
	GH_A06G1864	GH_D08G1753			GH_D05G3762	GH_A05G0911	GH_D11G1246
	GH_A06G1857	GH_D08G1745			GH_D05G3751	GH_A05G0884	GH_D11G1243
	GH_A06G1855	GH_D08G1728			GH_D05G3741	GH_A05G0864	GH_D11G1242
	GH_A06G1785	GH_D08G1721			GH_D05G3735	GH_A05G0860	GH_D11G1223
	GH_A06G1721	GH_D08G1705			GH_D05G3725	GH_A05G0783	GH_D11G1215
	GH_A06G1713	GH_D08G1663			GH_D05G3597	GH_A05G0747	GH_D11G1213
	GH_A06G1694	GH_D08G1659			GH_D05G3595	GH_A05G0730	GH_D11G1211
	GH_A06G1689	GH_D08G1643			GH_D05G3592	GH_A05G0692	GH_D11G1199
	GH_A06G1645	GH_D08G1642			GH_D05G3557	GH_A05G0621	GH_D11G1186
	GH_A06G1496	GH_D08G1566			GH_D05G3516	GH_A05G0602	GH_D11G1173
	GH_A06G1419	GH_D08G1557			GH_D05G3501	GH_A05G0548	GH_D11G1168
	GH_A06G1386	GH_D08G1493			GH_D05G3498	GH_A05G0421	GH_D11G1167
	GH_A06G1385	GH_D08G1467			GH_D05G3477	GH_A05G0361	GH_D11G1150
	GH_A06G1330	GH_D08G1420			GH_D05G3442	GH_A05G0275	GH_D11G1145
	GH_A06G1290	GH_D08G1419			GH_D05G3430	GH_A05G0270	GH_D11G1131
	GH_A06G1231	GH_D08G1408			GH_D05G3413	GH_A05G0253	GH_D11G1126
	GH_A06G1081	GH_D08G1405			GH_D05G3405	GH_A05G0241	GH_D11G1103
	GH_A06G0978	GH_D08G1397			GH_D05G3402	GH_A05G0234	GH_D11G1101
	GH_A06G0976	GH_D08G1370			GH_D05G3348	GH_A05G0224	GH_D11G1099
	GH_A06G0969	GH_D08G1364			GH_D05G3327	GH_A05G0152	GH_D11G1085
	GH_A06G0962	GH_D08G1361			GH_D05G3325	GH_A05G0130	GH_D11G1070
	GH_A06G0944	GH_D08G1343			GH_D05G3260	GH_A05G0122	GH_D11G1066
	GH_A06G0802	GH_D08G1340			GH_D05G3165	GH_A05G0086	GH_D11G1062
	GH_A06G0745	GH_D08G1320			GH_D05G3121	GH_A05G0056	GH_D11G1054
	GH_A06G0656	GH_D08G1279			GH_D05G3114	GH_A05G0027	GH_D11G1051
	GH_A06G0594	GH_D08G1276			GH_D05G3113	GH_A05G0009	GH_D11G1050
	GH_A06G0570	GH_D08G1275			GH_D05G3093	GH_A04G1444	GH_D11G1048
	GH_A06G0526	GH_D08G1263			GH_D05G3090	GH_A04G1385	GH_D11G1046
	GH_A06G0507	GH_D08G1262			GH_D05G3079	GH_A04G1363	GH_D11G1042
	GH_A06G0492	GH_D08G1258			GH_D05G3012	GH_A04G1295	GH_D11G1025
	GH_A06G0451	GH_D08G1235			GH_D05G2987	GH_A04G1174	GH_D11G1011
	GH_A06G0437	GH_D08G1204			GH_D05G2907	GH_A04G1155	GH_D11G1004
	GH_A06G0433	GH_D08G1201			GH_D05G2818	GH_A04G1076	GH_D11G1003
	GH_A06G0385	GH_D08G1184			GH_D05G2776	GH_A04G1008	GH_D11G0998
	GH_A06G0367	GH_D08G1179			GH_D05G2757	GH_A04G0928	GH_D11G0980
	GH_A06G0338	GH_D08G1138			GH_D05G2708	GH_A04G0887	GH_D11G0978
	GH_A06G0238	GH_D08G1135			GH_D05G2690	GH_A04G0881	GH_D11G0977
	GH_A06G0212	GH_D08G1132			GH_D05G2688	GH_A04G0874	GH_D11G0962
	GH_A06G0209	GH_D08G1123			GH_D05G2687	GH_A04G0858	GH_D11G0957
	GH_A06G0196	GH_D08G1106			GH_D05G2676	GH_A04G0786	GH_D11G0948
	GH_A06G0189	GH_D08G1100			GH_D05G2641	GH_A04G0761	GH_D11G0938
	GH_A06G0188	GH_D08G1099			GH_D05G2626	GH_A04G0738	GH_D11G0925
	GH_A06G0031	GH_D08G1015			GH_D05G2616	GH_A04G0723	GH_D11G0918
	GH_A06G0025	GH_D08G1008			GH_D05G2611	GH_A04G0708	GH_D11G0914
	GH_A06G0011	GH_D08G1003			GH_D05G2585	GH_A04G0707	GH_D11G0910
	GH_A06G0001	GH_D08G0962			GH_D05G2563	GH_A04G0660	GH_D11G0906
	GH_A05G3929	GH_D08G0928			GH_D05G2542	GH_A04G0641	GH_D11G0844
	GH_A05G3910	GH_D08G0914			GH_D05G2522	GH_A04G0629	GH_D11G0809
	GH_A05G3837	GH_D08G0887			GH_D05G2494	GH_A04G0622	GH_D11G0770
	GH_A05G3834	GH_D08G0865			GH_D05G2492	GH_A04G0343	GH_D11G0768
	GH_A05G3794	GH_D08G0847			GH_D05G2479	GH_A04G0321	GH_D11G0761
	GH_A05G3652	GH_D08G0789			GH_D05G2475	GH_A04G0261	GH_D11G0738
	GH_A05G3635	GH_D08G0748			GH_D05G2357	GH_A04G0181	GH_D11G0709
	GH_A05G3615	GH_D08G0741			GH_D05G2226	GH_A04G0160	GH_D11G0688
	GH_A05G3579	GH_D08G0709			GH_D05G2225	GH_A04G0133	GH_D11G0685
	GH_A05G3573	GH_D08G0671			GH_D05G2224	GH_A04G0131	GH_D11G0681
	GH_A05G3468	GH_D08G0669			GH_D05G2185	GH_A04G0083	GH_D11G0658
	GH_A05G3425	GH_D08G0664			GH_D05G2179	GH_A04G0030	GH_D11G0639
	GH_A05G3323	GH_D08G0655			GH_D05G2178	GH_A04G0006	GH_D11G0632
	GH_A05G3229	GH_D08G0636			GH_D05G2172	GH_A03G2152	GH_D11G0623
	GH_A05G3221	GH_D08G0613			GH_D05G2161	GH_A03G2117	GH_D11G0606
	GH_A05G3219	GH_D08G0610			GH_D05G2114	GH_A03G2082	GH_D11G0598
	GH_A05G3153	GH_D08G0597			GH_D05G2106	GH_A03G2026	GH_D11G0593
	GH_A05G3137	GH_D08G0577			GH_D05G2094	GH_A03G1970	GH_D11G0586
	GH_A05G3136	GH_D08G0575			GH_D05G2081	GH_A03G1923	GH_D11G0538
	GH_A05G3111	GH_D08G0562			GH_D05G2059	GH_A03G1898	GH_D11G0525
	GH_A05G2986	GH_D08G0544			GH_D05G2045	GH_A03G1823	GH_D11G0517
	GH_A05G2816	GH_D08G0536			GH_D05G2013	GH_A03G1810	GH_D11G0506
	GH_A05G2727	GH_D08G0529			GH_D05G2002	GH_A03G1745	GH_D11G0495
	GH_A05G2670	GH_D08G0509			GH_D05G1999	GH_A03G1662	GH_D11G0486
	GH_A05G2630	GH_D08G0503			GH_D05G1990	GH_A03G1618	GH_D11G0477
	GH_A05G2618	GH_D08G0450			GH_D05G1970	GH_A03G1199	GH_D11G0468
	GH_A05G2591	GH_D08G0445			GH_D05G1968	GH_A03G1152	GH_D11G0463
	GH_A05G2556	GH_D08G0433			GH_D05G1963	GH_A03G1047	GH_D11G0460
	GH_A05G2399	GH_D08G0401			GH_D05G1933	GH_A03G1045	GH_D11G0449
	GH_A05G2333	GH_D08G0357			GH_D05G1912	GH_A03G0977	GH_D11G0443
	GH_A05G2273	GH_D08G0238			GH_D05G1893	GH_A03G0798	GH_D11G0438
	GH_A05G2255	GH_D08G0168			GH_D05G1875	GH_A03G0500	GH_D11G0432
	GH_A05G2237	GH_D08G0135			GH_D05G1871	GH_A03G0309	GH_D11G0429
	GH_A05G2169	GH_D08G0092			GH_D05G1854	GH_A03G0264	GH_D11G0427
	GH_A05G2163	GH_D08G0042			GH_D05G1835	GH_A03G0080	GH_D11G0426
	GH_A05G2118	GH_D08G0036			GH_D05G1812	GH_A02G1576	GH_D11G0415
	GH_A05G2047	GH_D08G0006			GH_D05G1777	GH_A02G1512	GH_D11G0386
	GH_A05G1998	GH_D07G2458			GH_D05G1759	GH_A02G1475	GH_D11G0370
	GH_A05G1978	GH_D07G2455			GH_D05G1751	GH_A02G1450	GH_D11G0301
	GH_A05G1954	GH_D07G2450			GH_D05G1740	GH_A02G1410	GH_D11G0287
	GH_A05G1952	GH_D07G2407			GH_D05G1739	GH_A02G1265	GH_D11G0281
	GH_A05G1948	GH_D07G2375			GH_D05G1659	GH_A02G1226	GH_D11G0278
	GH_A05G1906	GH_D07G2371			GH_D05G1657	GH_A02G1143	GH_D11G0237
	GH_A05G1870	GH_D07G2368			GH_D05G1639	GH_A02G1042	GH_D11G0213
	GH_A05G1865	GH_D07G2358			GH_D05G1611	GH_A02G1003	GH_D11G0196
	GH_A05G1849	GH_D07G2351			GH_D05G1595	GH_A02G0951	GH_D11G0186
	GH_A05G1840	GH_D07G2329			GH_D05G1532	GH_A02G0939	GH_D11G0166
	GH_A05G1805	GH_D07G2320			GH_D05G1514	GH_A02G0591	GH_D11G0164
	GH_A05G1739	GH_D07G2310			GH_D05G1480	GH_A02G0402	GH_D11G0154
	GH_A05G1735	GH_D07G2286			GH_D05G1471	GH_A02G0166	GH_D11G0140
	GH_A05G1688	GH_D07G2268			GH_D05G1460	GH_A02G0165	GH_D11G0133
	GH_A05G1670	GH_D07G2226			GH_D05G1442	GH_A02G0134	GH_D11G0117
	GH_A05G1659	GH_D07G2220			GH_D05G1418	GH_A01G2126	GH_D11G0093
	GH_A05G1645	GH_D07G2210			GH_D05G1409	GH_A01G2010	GH_D11G0077
	GH_A05G1576	GH_D07G2208			GH_D05G1392	GH_A01G1999	GH_D11G0067
	GH_A05G1554	GH_D07G2207			GH_D05G1388	GH_A01G1991	GH_D11G0063
	GH_A05G1469	GH_D07G2204			GH_D05G1337	GH_A01G1925	GH_D11G0058
	GH_A05G1457	GH_D07G2197			GH_D05G1331	GH_A01G1658	GH_D11G0043
	GH_A05G1453	GH_D07G2178			GH_D05G1325	GH_A01G1604	GH_D11G0038
	GH_A05G1416	GH_D07G2142			GH_D05G1297	GH_A01G1463	GH_D11G0013
	GH_A05G1356	GH_D07G2126			GH_D05G1201	GH_A01G1247	GH_D10G2645
	GH_A05G1310	GH_D07G2124			GH_D05G1199	GH_A01G1208	GH_D10G2598
	GH_A05G1281	GH_D07G2092			GH_D05G1197	GH_A01G1111	GH_D10G2594
	GH_A05G1268	GH_D07G2091			GH_D05G1168	GH_A01G1053	GH_D10G2583
	GH_A05G1164	GH_D07G2080			GH_D05G1157	GH_A01G0870	GH_D10G2582
	GH_A05G1125	GH_D07G2050			GH_D05G1137	GH_A01G0782	GH_D10G2579
	GH_A05G1117	GH_D07G2044			GH_D05G1136	GH_A01G0775	GH_D10G2566
	GH_A05G1087	GH_D07G2010			GH_D05G1112	GH_A01G0661	GH_D10G2549
	GH_A05G1048	GH_D07G2002			GH_D05G1106	GH_A01G0599	GH_D10G2544
	GH_A05G0980	GH_D07G1938			GH_D05G1100	GH_A01G0594	GH_D10G2531
	GH_A05G0966	GH_D07G1920			GH_D05G1095	GH_A01G0549	GH_D10G2528
	GH_A05G0954	GH_D07G1913			GH_D05G1084	GH_A01G0486	GH_D10G2523
	GH_A05G0906	GH_D07G1873			GH_D05G1074	GH_A01G0344	GH_D10G2522
	GH_A05G0875	GH_D07G1858			GH_D05G1031	GH_A01G0237	GH_D10G2515
	GH_A05G0861	GH_D07G1845			GH_D05G1019		GH_D10G2484
	GH_A05G0821	GH_D07G1832			GH_D05G1000		GH_D10G2469
	GH_A05G0814	GH_D07G1829			GH_D05G0991		GH_D10G2466
	GH_A05G0639	GH_D07G1826			GH_D05G0962		GH_D10G2444
	GH_A05G0597	GH_D07G1802			GH_D05G0957		GH_D10G2427
	GH_A05G0554	GH_D07G1777			GH_D05G0886		GH_D10G2417
	GH_A05G0533	GH_D07G1761			GH_D05G0875		GH_D10G2408
	GH_A05G0485	GH_D07G1759			GH_D05G0873		GH_D10G2406
	GH_A05G0457	GH_D07G1739			GH_D05G0870		GH_D10G2394
	GH_A05G0443	GH_D07G1706			GH_D05G0825		GH_D10G2388
	GH_A05G0429	GH_D07G1665			GH_D05G0815		GH_D10G2361
	GH_A05G0319	GH_D07G1663			GH_D05G0803		GH_D10G2359
	GH_A05G0280	GH_D07G1649			GH_D05G0789		GH_D10G2353
	GH_A05G0229	GH_D07G1624			GH_D05G0763		GH_D10G2333
	GH_A05G0143	GH_D07G1620			GH_D05G0731		GH_D10G2311
	GH_A05G0115	GH_D07G1595			GH_D05G0730		GH_D10G2305
	GH_A05G0111	GH_D07G1565			GH_D05G0716		GH_D10G2303
	GH_A05G0030	GH_D07G1559			GH_D05G0708		GH_D10G2302
	GH_A04G1433	GH_D07G1557			GH_D05G0639		GH_D10G2299
	GH_A04G1398	GH_D07G1543			GH_D05G0601		GH_D10G2257
	GH_A04G1279	GH_D07G1483			GH_D05G0589		GH_D10G2220
	GH_A04G1261	GH_D07G1466			GH_D05G0577		GH_D10G2215
	GH_A04G1242	GH_D07G1453			GH_D05G0560		GH_D10G2211
	GH_A04G1218	GH_D07G1444			GH_D05G0487		GH_D10G2163
	GH_A04G1074	GH_D07G1441			GH_D05G0485		GH_D10G2158
	GH_A04G1047	GH_D07G1437			GH_D05G0421		GH_D10G2153
	GH_A04G0959	GH_D07G1410			GH_D05G0411		GH_D10G2149
	GH_A04G0872	GH_D07G1397			GH_D05G0408		GH_D10G2144
	GH_A04G0782	GH_D07G1392			GH_D05G0407		GH_D10G2142
	GH_A04G0746	GH_D07G1369			GH_D05G0388		GH_D10G2123
	GH_A04G0703	GH_D07G1366			GH_D05G0378		GH_D10G2108
	GH_A04G0592	GH_D07G1359			GH_D05G0371		GH_D10G2093
	GH_A04G0581	GH_D07G1352			GH_D05G0324		GH_D10G2088
	GH_A04G0578	GH_D07G1305			GH_D05G0303		GH_D10G2086
	GH_A04G0508	GH_D07G1284			GH_D05G0285		GH_D10G2077
	GH_A04G0502	GH_D07G1264			GH_D05G0270		GH_D10G2073
	GH_A04G0493	GH_D07G1259			GH_D05G0269		GH_D10G2071
	GH_A04G0455	GH_D07G1257			GH_D05G0264		GH_D10G2057
	GH_A04G0287	GH_D07G1192			GH_D05G0249		GH_D10G2050
	GH_A04G0273	GH_D07G1188			GH_D05G0247		GH_D10G2049
	GH_A04G0219	GH_D07G1176			GH_D05G0230		GH_D10G2044
	GH_A04G0206	GH_D07G1165			GH_D05G0213		GH_D10G2040
	GH_A04G0204	GH_D07G1130			GH_D05G0209		GH_D10G2001
	GH_A04G0114	GH_D07G1113			GH_D05G0205		GH_D10G1991
	GH_A03G2149	GH_D07G1111			GH_D05G0196		GH_D10G1935
	GH_A03G2107	GH_D07G1089			GH_D05G0150		GH_D10G1882
	GH_A03G2069	GH_D07G1072			GH_D05G0056		GH_D10G1840
	GH_A03G2049	GH_D07G1062			GH_D05G0050		GH_D10G1818
	GH_A03G2022	GH_D07G1052			GH_D05G0023		GH_D10G1811
	GH_A03G2012	GH_D07G1016			GH_D05G0021		GH_D10G1769
	GH_A03G1870	GH_D07G1011			GH_D04G2011		GH_D10G1751
	GH_A03G1865	GH_D07G0966			GH_D04G1927		GH_D10G1748
	GH_A03G1844	GH_D07G0965			GH_D04G1916		GH_D10G1719
	GH_A03G1706	GH_D07G0950			GH_D04G1900		GH_D10G1707
	GH_A03G1660	GH_D07G0941			GH_D04G1853		GH_D10G1686
	GH_A03G1619	GH_D07G0823			GH_D04G1830		GH_D10G1679
	GH_A03G1521	GH_D07G0804			GH_D04G1824		GH_D10G1678
	GH_A03G1457	GH_D07G0796			GH_D04G1823		GH_D10G1677
	GH_A03G1391	GH_D07G0782			GH_D04G1778		GH_D10G1673
	GH_A03G1390	GH_D07G0776			GH_D04G1714		GH_D10G1621
	GH_A03G1359	GH_D07G0761			GH_D04G1667		GH_D10G1603
	GH_A03G1296	GH_D07G0746			GH_D04G1654		GH_D10G1578
	GH_A03G1216	GH_D07G0745			GH_D04G1609		GH_D10G1565
	GH_A03G1188	GH_D07G0736			GH_D04G1604		GH_D10G1504
	GH_A03G1186	GH_D07G0713			GH_D04G1593		GH_D10G1495
	GH_A03G1151	GH_D07G0699			GH_D04G1547		GH_D10G1455
	GH_A03G1146	GH_D07G0679			GH_D04G1544		GH_D10G1453
	GH_A03G1111	GH_D07G0665			GH_D04G1498		GH_D10G1449
	GH_A03G1089	GH_D07G0641			GH_D04G1484		GH_D10G1431
	GH_A03G0930	GH_D07G0638			GH_D04G1475		GH_D10G1429
	GH_A03G0874	GH_D07G0571			GH_D04G1461		GH_D10G1427
	GH_A03G0629	GH_D07G0552			GH_D04G1323		GH_D10G1426
	GH_A03G0524	GH_D07G0548			GH_D04G1275		GH_D10G1422
	GH_A03G0407	GH_D07G0530			GH_D04G1270		GH_D10G1420
	GH_A03G0281	GH_D07G0522			GH_D04G1235		GH_D10G1399
	GH_A03G0255	GH_D07G0517			GH_D04G1233		GH_D10G1363
	GH_A03G0114	GH_D07G0488			GH_D04G1231		GH_D10G1362
	GH_A03G0051	GH_D07G0487			GH_D04G1220		GH_D10G1355
	GH_A03G0003	GH_D07G0476			GH_D04G1213		GH_D10G1353
	GH_A02G1781	GH_D07G0466			GH_D04G1209		GH_D10G1343
	GH_A02G1734	GH_D07G0432			GH_D04G1174		GH_D10G1332
	GH_A02G1689	GH_D07G0385			GH_D04G1106		GH_D10G1316
	GH_A02G1666	GH_D07G0380			GH_D04G1053		GH_D10G1314
	GH_A02G1614	GH_D07G0373			GH_D04G1051		GH_D10G1259
	GH_A02G1563	GH_D07G0371			GH_D04G1049		GH_D10G1253
	GH_A02G1442	GH_D07G0353			GH_D04G1046		GH_D10G1246
	GH_A02G0978	GH_D07G0339			GH_D04G1044		GH_D10G1232
	GH_A02G0689	GH_D07G0284			GH_D04G1043		GH_D10G1229
	GH_A02G0406	GH_D07G0283			GH_D04G1004		GH_D10G1207
	GH_A02G0365	GH_D07G0258			GH_D04G0880		GH_D10G1206
	GH_A02G0339	GH_D07G0246			GH_D04G0843		GH_D10G1205
	GH_A02G0063	GH_D07G0231			GH_D04G0842		GH_D10G1193
	GH_A01G2014	GH_D07G0188			GH_D04G0824		GH_D10G1156
	GH_A01G1972	GH_D07G0181			GH_D04G0788		GH_D10G1142
	GH_A01G1900	GH_D07G0169			GH_D04G0781		GH_D10G1125
	GH_A01G1889	GH_D07G0165			GH_D04G0735		GH_D10G1124
	GH_A01G1510	GH_D07G0161			GH_D04G0716		GH_D10G1116
	GH_A01G1374	GH_D07G0130			GH_D04G0709		GH_D10G1114
	GH_A01G1321	GH_D07G0128			GH_D04G0685		GH_D10G1103
	GH_A01G1244	GH_D07G0119			GH_D04G0663		GH_D10G1102
	GH_A01G1228	GH_D07G0094			GH_D04G0651		GH_D10G1101
	GH_A01G1051	GH_D07G0059			GH_D04G0626		GH_D10G1094
	GH_A01G1040	GH_D07G0051			GH_D04G0612		GH_D10G1085
	GH_A01G0862	GH_D07G0050			GH_D04G0553		GH_D10G1082
	GH_A01G0843	GH_D07G0041			GH_D04G0511		GH_D10G1081
	GH_A01G0824	GH_D07G0026			GH_D04G0504		GH_D10G1072
	GH_A01G0816	GH_D06G2371			GH_D04G0487		GH_D10G1061
	GH_A01G0712	GH_D06G2317			GH_D04G0478		GH_D10G1045
	GH_A01G0535	GH_D06G2312			GH_D04G0465		GH_D10G1036
	GH_A01G0415	GH_D06G2311			GH_D04G0444		GH_D10G1032
	GH_A01G0061	GH_D06G2309			GH_D04G0442		GH_D10G1031
		GH_D06G2293			GH_D04G0390		GH_D10G1011
		GH_D06G2290			GH_D04G0379		GH_D10G1006
		GH_D06G2281			GH_D04G0375		GH_D10G1005
		GH_D06G2270			GH_D04G0363		GH_D10G1003
		GH_D06G2264			GH_D04G0361		GH_D10G0992
		GH_D06G2248			GH_D04G0358		GH_D10G0950
		GH_D06G2243			GH_D04G0352		GH_D10G0936
		GH_D06G2242			GH_D04G0288		GH_D10G0934
		GH_D06G2208			GH_D04G0287		GH_D10G0930
		GH_D06G2204			GH_D04G0282		GH_D10G0925
		GH_D06G2135			GH_D04G0224		GH_D10G0923
		GH_D06G2133			GH_D04G0186		GH_D10G0922
		GH_D06G2037			GH_D04G0135		GH_D10G0897
		GH_D06G2009			GH_D04G0130		GH_D10G0885
		GH_D06G1979			GH_D03G1815		GH_D10G0877
		GH_D06G1959			GH_D03G1809		GH_D10G0864
		GH_D06G1958			GH_D03G1671		GH_D10G0861
		GH_D06G1933			GH_D03G1643		GH_D10G0834
		GH_D06G1901			GH_D03G1623		GH_D10G0832
		GH_D06G1819			GH_D03G1622		GH_D10G0823
		GH_D06G1817			GH_D03G1606		GH_D10G0811
		GH_D06G1816			GH_D03G1582		GH_D10G0740
		GH_D06G1806			GH_D03G1580		GH_D10G0738
		GH_D06G1775			GH_D03G1528		GH_D10G0719
		GH_D06G1761			GH_D03G1486		GH_D10G0708
		GH_D06G1755			GH_D03G1485		GH_D10G0692
		GH_D06G1730			GH_D03G1455		GH_D10G0691
		GH_D06G1715			GH_D03G1438		GH_D10G0690
		GH_D06G1683			GH_D03G1432		GH_D10G0689
		GH_D06G1671			GH_D03G1408		GH_D10G0685
		GH_D06G1668			GH_D03G1399		GH_D10G0648
		GH_D06G1657			GH_D03G1389		GH_D10G0641
		GH_D06G1642			GH_D03G1372		GH_D10G0630
		GH_D06G1629			GH_D03G1367		GH_D10G0606
		GH_D06G1594			GH_D03G1323		GH_D10G0603
		GH_D06G1593			GH_D03G1318		GH_D10G0596
		GH_D06G1592			GH_D03G1316		GH_D10G0591
		GH_D06G1590			GH_D03G1268		GH_D10G0590
		GH_D06G1586			GH_D03G1262		GH_D10G0569
		GH_D06G1578			GH_D03G1260		GH_D10G0568
		GH_D06G1572			GH_D03G1240		GH_D10G0566
		GH_D06G1570			GH_D03G1213		GH_D10G0565
		GH_D06G1542			GH_D03G1180		GH_D10G0564
		GH_D06G1538			GH_D03G1154		GH_D10G0557
		GH_D06G1523			GH_D03G1125		GH_D10G0541
		GH_D06G1500			GH_D03G1111		GH_D10G0523
		GH_D06G1497			GH_D03G1107		GH_D10G0518
		GH_D06G1490			GH_D03G1105		GH_D10G0505
		GH_D06G1428			GH_D03G1062		GH_D10G0502
		GH_D06G1423			GH_D03G1040		GH_D10G0499
		GH_D06G1362			GH_D03G1004		GH_D10G0494
		GH_D06G1337			GH_D03G0981		GH_D10G0491
		GH_D06G1301			GH_D03G0976		GH_D10G0490
		GH_D06G1289			GH_D03G0971		GH_D10G0489
		GH_D06G1287			GH_D03G0949		GH_D10G0480
		GH_D06G1281			GH_D03G0923		GH_D10G0464
		GH_D06G1221			GH_D03G0882		GH_D10G0461
		GH_D06G1219			GH_D03G0876		GH_D10G0445
		GH_D06G1215			GH_D03G0856		GH_D10G0438
		GH_D06G1197			GH_D03G0844		GH_D10G0437
		GH_D06G1176			GH_D03G0821		GH_D10G0410
		GH_D06G1166			GH_D03G0820		GH_D10G0383
		GH_D06G1145			GH_D03G0818		GH_D10G0370
		GH_D06G1136			GH_D03G0810		GH_D10G0367
		GH_D06G1093			GH_D03G0742		GH_D10G0355
		GH_D06G1076			GH_D03G0709		GH_D10G0342
		GH_D06G1049			GH_D03G0692		GH_D10G0327
		GH_D06G1048			GH_D03G0585		GH_D10G0324
		GH_D06G1012			GH_D03G0515		GH_D10G0298
		GH_D06G0998			GH_D03G0480		GH_D10G0261
		GH_D06G0994			GH_D03G0474		GH_D10G0240
		GH_D06G0992			GH_D03G0441		GH_D10G0230
		GH_D06G0865			GH_D03G0377		GH_D10G0218
		GH_D06G0842			GH_D03G0352		GH_D10G0191
		GH_D06G0793			GH_D03G0343		GH_D10G0188
		GH_D06G0767			GH_D03G0341		GH_D10G0187
		GH_D06G0761			GH_D03G0329		GH_D10G0183
		GH_D06G0745			GH_D03G0311		GH_D10G0181
		GH_D06G0727			GH_D03G0302		GH_D10G0177
		GH_D06G0658			GH_D03G0300		GH_D10G0163
		GH_D06G0613			GH_D03G0297		GH_D10G0162
		GH_D06G0581			GH_D03G0284		GH_D10G0142
		GH_D06G0576			GH_D03G0283		GH_D10G0110
		GH_D06G0575			GH_D03G0278		GH_D10G0099
		GH_D06G0566			GH_D03G0276		GH_D10G0097
		GH_D06G0562			GH_D03G0268		GH_D10G0080
		GH_D06G0537			GH_D03G0262		GH_D10G0074
		GH_D06G0497			GH_D03G0256		GH_D10G0054
		GH_D06G0490			GH_D03G0240		GH_D10G0046
		GH_D06G0487			GH_D03G0216		GH_D10G0018
		GH_D06G0479			GH_D03G0168		GH_D10G0010
		GH_D06G0472			GH_D03G0103		GH_D10G0006
		GH_D06G0461			GH_D03G0067		GH_D10G0005
		GH_D06G0458			GH_D03G0059		GH_D09G2480
		GH_D06G0457			GH_D03G0056		GH_D09G2476
		GH_D06G0433			GH_D03G0007		GH_D09G2427
		GH_D06G0415			GH_D02G2435		GH_D09G2419
		GH_D06G0389			GH_D02G2426		GH_D09G2406
		GH_D06G0353			GH_D02G2361		GH_D09G2401
		GH_D06G0344			GH_D02G2359		GH_D09G2399
		GH_D06G0303			GH_D02G2345		GH_D09G2385
		GH_D06G0300			GH_D02G2303		GH_D09G2368
		GH_D06G0291			GH_D02G2301		GH_D09G2355
		GH_D06G0282			GH_D02G2297		GH_D09G2330
		GH_D06G0219			GH_D02G2259		GH_D09G2327
		GH_D06G0218			GH_D02G2241		GH_D09G2307
		GH_D06G0181			GH_D02G2235		GH_D09G2305
		GH_D06G0179			GH_D02G2234		GH_D09G2285
		GH_D06G0170			GH_D02G2190		GH_D09G2255
		GH_D06G0168			GH_D02G2165		GH_D09G2252
		GH_D06G0166			GH_D02G2158		GH_D09G2247
		GH_D06G0161			GH_D02G2150		GH_D09G2243
		GH_D06G0141			GH_D02G2127		GH_D09G2199
		GH_D06G0100			GH_D02G2092		GH_D09G2198
		GH_D06G0094			GH_D02G2083		GH_D09G2184
		GH_D06G0089			GH_D02G2073		GH_D09G2165
		GH_D06G0062			GH_D02G2068		GH_D09G2147
		GH_D06G0054			GH_D02G2067		GH_D09G2139
		GH_D06G0048			GH_D02G2010		GH_D09G2124
		GH_D06G0047			GH_D02G1982		GH_D09G2111
		GH_D06G0045			GH_D02G1963		GH_D09G2100
		GH_D06G0035			GH_D02G1934		GH_D09G2099
		GH_D06G0032			GH_D02G1931		GH_D09G2097
		GH_D06G0025			GH_D02G1872		GH_D09G2071
		GH_D05G3924			GH_D02G1857		GH_D09G2066
		GH_D05G3922			GH_D02G1817		GH_D09G2065
		GH_D05G3888			GH_D02G1805		GH_D09G2052
		GH_D05G3834			GH_D02G1774		GH_D09G2051
		GH_D05G3830			GH_D02G1772		GH_D09G2048
		GH_D05G3770			GH_D02G1762		GH_D09G2031
		GH_D05G3744			GH_D02G1757		GH_D09G2020
		GH_D05G3719			GH_D02G1753		GH_D09G2019
		GH_D05G3711			GH_D02G1751		GH_D09G2016
		GH_D05G3705			GH_D02G1698		GH_D09G1986
		GH_D05G3701			GH_D02G1665		GH_D09G1985
		GH_D05G3655			GH_D02G1643		GH_D09G1922
		GH_D05G3654			GH_D02G1642		GH_D09G1899
		GH_D05G3641			GH_D02G1635		GH_D09G1890
		GH_D05G3638			GH_D02G1606		GH_D09G1870
		GH_D05G3626			GH_D02G1597		GH_D09G1869
		GH_D05G3620			GH_D02G1554		GH_D09G1856
		GH_D05G3615			GH_D02G1533		GH_D09G1855
		GH_D05G3558			GH_D02G1528		GH_D09G1854
		GH_D05G3536			GH_D02G1517		GH_D09G1846
		GH_D05G3510			GH_D02G1508		GH_D09G1817
		GH_D05G3483			GH_D02G1483		GH_D09G1808
		GH_D05G3436			GH_D02G1474		GH_D09G1805
		GH_D05G3435			GH_D02G1473		GH_D09G1803
		GH_D05G3427			GH_D02G1458		GH_D09G1796
		GH_D05G3363			GH_D02G1437		GH_D09G1776
		GH_D05G3360			GH_D02G1350		GH_D09G1773
		GH_D05G3347			GH_D02G1346		GH_D09G1740
		GH_D05G3331			GH_D02G1324		GH_D09G1737
		GH_D05G3267			GH_D02G1315		GH_D09G1716
		GH_D05G3257			GH_D02G1312		GH_D09G1705
		GH_D05G3098			GH_D02G1309		GH_D09G1698
		GH_D05G3040			GH_D02G1302		GH_D09G1693
		GH_D05G3036			GH_D02G1301		GH_D09G1674
		GH_D05G3018			GH_D02G1265		GH_D09G1665
		GH_D05G3003			GH_D02G1244		GH_D09G1662
		GH_D05G2993			GH_D02G1242		GH_D09G1651
		GH_D05G2965			GH_D02G1197		GH_D09G1632
		GH_D05G2951			GH_D02G1189		GH_D09G1613
		GH_D05G2935			GH_D02G1188		GH_D09G1601
		GH_D05G2898			GH_D02G1187		GH_D09G1585
		GH_D05G2873			GH_D02G1185		GH_D09G1551
		GH_D05G2856			GH_D02G0985		GH_D09G1549
		GH_D05G2803			GH_D02G0983		GH_D09G1529
		GH_D05G2795			GH_D02G0969		GH_D09G1528
		GH_D05G2711			GH_D02G0964		GH_D09G1516
		GH_D05G2709			GH_D02G0955		GH_D09G1509
		GH_D05G2704			GH_D02G0937		GH_D09G1501
		GH_D05G2697			GH_D02G0936		GH_D09G1500
		GH_D05G2696			GH_D02G0888		GH_D09G1496
		GH_D05G2679			GH_D02G0880		GH_D09G1494
		GH_D05G2666			GH_D02G0816		GH_D09G1489
		GH_D05G2659			GH_D02G0786		GH_D09G1465
		GH_D05G2623			GH_D02G0778		GH_D09G1460
		GH_D05G2621			GH_D02G0770		GH_D09G1449
		GH_D05G2598			GH_D02G0757		GH_D09G1441
		GH_D05G2589			GH_D02G0750		GH_D09G1431
		GH_D05G2553			GH_D02G0749		GH_D09G1417
		GH_D05G2532			GH_D02G0748		GH_D09G1416
		GH_D05G2518			GH_D02G0706		GH_D09G1409
		GH_D05G2515			GH_D02G0705		GH_D09G1399
		GH_D05G2514			GH_D02G0670		GH_D09G1367
		GH_D05G2491			GH_D02G0656		GH_D09G1360
		GH_D05G2480			GH_D02G0509		GH_D09G1350
		GH_D05G2397			GH_D02G0467		GH_D09G1332
		GH_D05G2395			GH_D02G0419		GH_D09G1324
		GH_D05G2355			GH_D02G0417		GH_D09G1320
		GH_D05G2348			GH_D02G0414		GH_D09G1317
		GH_D05G2345			GH_D02G0413		GH_D09G1313
		GH_D05G2338			GH_D02G0410		GH_D09G1302
		GH_D05G2333			GH_D02G0384		GH_D09G1298
		GH_D05G2332			GH_D02G0364		GH_D09G1286
		GH_D05G2316			GH_D02G0355		GH_D09G1276
		GH_D05G2297			GH_D02G0348		GH_D09G1275
		GH_D05G2294			GH_D02G0336		GH_D09G1262
		GH_D05G2288			GH_D02G0331		GH_D09G1261
		GH_D05G2259			GH_D02G0327		GH_D09G1255
		GH_D05G2258			GH_D02G0291		GH_D09G1235
		GH_D05G2255			GH_D02G0286		GH_D09G1232
		GH_D05G2234			GH_D02G0224		GH_D09G1223
		GH_D05G2222			GH_D02G0223		GH_D09G1208
		GH_D05G2214			GH_D02G0220		GH_D09G1207
		GH_D05G2210			GH_D02G0218		GH_D09G1177
		GH_D05G2202			GH_D02G0206		GH_D09G1170
		GH_D05G2199			GH_D02G0203		GH_D09G1161
		GH_D05G2180			GH_D02G0184		GH_D09G1145
		GH_D05G2170			GH_D02G0182		GH_D09G1132
		GH_D05G2166			GH_D02G0177		GH_D09G1111
		GH_D05G2160			GH_D02G0121		GH_D09G1110
		GH_D05G2155			GH_D02G0082		GH_D09G1096
		GH_D05G2145			GH_D02G0056		GH_D09G1082
		GH_D05G2142			GH_D02G0053		GH_D09G1081
		GH_D05G2140			GH_D02G0036		GH_D09G1078
		GH_D05G2130			GH_D02G0032		GH_D09G1076
		GH_D05G2126			GH_D02G0017		GH_D09G1068
		GH_D05G2116			GH_D01G2360		GH_D09G1051
		GH_D05G2095			GH_D01G2338		GH_D09G1043
		GH_D05G2079			GH_D01G2335		GH_D09G0976
		GH_D05G2068			GH_D01G2334		GH_D09G0944
		GH_D05G2064			GH_D01G2312		GH_D09G0943
		GH_D05G2057			GH_D01G2251		GH_D09G0937
		GH_D05G2055			GH_D01G2229		GH_D09G0900
		GH_D05G2033			GH_D01G2198		GH_D09G0869
		GH_D05G2001			GH_D01G2189		GH_D09G0862
		GH_D05G1997			GH_D01G2183		GH_D09G0859
		GH_D05G1975			GH_D01G2178		GH_D09G0854
		GH_D05G1967			GH_D01G2166		GH_D09G0853
		GH_D05G1954			GH_D01G2137		GH_D09G0851
		GH_D05G1931			GH_D01G2085		GH_D09G0836
		GH_D05G1927			GH_D01G2084		GH_D09G0832
		GH_D05G1926			GH_D01G2038		GH_D09G0802
		GH_D05G1923			GH_D01G2011		GH_D09G0797
		GH_D05G1918			GH_D01G2004		GH_D09G0785
		GH_D05G1887			GH_D01G1978		GH_D09G0779
		GH_D05G1839			GH_D01G1966		GH_D09G0776
		GH_D05G1826			GH_D01G1915		GH_D09G0762
		GH_D05G1820			GH_D01G1907		GH_D09G0755
		GH_D05G1792			GH_D01G1885		GH_D09G0736
		GH_D05G1779			GH_D01G1827		GH_D09G0728
		GH_D05G1721			GH_D01G1809		GH_D09G0722
		GH_D05G1720			GH_D01G1752		GH_D09G0715
		GH_D05G1716			GH_D01G1746		GH_D09G0711
		GH_D05G1694			GH_D01G1730		GH_D09G0701
		GH_D05G1682			GH_D01G1729		GH_D09G0691
		GH_D05G1665			GH_D01G1723		GH_D09G0687
		GH_D05G1649			GH_D01G1714		GH_D09G0681
		GH_D05G1645			GH_D01G1713		GH_D09G0680
		GH_D05G1644			GH_D01G1641		GH_D09G0671
		GH_D05G1642			GH_D01G1624		GH_D09G0670
		GH_D05G1605			GH_D01G1623		GH_D09G0660
		GH_D05G1586			GH_D01G1585		GH_D09G0648
		GH_D05G1573			GH_D01G1532		GH_D09G0646
		GH_D05G1567			GH_D01G1490		GH_D09G0629
		GH_D05G1564			GH_D01G1437		GH_D09G0628
		GH_D05G1552			GH_D01G1410		GH_D09G0606
		GH_D05G1542			GH_D01G1371		GH_D09G0541
		GH_D05G1513			GH_D01G1324		GH_D09G0529
		GH_D05G1510			GH_D01G1316		GH_D09G0527
		GH_D05G1482			GH_D01G1307		GH_D09G0520
		GH_D05G1439			GH_D01G1289		GH_D09G0511
		GH_D05G1430			GH_D01G1212		GH_D09G0498
		GH_D05G1424			GH_D01G1183		GH_D09G0497
		GH_D05G1417			GH_D01G1179		GH_D09G0493
		GH_D05G1400			GH_D01G1152		GH_D09G0471
		GH_D05G1390			GH_D01G1144		GH_D09G0470
		GH_D05G1366			GH_D01G1093		GH_D09G0462
		GH_D05G1359			GH_D01G1087		GH_D09G0453
		GH_D05G1353			GH_D01G1030		GH_D09G0449
		GH_D05G1351			GH_D01G0990		GH_D09G0447
		GH_D05G1339			GH_D01G0866		GH_D09G0426
		GH_D05G1296			GH_D01G0865		GH_D09G0422
		GH_D05G1292			GH_D01G0856		GH_D09G0408
		GH_D05G1233			GH_D01G0849		GH_D09G0394
		GH_D05G1226			GH_D01G0805		GH_D09G0369
		GH_D05G1214			GH_D01G0792		GH_D09G0313
		GH_D05G1198			GH_D01G0789		GH_D09G0299
		GH_D05G1142			GH_D01G0767		GH_D09G0272
		GH_D05G1127			GH_D01G0728		GH_D09G0267
		GH_D05G1115			GH_D01G0703		GH_D09G0237
		GH_D05G1062			GH_D01G0649		GH_D09G0236
		GH_D05G1059			GH_D01G0586		GH_D09G0226
		GH_D05G1055			GH_D01G0577		GH_D09G0185
		GH_D05G1054			GH_D01G0570		GH_D09G0176
		GH_D05G1051			GH_D01G0557		GH_D09G0167
		GH_D05G1039			GH_D01G0516		GH_D09G0135
		GH_D05G1037			GH_D01G0503		GH_D09G0133
		GH_D05G1014			GH_D01G0499		GH_D09G0119
		GH_D05G1010			GH_D01G0470		GH_D09G0113
		GH_D05G1009			GH_D01G0469		GH_D09G0073
		GH_D05G0989			GH_D01G0461		GH_D09G0067
		GH_D05G0988			GH_D01G0382		GH_D09G0066
		GH_D05G0985			GH_D01G0380		GH_D09G0059
		GH_D05G0969			GH_D01G0370		GH_D09G0047
		GH_D05G0964			GH_D01G0365		GH_D09G0037
		GH_D05G0945			GH_D01G0363		GH_D09G0023
		GH_D05G0929			GH_D01G0350		GH_D09G0009
		GH_D05G0899			GH_D01G0335		GH_D08G2761
		GH_D05G0896			GH_D01G0281		GH_D08G2759
		GH_D05G0894			GH_D01G0275		GH_D08G2752
		GH_D05G0893			GH_D01G0255		GH_D08G2725
		GH_D05G0890			GH_D01G0252		GH_D08G2702
		GH_D05G0867			GH_D01G0240		GH_D08G2700
		GH_D05G0856			GH_D01G0235		GH_D08G2695
		GH_D05G0852			GH_D01G0234		GH_D08G2677
		GH_D05G0842			GH_D01G0175		GH_D08G2674
		GH_D05G0808			GH_D01G0069		GH_D08G2673
		GH_D05G0753			GH_D01G0056		GH_D08G2649
		GH_D05G0739			GH_D01G0043		GH_D08G2624
		GH_D05G0687			GH_A13G2287		GH_D08G2619
		GH_D05G0671			GH_A13G2215		GH_D08G2613
		GH_D05G0668			GH_A13G2171		GH_D08G2565
		GH_D05G0649			GH_A13G2128		GH_D08G2563
		GH_D05G0623			GH_A13G2112		GH_D08G2557
		GH_D05G0574			GH_A13G2102		GH_D08G2533
		GH_D05G0541			GH_A13G2091		GH_D08G2516
		GH_D05G0539			GH_A13G2034		GH_D08G2512
		GH_D05G0536			GH_A13G2009		GH_D08G2497
		GH_D05G0524			GH_A13G1979		GH_D08G2496
		GH_D05G0520			GH_A13G1953		GH_D08G2485
		GH_D05G0477			GH_A13G1950		GH_D08G2466
		GH_D05G0442			GH_A13G1916		GH_D08G2457
		GH_D05G0419			GH_A13G1905		GH_D08G2448
		GH_D05G0412			GH_A13G1881		GH_D08G2447
		GH_D05G0391			GH_A13G1873		GH_D08G2446
		GH_D05G0357			GH_A13G1847		GH_D08G2420
		GH_D05G0323			GH_A13G1818		GH_D08G2402
		GH_D05G0232			GH_A13G1813		GH_D08G2380
		GH_D05G0217			GH_A13G1798		GH_D08G2348
		GH_D05G0197			GH_A13G1796		GH_D08G2333
		GH_D05G0193			GH_A13G1788		GH_D08G2327
		GH_D05G0174			GH_A13G1785		GH_D08G2324
		GH_D05G0166			GH_A13G1762		GH_D08G2303
		GH_D05G0146			GH_A13G1757		GH_D08G2293
		GH_D05G0102			GH_A13G1719		GH_D08G2281
		GH_D05G0088			GH_A13G1706		GH_D08G2272
		GH_D05G0084			GH_A13G1701		GH_D08G2266
		GH_D05G0057			GH_A13G1680		GH_D08G2265
		GH_D05G0044			GH_A13G1673		GH_D08G2241
		GH_D05G0038			GH_A13G1671		GH_D08G2220
		GH_D05G0037			GH_A13G1666		GH_D08G2213
		GH_D04G2023			GH_A13G1652		GH_D08G2211
		GH_D04G2005			GH_A13G1619		GH_D08G2207
		GH_D04G1953			GH_A13G1610		GH_D08G2200
		GH_D04G1947			GH_A13G1565		GH_D08G2194
		GH_D04G1938			GH_A13G1519		GH_D08G2193
		GH_D04G1915			GH_A13G1506		GH_D08G2184
		GH_D04G1906			GH_A13G1472		GH_D08G2182
		GH_D04G1897			GH_A13G1444		GH_D08G2181
		GH_D04G1879			GH_A13G1425		GH_D08G2158
		GH_D04G1877			GH_A13G1412		GH_D08G2152
		GH_D04G1837			GH_A13G1401		GH_D08G2145
		GH_D04G1827			GH_A13G1349		GH_D08G2143
		GH_D04G1811			GH_A13G1333		GH_D08G2140
		GH_D04G1783			GH_A13G1326		GH_D08G2126
		GH_D04G1663			GH_A13G1322		GH_D08G2118
		GH_D04G1632			GH_A13G1288		GH_D08G2078
		GH_D04G1521			GH_A13G1169		GH_D08G2049
		GH_D04G1518			GH_A13G1152		GH_D08G2034
		GH_D04G1495			GH_A13G1102		GH_D08G1997
		GH_D04G1486			GH_A13G1095		GH_D08G1996
		GH_D04G1443			GH_A13G1017		GH_D08G1985
		GH_D04G1436			GH_A13G0909		GH_D08G1979
		GH_D04G1417			GH_A13G0844		GH_D08G1972
		GH_D04G1414			GH_A13G0828		GH_D08G1963
		GH_D04G1402			GH_A13G0783		GH_D08G1960
		GH_D04G1398			GH_A13G0766		GH_D08G1949
		GH_D04G1393			GH_A13G0759		GH_D08G1948
		GH_D04G1391			GH_A13G0753		GH_D08G1915
		GH_D04G1390			GH_A13G0747		GH_D08G1910
		GH_D04G1349			GH_A13G0715		GH_D08G1908
		GH_D04G1329			GH_A13G0674		GH_D08G1886
		GH_D04G1304			GH_A13G0645		GH_D08G1875
		GH_D04G1303			GH_A13G0614		GH_D08G1871
		GH_D04G1285			GH_A13G0603		GH_D08G1867
		GH_D04G1259			GH_A13G0569		GH_D08G1860
		GH_D04G1254			GH_A13G0567		GH_D08G1846
		GH_D04G1208			GH_A13G0479		GH_D08G1844
		GH_D04G1192			GH_A13G0474		GH_D08G1841
		GH_D04G1179			GH_A13G0468		GH_D08G1837
		GH_D04G1170			GH_A13G0428		GH_D08G1812
		GH_D04G1164			GH_A13G0420		GH_D08G1810
		GH_D04G1143			GH_A13G0416		GH_D08G1807
		GH_D04G1107			GH_A13G0411		GH_D08G1806
		GH_D04G1090			GH_A13G0408		GH_D08G1800
		GH_D04G1073			GH_A13G0377		GH_D08G1759
		GH_D04G0987			GH_A13G0376		GH_D08G1734
		GH_D04G0984			GH_A13G0375		GH_D08G1731
		GH_D04G0983			GH_A13G0368		GH_D08G1726
		GH_D04G0971			GH_A13G0360		GH_D08G1725
		GH_D04G0929			GH_A13G0359		GH_D08G1720
		GH_D04G0927			GH_A13G0355		GH_D08G1712
		GH_D04G0910			GH_A13G0345		GH_D08G1707
		GH_D04G0900			GH_A13G0330		GH_D08G1703
		GH_D04G0815			GH_A13G0283		GH_D08G1702
		GH_D04G0775			GH_A13G0280		GH_D08G1697
		GH_D04G0732			GH_A13G0270		GH_D08G1691
		GH_D04G0679			GH_A13G0257		GH_D08G1677
		GH_D04G0638			GH_A13G0246		GH_D08G1661
		GH_D04G0628			GH_A13G0234		GH_D08G1654
		GH_D04G0592			GH_A13G0233		GH_D08G1636
		GH_D04G0580			GH_A13G0224		GH_D08G1604
		GH_D04G0579			GH_A13G0199		GH_D08G1599
		GH_D04G0569			GH_A13G0187		GH_D08G1592
		GH_D04G0568			GH_A13G0172		GH_D08G1591
		GH_D04G0539			GH_A13G0171		GH_D08G1588
		GH_D04G0535			GH_A13G0155		GH_D08G1568
		GH_D04G0491			GH_A13G0150		GH_D08G1564
		GH_D04G0445			GH_A13G0121		GH_D08G1562
		GH_D04G0443			GH_A13G0109		GH_D08G1512
		GH_D04G0412			GH_A13G0087		GH_D08G1510
		GH_D04G0400			GH_A13G0037		GH_D08G1509
		GH_D04G0399			GH_A13G0032		GH_D08G1506
		GH_D04G0354			GH_A12G2725		GH_D08G1487
		GH_D04G0330			GH_A12G2722		GH_D08G1470
		GH_D04G0328			GH_A12G2717		GH_D08G1428
		GH_D04G0304			GH_A12G2714		GH_D08G1427
		GH_D04G0260			GH_A12G2710		GH_D08G1356
		GH_D04G0233			GH_A12G2682		GH_D08G1353
		GH_D04G0218			GH_A12G2636		GH_D08G1323
		GH_D04G0198			GH_A12G2619		GH_D08G1322
		GH_D04G0197			GH_A12G2615		GH_D08G1311
		GH_D04G0195			GH_A12G2578		GH_D08G1301
		GH_D04G0190			GH_A12G2559		GH_D08G1297
		GH_D04G0142			GH_A12G2536		GH_D08G1285
		GH_D04G0101			GH_A12G2531		GH_D08G1243
		GH_D04G0074			GH_A12G2523		GH_D08G1236
		GH_D04G0034			GH_A12G2506		GH_D08G1234
		GH_D04G0015			GH_A12G2493		GH_D08G1233
		GH_D04G0008			GH_A12G2480		GH_D08G1225
		GH_D03G1858			GH_A12G2467		GH_D08G1221
		GH_D03G1835			GH_A12G2428		GH_D08G1220
		GH_D03G1761			GH_A12G2427		GH_D08G1205
		GH_D03G1752			GH_A12G2393		GH_D08G1195
		GH_D03G1749			GH_A12G2380		GH_D08G1187
		GH_D03G1701			GH_A12G2379		GH_D08G1182
		GH_D03G1698			GH_A12G2365		GH_D08G1172
		GH_D03G1690			GH_A12G2357		GH_D08G1168
		GH_D03G1657			GH_A12G2352		GH_D08G1166
		GH_D03G1632			GH_A12G2323		GH_D08G1159
		GH_D03G1630			GH_A12G2322		GH_D08G1150
		GH_D03G1627			GH_A12G2304		GH_D08G1149
		GH_D03G1605			GH_A12G2302		GH_D08G1124
		GH_D03G1604			GH_A12G2301		GH_D08G1122
		GH_D03G1579			GH_A12G2300		GH_D08G1114
		GH_D03G1568			GH_A12G2201		GH_D08G1110
		GH_D03G1560			GH_A12G2188		GH_D08G1109
		GH_D03G1548			GH_A12G2172		GH_D08G1074
		GH_D03G1545			GH_A12G2148		GH_D08G1067
		GH_D03G1542			GH_A12G2078		GH_D08G1052
		GH_D03G1532			GH_A12G2075		GH_D08G1044
		GH_D03G1524			GH_A12G2034		GH_D08G1043
		GH_D03G1521			GH_A12G1996		GH_D08G1001
		GH_D03G1497			GH_A12G1947		GH_D08G0998
		GH_D03G1493			GH_A12G1931		GH_D08G0994
		GH_D03G1491			GH_A12G1918		GH_D08G0991
		GH_D03G1488			GH_A12G1905		GH_D08G0960
		GH_D03G1466			GH_A12G1899		GH_D08G0946
		GH_D03G1458			GH_A12G1847		GH_D08G0945
		GH_D03G1453			GH_A12G1819		GH_D08G0923
		GH_D03G1452			GH_A12G1700		GH_D08G0920
		GH_D03G1445			GH_A12G1644		GH_D08G0916
		GH_D03G1416			GH_A12G1642		GH_D08G0910
		GH_D03G1388			GH_A12G1585		GH_D08G0907
		GH_D03G1383			GH_A12G1573		GH_D08G0834
		GH_D03G1382			GH_A12G1571		GH_D08G0832
		GH_D03G1371			GH_A12G1554		GH_D08G0819
		GH_D03G1358			GH_A12G1552		GH_D08G0810
		GH_D03G1356			GH_A12G1532		GH_D08G0786
		GH_D03G1344			GH_A12G1525		GH_D08G0763
		GH_D03G1339			GH_A12G1480		GH_D08G0756
		GH_D03G1335			GH_A12G1474		GH_D08G0751
		GH_D03G1334			GH_A12G1448		GH_D08G0747
		GH_D03G1308			GH_A12G1422		GH_D08G0725
		GH_D03G1302			GH_A12G1395		GH_D08G0724
		GH_D03G1294			GH_A12G1387		GH_D08G0684
		GH_D03G1293			GH_A12G1378		GH_D08G0680
		GH_D03G1279			GH_A12G1376		GH_D08G0675
		GH_D03G1259			GH_A12G1375		GH_D08G0667
		GH_D03G1229			GH_A12G1370		GH_D08G0651
		GH_D03G1214			GH_A12G1345		GH_D08G0649
		GH_D03G1196			GH_A12G1336		GH_D08G0646
		GH_D03G1184			GH_A12G1320		GH_D08G0609
		GH_D03G1144			GH_A12G1318		GH_D08G0600
		GH_D03G1133			GH_A12G1310		GH_D08G0584
		GH_D03G1128			GH_A12G1308		GH_D08G0560
		GH_D03G1079			GH_A12G1296		GH_D08G0559
		GH_D03G1077			GH_A12G1290		GH_D08G0546
		GH_D03G1073			GH_A12G1283		GH_D08G0526
		GH_D03G1071			GH_A12G1266		GH_D08G0512
		GH_D03G1059			GH_A12G1244		GH_D08G0510
		GH_D03G1050			GH_A12G1151		GH_D08G0495
		GH_D03G1025			GH_A12G1143		GH_D08G0484
		GH_D03G1014			GH_A12G1131		GH_D08G0477
		GH_D03G1007			GH_A12G1116		GH_D08G0472
		GH_D03G0958			GH_A12G1102		GH_D08G0471
		GH_D03G0895			GH_A12G1098		GH_D08G0468
		GH_D03G0812			GH_A12G1063		GH_D08G0462
		GH_D03G0803			GH_A12G1061		GH_D08G0461
		GH_D03G0786			GH_A12G1047		GH_D08G0451
		GH_D03G0752			GH_A12G1034		GH_D08G0448
		GH_D03G0715			GH_A12G1033		GH_D08G0447
		GH_D03G0710			GH_A12G1021		GH_D08G0443
		GH_D03G0682			GH_A12G1010		GH_D08G0414
		GH_D03G0677			GH_A12G1003		GH_D08G0408
		GH_D03G0659			GH_A12G0940		GH_D08G0407
		GH_D03G0654			GH_A12G0939		GH_D08G0399
		GH_D03G0651			GH_A12G0927		GH_D08G0382
		GH_D03G0609			GH_A12G0900		GH_D08G0355
		GH_D03G0598			GH_A12G0871		GH_D08G0354
		GH_D03G0567			GH_A12G0824		GH_D08G0321
		GH_D03G0560			GH_A12G0784		GH_D08G0317
		GH_D03G0492			GH_A12G0730		GH_D08G0310
		GH_D03G0453			GH_A12G0683		GH_D08G0309
		GH_D03G0451			GH_A12G0674		GH_D08G0305
[truncated: 4,205 more rows]

## Sheet: MBI8255
Profile-0	Profile-1	Profile-2	Profile-3	Profile-4	Profile-5	Profile-6	Profile-7
NOVEL06884	NOVEL06826	NOVEL06926	NOVEL06683	NOVEL06920	NOVEL06927	NOVEL06925	NOVEL06933
NOVEL06863	NOVEL06729	NOVEL06871	NOVEL06628	NOVEL06741	NOVEL06677	NOVEL06915	NOVEL06903
NOVEL06774	NOVEL06609	NOVEL06853	NOVEL06565	NOVEL06702	NOVEL06550	NOVEL06899	NOVEL06896
NOVEL06527	NOVEL06149	NOVEL06846	NOVEL06484	NOVEL06547	NOVEL06536	NOVEL06897	NOVEL06842
NOVEL06420	NOVEL06110	NOVEL06805	NOVEL06120	NOVEL06473	NOVEL06361	NOVEL06887	NOVEL06841
NOVEL06356	NOVEL06016	NOVEL06796	NOVEL05993	NOVEL06426	NOVEL06306	NOVEL06843	NOVEL06831
NOVEL06308	NOVEL05741	NOVEL06795	NOVEL05903	NOVEL06419	NOVEL06288	NOVEL06812	NOVEL06737
NOVEL06276	NOVEL05698	NOVEL06781	NOVEL05778	NOVEL06307	NOVEL05591	NOVEL06809	NOVEL06733
NOVEL06228	NOVEL04354	NOVEL06765	NOVEL05641	NOVEL06249	NOVEL05412	NOVEL06804	NOVEL06717
NOVEL06210	NOVEL04313	NOVEL06750	NOVEL05638	NOVEL06169	NOVEL05394	NOVEL06768	NOVEL06714
NOVEL06194	NOVEL04234	NOVEL06748	NOVEL05540	NOVEL06135	NOVEL05381	NOVEL06751	NOVEL06688
NOVEL06187	NOVEL04113	NOVEL06746	NOVEL05533	NOVEL06057	NOVEL05092	NOVEL06728	NOVEL06687
NOVEL06154	NOVEL04037	NOVEL06742	NOVEL05504	NOVEL05983	NOVEL04957	NOVEL06720	NOVEL06679
NOVEL06105	NOVEL03802	NOVEL06712	NOVEL05431	NOVEL05979	NOVEL04951	NOVEL06719	NOVEL06670
NOVEL06045	NOVEL03610	NOVEL06708	NOVEL05429	NOVEL05873	NOVEL04801	NOVEL06689	NOVEL06662
NOVEL05980	NOVEL03363	NOVEL06706	NOVEL05373	NOVEL05713	NOVEL04733	NOVEL06682	NOVEL06638
NOVEL05978	NOVEL03293	NOVEL06698	NOVEL05297	NOVEL05687	NOVEL04726	NOVEL06671	NOVEL06576
NOVEL05957	NOVEL03201	NOVEL06692	NOVEL05284	NOVEL05685	NOVEL04463	NOVEL06654	NOVEL06569
NOVEL05918	NOVEL03183	NOVEL06635	NOVEL05133	NOVEL05541	NOVEL04404	NOVEL06648	NOVEL06568
NOVEL05849	NOVEL03074	NOVEL06613	NOVEL04709	NOVEL05485	NOVEL04107	NOVEL06636	NOVEL06566
NOVEL05847	NOVEL03048	NOVEL06608	NOVEL04512	NOVEL05430	NOVEL03920	NOVEL06634	NOVEL06558
NOVEL05804	NOVEL02962	NOVEL06583	NOVEL04507	NOVEL05351	NOVEL03880	NOVEL06630	NOVEL06543
NOVEL05796	NOVEL02953	NOVEL06563	NOVEL04421	NOVEL05307	NOVEL03607	NOVEL06627	NOVEL06531
NOVEL05795	NOVEL02917	NOVEL06552	NOVEL04343	NOVEL05176	NOVEL03596	NOVEL06625	NOVEL06524
NOVEL05766	NOVEL02911	NOVEL06488	NOVEL04131	NOVEL04861	NOVEL03067	NOVEL06621	NOVEL06503
NOVEL05723	NOVEL02692	NOVEL06471	NOVEL03926	NOVEL04792	NOVEL02714	NOVEL06615	NOVEL06463
NOVEL05631	NOVEL02613	NOVEL06470	NOVEL03757	NOVEL04730	NOVEL02656	NOVEL06579	NOVEL06427
NOVEL05617	NOVEL02499	NOVEL06467	NOVEL03747	NOVEL04696	NOVEL02525	NOVEL06537	NOVEL06407
NOVEL05433	NOVEL02378	NOVEL06443	NOVEL03603	NOVEL04519	NOVEL02513	NOVEL06532	NOVEL06394
NOVEL05420	NOVEL02353	NOVEL06442	NOVEL03487	NOVEL04465	NOVEL02395	NOVEL06508	NOVEL06393
NOVEL05295	NOVEL02171	NOVEL06403	NOVEL03403	NOVEL04358	NOVEL02193	NOVEL06496	NOVEL06381
NOVEL05254	NOVEL02157	NOVEL06401	NOVEL03361	NOVEL04351	NOVEL02068	NOVEL06481	NOVEL06368
NOVEL05252	NOVEL02145	NOVEL06380	NOVEL03220	NOVEL04226	NOVEL01753	NOVEL06479	NOVEL06363
NOVEL05226	NOVEL02049	NOVEL06378	NOVEL03217	NOVEL04166	NOVEL01482	NOVEL06456	NOVEL06358
NOVEL05140	NOVEL01934	NOVEL06366	NOVEL03135	NOVEL04047	NOVEL01091	NOVEL06452	NOVEL06328
NOVEL05122	NOVEL01775	NOVEL06353	NOVEL03059	NOVEL04022	NOVEL00880	NOVEL06449	NOVEL06327
NOVEL05105	NOVEL01217	NOVEL06342	NOVEL03049	NOVEL03998	NOVEL00861	NOVEL06432	NOVEL06318
NOVEL04982	NOVEL00869	NOVEL06338	NOVEL03011	NOVEL03878	NOVEL00860	NOVEL06430	NOVEL06302
NOVEL04976	NOVEL00853	NOVEL06311	NOVEL02981	NOVEL03579	NOVEL00842	NOVEL06417	NOVEL06299
NOVEL04900	NOVEL00598	NOVEL06296	NOVEL02967	NOVEL03428	NOVEL00808	NOVEL06388	NOVEL06224
NOVEL04794	NOVEL00421	NOVEL06283	NOVEL02927	NOVEL03180	NOVEL00669	NOVEL06365	NOVEL06218
NOVEL04767	NOVEL00198	NOVEL06262	NOVEL02848	NOVEL03167	NOVEL00663	NOVEL06349	NOVEL06209
NOVEL04766	NOVEL00156	NOVEL06242	NOVEL02826	NOVEL03157	NOVEL00333	NOVEL06340	NOVEL06106
NOVEL04765	NOVEL00149	NOVEL06223	NOVEL02825	NOVEL02970	NOVEL00268	NOVEL06244	NOVEL06089
NOVEL04721	NOVEL00003	NOVEL06220	NOVEL02721	NOVEL02909	NOVEL00134	NOVEL06221	NOVEL06087
NOVEL04682	GH_SCA013559G01	NOVEL06204	NOVEL02719	NOVEL02581	NOVEL00073	NOVEL06166	NOVEL06069
NOVEL04638	GH_SCA005978G01	NOVEL06183	NOVEL02695	NOVEL02572	GH_SCA007865G01	NOVEL06159	NOVEL06066
NOVEL04614	GH_SCA005812G01	NOVEL06178	NOVEL02408	NOVEL02564	GH_SCA006927G01	NOVEL06146	NOVEL06051
NOVEL04494	GH_SCA005787G06	NOVEL06176	NOVEL02202	NOVEL02351	GH_SCA005107G01	NOVEL06137	NOVEL06048
NOVEL04488	GH_SCA005105G01	NOVEL06151	NOVEL02016	NOVEL02263	GH_SCA004910G01	NOVEL06109	NOVEL06046
NOVEL04429	GH_SCA005081G02	NOVEL06144	NOVEL01986	NOVEL02260	GH_SCA004909G01	NOVEL06098	NOVEL06041
NOVEL04428	GH_D13G2469	NOVEL06139	NOVEL01877	NOVEL01966	GH_SCA004801G02	NOVEL06095	NOVEL05987
NOVEL04338	GH_D13G2358	NOVEL06138	NOVEL01875	NOVEL01964	GH_D13G2539	NOVEL06092	NOVEL05973
NOVEL04336	GH_D13G2305	NOVEL06129	NOVEL01776	NOVEL01771	GH_D13G2463	NOVEL06081	NOVEL05959
NOVEL04324	GH_D13G2055	NOVEL06067	NOVEL01632	NOVEL01735	GH_D13G1473	NOVEL06074	NOVEL05919
NOVEL04278	GH_D13G1950	NOVEL06060	NOVEL01529	NOVEL01615	GH_D13G1243	NOVEL06056	NOVEL05895
NOVEL04191	GH_D13G1818	NOVEL06044	NOVEL01330	NOVEL01468	GH_D13G1046	NOVEL06023	NOVEL05893
NOVEL04184	GH_D13G1719	NOVEL06043	NOVEL01157	NOVEL01315	GH_D13G1005	NOVEL06008	NOVEL05890
NOVEL04163	GH_D13G1560	NOVEL05911	NOVEL01021	NOVEL01290	GH_D13G0997	NOVEL06000	NOVEL05824
NOVEL04156	GH_D13G1502	NOVEL05870	NOVEL01016	NOVEL01277	GH_D13G0511	NOVEL05994	NOVEL05800
NOVEL04102	GH_D13G1420	NOVEL05866	NOVEL00605	NOVEL01247	GH_D13G0120	NOVEL05941	NOVEL05779
NOVEL04033	GH_D13G1177	NOVEL05850	NOVEL00438	NOVEL01243	GH_D13G0107	NOVEL05923	NOVEL05776
NOVEL04017	GH_D13G1032	NOVEL05830	NOVEL00433	NOVEL01178	GH_D12G2642	NOVEL05904	NOVEL05759
NOVEL04011	GH_D13G1015	NOVEL05823	NOVEL00162	NOVEL01177	GH_D12G2555	NOVEL05884	NOVEL05743
NOVEL03986	GH_D13G0773	NOVEL05814	NOVEL00104	NOVEL00936	GH_D12G2508	NOVEL05880	NOVEL05711
NOVEL03918	GH_D13G0430	NOVEL05803	GH_SCA012190G01	NOVEL00857	GH_D12G2427	NOVEL05869	NOVEL05699
NOVEL03915	GH_D13G0424	NOVEL05793	GH_SCA012041G01	NOVEL00675	GH_D12G2028	NOVEL05863	NOVEL05673
NOVEL03882	GH_D13G0372	NOVEL05771	GH_SCA011440G01	NOVEL00616	GH_D12G1857	NOVEL05862	NOVEL05642
NOVEL03792	GH_D13G0354	NOVEL05667	GH_SCA006762G01	NOVEL00548	GH_D12G1843	NOVEL05855	NOVEL05597
NOVEL03791	GH_D13G0193	NOVEL05647	GH_SCA006522G01	NOVEL00428	GH_D12G1812	NOVEL05854	NOVEL05569
NOVEL03723	GH_D12G2746	NOVEL05636	GH_SCA005493G01	NOVEL00368	GH_D12G1759	NOVEL05840	NOVEL05551
NOVEL03715	GH_D12G2714	NOVEL05628	GH_SCA005367G01	NOVEL00361	GH_D12G1730	NOVEL05822	NOVEL05528
NOVEL03696	GH_D12G2691	NOVEL05613	GH_SCA004932G07	NOVEL00259	GH_D12G1653	NOVEL05821	NOVEL05516
NOVEL03654	GH_D12G2655	NOVEL05610	GH_SCA004812G06	NOVEL00209	GH_D12G1160	NOVEL05751	NOVEL05506
NOVEL03547	GH_D12G2552	NOVEL05604	GH_D13G2476	GH_SCA102810G01	GH_D12G1148	NOVEL05704	NOVEL05505
NOVEL03502	GH_D12G2350	NOVEL05589	GH_D13G2465	GH_SCA074496G01	GH_D12G0966	NOVEL05675	NOVEL05483
NOVEL03480	GH_D12G2215	NOVEL05577	GH_D13G2449	GH_SCA023337G01	GH_D12G0806	NOVEL05666	NOVEL05475
NOVEL03476	GH_D12G1993	NOVEL05568	GH_D13G2360	GH_SCA013897G01	GH_D12G0732	NOVEL05660	NOVEL05457
NOVEL03468	GH_D12G1840	NOVEL05561	GH_D13G2137	GH_SCA007751G01	GH_D12G0556	NOVEL05572	NOVEL05442
NOVEL03466	GH_D12G1820	NOVEL05554	GH_D13G2097	GH_SCA006237G02	GH_D12G0420	NOVEL05542	NOVEL05400
NOVEL03465	GH_D12G1798	NOVEL05503	GH_D13G2071	GH_SCA005862G02	GH_D12G0073	NOVEL05536	NOVEL05384
NOVEL03429	GH_D12G1793	NOVEL05481	GH_D13G1999	GH_SCA005237G01	GH_D12G0061	NOVEL05534	NOVEL05382
NOVEL03416	GH_D12G1788	NOVEL05474	GH_D13G1813	GH_SCA004942G02	GH_D12G0030	NOVEL05490	NOVEL05371
NOVEL03327	GH_D12G1785	NOVEL05425	GH_D13G1797	GH_SCA004867G05	GH_D11G3372	NOVEL05486	NOVEL05370
NOVEL03154	GH_D12G1761	NOVEL05415	GH_D13G1790	GH_SCA004867G01	GH_D11G3296	NOVEL05461	NOVEL05365
NOVEL03149	GH_D12G1755	NOVEL05314	GH_D13G1657	GH_SCA004857G01	GH_D11G3266	NOVEL05411	NOVEL05361
NOVEL03134	GH_D12G1533	NOVEL05294	GH_D13G1654	GH_SCA004812G05	GH_D11G3185	NOVEL05342	NOVEL05355
NOVEL03121	GH_D12G1516	NOVEL05287	GH_D13G1609	GH_D13G2524	GH_D11G2944	NOVEL05331	NOVEL05336
NOVEL03093	GH_D12G1412	NOVEL05285	GH_D13G1523	GH_D13G2504	GH_D11G2772	NOVEL05308	NOVEL05320
NOVEL03079	GH_D12G1396	NOVEL05272	GH_D13G1402	GH_D13G2393	GH_D11G2624	NOVEL05255	NOVEL05319
NOVEL02965	GH_D12G1365	NOVEL05270	GH_D13G0892	GH_D13G2361	GH_D11G2607	NOVEL05201	NOVEL05262
NOVEL02898	GH_D12G1360	NOVEL05263	GH_D13G0460	GH_D13G2124	GH_D11G2441	NOVEL05185	NOVEL05260
NOVEL02871	GH_D12G1234	NOVEL05248	GH_D13G0377	GH_D13G2050	GH_D11G2127	NOVEL05169	NOVEL05235
NOVEL02860	GH_D12G1206	NOVEL05233	GH_D13G0318	GH_D13G2038	GH_D11G2047	NOVEL05145	NOVEL05231
NOVEL02850	GH_D12G0891	NOVEL05224	GH_D13G0265	GH_D13G2036	GH_D11G1702	NOVEL05143	NOVEL05223
NOVEL02836	GH_D12G0560	NOVEL05219	GH_D13G0221	GH_D13G1979	GH_D11G1461	NOVEL05074	NOVEL05208
NOVEL02776	GH_D12G0456	NOVEL05217	GH_D13G0210	GH_D13G1970	GH_D11G1353	NOVEL05073	NOVEL05178
NOVEL02759	GH_D12G0428	NOVEL05215	GH_D13G0197	GH_D13G1809	GH_D11G1118	NOVEL05071	NOVEL05175
NOVEL02758	GH_D12G0368	NOVEL05209	GH_D13G0190	GH_D13G1617	GH_D11G1092	NOVEL05054	NOVEL05170
NOVEL02720	GH_D12G0275	NOVEL05193	GH_D13G0062	GH_D13G1590	GH_D11G1086	NOVEL04988	NOVEL05167
NOVEL02705	GH_D12G0186	NOVEL05192	GH_D12G2829	GH_D13G1498	GH_D11G1054	NOVEL04880	NOVEL05157
NOVEL02700	GH_D12G0007	NOVEL05179	GH_D12G2753	GH_D13G1318	GH_D11G0886	NOVEL04873	NOVEL05155
NOVEL02685	GH_D11G3502	NOVEL05166	GH_D12G2645	GH_D13G1285	GH_D11G0806	NOVEL04811	NOVEL05151
NOVEL02681	GH_D11G3072	NOVEL05137	GH_D12G2612	GH_D13G1085	GH_D11G0749	NOVEL04764	NOVEL05150
NOVEL02666	GH_D11G2979	NOVEL05110	GH_D12G2611	GH_D13G1007	GH_D11G0741	NOVEL04745	NOVEL05119
NOVEL02554	GH_D11G2954	NOVEL05107	GH_D12G2479	GH_D13G0921	GH_D11G0733	NOVEL04741	NOVEL05118
NOVEL02537	GH_D11G2936	NOVEL05089	GH_D12G2348	GH_D13G0860	GH_D11G0625	NOVEL04727	NOVEL05097
NOVEL02524	GH_D11G2927	NOVEL05086	GH_D12G2309	GH_D13G0852	GH_D11G0524	NOVEL04705	NOVEL05095
NOVEL02520	GH_D11G2704	NOVEL05075	GH_D12G2223	GH_D13G0711	GH_D10G2538	NOVEL04653	NOVEL05078
NOVEL02496	GH_D11G2407	NOVEL05072	GH_D12G2171	GH_D13G0476	GH_D10G2527	NOVEL04640	NOVEL05038
NOVEL02494	GH_D11G2249	NOVEL05058	GH_D12G2139	GH_D13G0411	GH_D10G2441	NOVEL04623	NOVEL04993
NOVEL02482	GH_D11G2143	NOVEL05048	GH_D12G1990	GH_D13G0296	GH_D10G2397	NOVEL04615	NOVEL04977
NOVEL02342	GH_D11G1937	NOVEL05034	GH_D12G1912	GH_D13G0138	GH_D10G1437	NOVEL04594	NOVEL04967
NOVEL02286	GH_D11G1831	NOVEL05022	GH_D12G1886	GH_D13G0103	GH_D10G1158	NOVEL04583	NOVEL04958
NOVEL02194	GH_D11G1826	NOVEL05002	GH_D12G1773	GH_D13G0080	GH_D10G0591	NOVEL04571	NOVEL04945
NOVEL02060	GH_D11G1554	NOVEL04953	GH_D12G1699	GH_D12G2675	GH_D10G0350	NOVEL04544	NOVEL04830
NOVEL02023	GH_D11G1392	NOVEL04928	GH_D12G1666	GH_D12G2621	GH_D10G0205	NOVEL04522	NOVEL04814
NOVEL01998	GH_D11G1378	NOVEL04912	GH_D12G1341	GH_D12G2574	GH_D10G0046	NOVEL04496	NOVEL04813
NOVEL01983	GH_D11G1306	NOVEL04877	GH_D12G1294	GH_D12G2523	GH_D09G2429	NOVEL04483	NOVEL04808
NOVEL01977	GH_D11G1108	NOVEL04860	GH_D12G1233	GH_D12G2509	GH_D09G2101	NOVEL04478	NOVEL04806
NOVEL01937	GH_D11G1093	NOVEL04849	GH_D12G1209	GH_D12G2461	GH_D09G2034	NOVEL04418	NOVEL04785
NOVEL01930	GH_D11G1087	NOVEL04847	GH_D12G1153	GH_D12G2317	GH_D09G1698	NOVEL04376	NOVEL04758
NOVEL01888	GH_D11G1017	NOVEL04845	GH_D12G0971	GH_D12G2293	GH_D09G1662	NOVEL04328	NOVEL04756
NOVEL01847	GH_D11G0999	NOVEL04799	GH_D12G0427	GH_D12G2253	GH_D09G1425	NOVEL04310	NOVEL04755
NOVEL01806	GH_D11G0478	NOVEL04798	GH_D12G0339	GH_D12G2252	GH_D09G1350	NOVEL04255	NOVEL04725
NOVEL01712	GH_D11G0440	NOVEL04779	GH_D12G0153	GH_D12G2218	GH_D09G1152	NOVEL04202	NOVEL04723
NOVEL01708	GH_D11G0347	NOVEL04777	GH_D12G0137	GH_D12G2167	GH_D09G0939	NOVEL04142	NOVEL04711
NOVEL01700	GH_D11G0294	NOVEL04754	GH_D12G0107	GH_D12G2159	GH_D09G0858	NOVEL04141	NOVEL04699
NOVEL01696	GH_D11G0151	NOVEL04746	GH_D12G0028	GH_D12G2118	GH_D09G0237	NOVEL04101	NOVEL04694
NOVEL01687	GH_D11G0066	NOVEL04633	GH_D12G0027	GH_D12G1954	GH_D09G0219	NOVEL04058	NOVEL04668
NOVEL01641	GH_D10G2526	NOVEL04628	GH_D12G0020	GH_D12G1797	GH_D08G2564	NOVEL04054	NOVEL04667
NOVEL01598	GH_D10G2311	NOVEL04625	GH_D12G0005	GH_D12G1617	GH_D08G2387	NOVEL04051	NOVEL04655
NOVEL01558	GH_D10G2262	NOVEL04621	GH_D11G3473	GH_D12G1599	GH_D08G2349	NOVEL04045	NOVEL04647
NOVEL01553	GH_D10G2257	NOVEL04620	GH_D11G3365	GH_D12G1557	GH_D08G2305	NOVEL04013	NOVEL04635
NOVEL01502	GH_D10G2126	NOVEL04617	GH_D11G3341	GH_D12G1515	GH_D08G1915	NOVEL04007	NOVEL04603
NOVEL01486	GH_D10G2117	NOVEL04602	GH_D11G3300	GH_D12G1415	GH_D08G1820	NOVEL04005	NOVEL04596
NOVEL01433	GH_D10G2001	NOVEL04534	GH_D11G3171	GH_D12G1207	GH_D08G1805	NOVEL03982	NOVEL04579
NOVEL01321	GH_D10G2000	NOVEL04529	GH_D11G2756	GH_D12G1144	GH_D08G1266	NOVEL03960	NOVEL04569
NOVEL01301	GH_D10G1996	NOVEL04470	GH_D11G2556	GH_D12G1128	GH_D08G0954	NOVEL03952	NOVEL04543
NOVEL01295	GH_D10G1920	NOVEL04467	GH_D11G2480	GH_D12G1004	GH_D08G0850	NOVEL03936	NOVEL04536
NOVEL01287	GH_D10G1903	NOVEL04462	GH_D11G2459	GH_D12G0977	GH_D08G0509	NOVEL03929	NOVEL04531
NOVEL01284	GH_D10G1882	NOVEL04457	GH_D11G2372	GH_D12G0943	GH_D08G0415	NOVEL03914	NOVEL04530
NOVEL01270	GH_D10G1761	NOVEL04405	GH_D11G2355	GH_D12G0839	GH_D08G0104	NOVEL03913	NOVEL04523
NOVEL01264	GH_D10G1384	NOVEL04373	GH_D11G2288	GH_D12G0381	GH_D08G0041	NOVEL03862	NOVEL04500
NOVEL01261	GH_D10G1157	NOVEL04367	GH_D11G2270	GH_D12G0365	GH_D07G2130	NOVEL03847	NOVEL04485
NOVEL01258	GH_D10G1085	NOVEL04356	GH_D11G2112	GH_D12G0237	GH_D07G2110	NOVEL03832	NOVEL04456
NOVEL01033	GH_D10G0790	NOVEL04348	GH_D11G2073	GH_D12G0135	GH_D07G1947	NOVEL03811	NOVEL04448
NOVEL01013	GH_D10G0348	NOVEL04323	GH_D11G2003	GH_D12G0111	GH_D07G1923	NOVEL03810	NOVEL04438
NOVEL00962	GH_D10G0284	NOVEL04318	GH_D11G1768	GH_D12G0026	GH_D07G1820	NOVEL03761	NOVEL04437
NOVEL00937	GH_D10G0272	NOVEL04306	GH_D11G1534	GH_D11G3524	GH_D07G1450	NOVEL03737	NOVEL04433
NOVEL00852	GH_D10G0228	NOVEL04303	GH_D11G1132	GH_D11G3512	GH_D07G1086	NOVEL03729	NOVEL04407
NOVEL00814	GH_D09G2440	NOVEL04294	GH_D11G0796	GH_D11G3509	GH_D07G0974	NOVEL03726	NOVEL04398
NOVEL00795	GH_D09G2361	NOVEL04267	GH_D11G0711	GH_D11G3400	GH_D07G0902	NOVEL03712	NOVEL04395
NOVEL00791	GH_D09G1776	NOVEL04253	GH_D11G0564	GH_D11G3309	GH_D07G0822	NOVEL03687	NOVEL04394
NOVEL00753	GH_D09G1743	NOVEL04198	GH_D11G0473	GH_D11G3304	GH_D07G0789	NOVEL03682	NOVEL04381
NOVEL00722	GH_D09G1576	NOVEL04196	GH_D11G0465	GH_D11G3260	GH_D07G0723	NOVEL03679	NOVEL04372
NOVEL00703	GH_D09G1574	NOVEL04179	GH_D11G0414	GH_D11G3218	GH_D07G0693	NOVEL03676	NOVEL04365
NOVEL00665	GH_D09G1163	NOVEL04172	GH_D11G0195	GH_D11G3043	GH_D07G0517	NOVEL03668	NOVEL04363
NOVEL00660	GH_D09G0982	NOVEL04161	GH_D11G0123	GH_D11G3038	GH_D07G0334	NOVEL03590	NOVEL04362
NOVEL00656	GH_D09G0697	NOVEL04160	GH_D11G0085	GH_D11G2973	GH_D07G0144	NOVEL03574	NOVEL04357
NOVEL00546	GH_D09G0538	NOVEL04149	GH_D11G0029	GH_D11G2939	GH_D06G2347	NOVEL03568	NOVEL04307
NOVEL00531	GH_D09G0355	NOVEL04136	GH_D11G0010	GH_D11G2497	GH_D06G2330	NOVEL03559	NOVEL04293
NOVEL00516	GH_D09G0320	NOVEL04110	GH_D10G2430	GH_D11G2469	GH_D06G2044	NOVEL03532	NOVEL04286
NOVEL00513	GH_D09G0308	NOVEL04105	GH_D10G2429	GH_D11G2305	GH_D06G1781	NOVEL03524	NOVEL04276
NOVEL00461	GH_D09G0236	NOVEL04089	GH_D10G2405	GH_D11G2289	GH_D06G1527	NOVEL03517	NOVEL04248
NOVEL00406	GH_D09G0174	NOVEL04084	GH_D10G2395	GH_D11G2241	GH_D06G1434	NOVEL03511	NOVEL04245
NOVEL00384	GH_D09G0070	NOVEL04077	GH_D10G2321	GH_D11G2235	GH_D06G1171	NOVEL03509	NOVEL04242
NOVEL00371	GH_D08G2449	NOVEL04062	GH_D10G2261	GH_D11G2222	GH_D06G1136	NOVEL03490	NOVEL04239
NOVEL00370	GH_D08G2429	NOVEL04053	GH_D10G2213	GH_D11G2149	GH_D06G0539	NOVEL03418	NOVEL04227
NOVEL00337	GH_D08G2130	NOVEL04014	GH_D10G2055	GH_D11G1912	GH_D06G0537	NOVEL03408	NOVEL04221
NOVEL00322	GH_D08G2060	NOVEL03974	GH_D10G2031	GH_D11G1897	GH_D06G0520	NOVEL03404	NOVEL04216
NOVEL00295	GH_D08G2044	NOVEL03968	GH_D10G1969	GH_D11G1832	GH_D06G0493	NOVEL03397	NOVEL04169
NOVEL00277	GH_D08G1922	NOVEL03962	GH_D10G1891	GH_D11G1827	GH_D06G0111	NOVEL03396	NOVEL04139
NOVEL00201	GH_D08G1696	NOVEL03947	GH_D10G1789	GH_D11G1822	GH_D06G0104	NOVEL03334	NOVEL04129
NOVEL00188	GH_D08G1681	NOVEL03898	GH_D10G1672	GH_D11G1805	GH_D05G3923	NOVEL03319	NOVEL04126
NOVEL00157	GH_D08G1653	NOVEL03846	GH_D10G1423	GH_D11G1758	GH_D05G3876	NOVEL03277	NOVEL04125
NOVEL00133	GH_D08G1361	NOVEL03812	GH_D10G1238	GH_D11G1703	GH_D05G3862	NOVEL03236	NOVEL04098
NOVEL00071	GH_D08G1201	NOVEL03806	GH_D10G1043	GH_D11G1632	GH_D05G3847	NOVEL03232	NOVEL04097
NOVEL00067	GH_D08G1085	NOVEL03785	GH_D10G0996	GH_D11G1631	GH_D05G3770	NOVEL03221	NOVEL04091
NOVEL00014	GH_D08G1056	NOVEL03771	GH_D10G0984	GH_D11G1598	GH_D05G3711	NOVEL03210	NOVEL04060
NOVEL00011	GH_D08G0544	NOVEL03766	GH_D10G0853	GH_D11G1581	GH_D05G3510	NOVEL03206	NOVEL04029
NOVEL00007	GH_D08G0322	NOVEL03756	GH_D10G0827	GH_D11G1469	GH_D05G3430	NOVEL03203	NOVEL04024
NOVEL00005	GH_D08G0048	NOVEL03753	GH_D10G0549	GH_D11G1298	GH_D05G3402	NOVEL03199	NOVEL04015
GH_SCA189399G01	GH_D07G2235	NOVEL03736	GH_D10G0471	GH_D11G1224	GH_D05G3295	NOVEL03192	NOVEL04012
GH_SCA134007G01	GH_D07G2226	NOVEL03695	GH_D10G0377	GH_D11G1209	GH_D05G2871	NOVEL03191	NOVEL04010
GH_SCA097288G01	GH_D07G1970	NOVEL03639	GH_D10G0325	GH_D11G1192	GH_D05G2793	NOVEL03173	NOVEL03996
GH_SCA091430G01	GH_D07G1831	NOVEL03626	GH_D10G0310	GH_D11G1158	GH_D05G2522	NOVEL03165	NOVEL03991
GH_SCA069821G01	GH_D07G1798	NOVEL03620	GH_D10G0238	GH_D11G1109	GH_D05G2480	NOVEL03153	NOVEL03990
GH_SCA063419G01	GH_D07G1481	NOVEL03583	GH_D10G0107	GH_D11G1102	GH_D05G2226	NOVEL03140	NOVEL03946
GH_SCA027989G01	GH_D07G1340	NOVEL03580	GH_D09G2452	GH_D11G1022	GH_D05G2103	NOVEL03110	NOVEL03916
GH_SCA018404G01	GH_D07G1283	NOVEL03554	GH_D09G2263	GH_D11G0956	GH_D05G2092	NOVEL03069	NOVEL03910
GH_SCA017622G01	GH_D07G0998	NOVEL03552	GH_D09G2006	GH_D11G0943	GH_D05G2002	NOVEL03066	NOVEL03908
GH_SCA014110G01	GH_D07G0966	NOVEL03510	GH_D09G1934	GH_D11G0937	GH_D05G1937	NOVEL03040	NOVEL03894
GH_SCA011643G01	GH_D07G0366	NOVEL03508	GH_D09G1823	GH_D11G0927	GH_D05G1933	NOVEL03039	NOVEL03883
GH_SCA010358G01	GH_D07G0219	NOVEL03501	GH_D09G1677	GH_D11G0826	GH_D05G1894	NOVEL03020	NOVEL03881
GH_SCA008940G01	GH_D06G1991	NOVEL03499	GH_D09G1200	GH_D11G0814	GH_D05G1596	NOVEL03001	NOVEL03870
GH_SCA007486G01	GH_D06G1933	NOVEL03400	GH_D09G1172	GH_D11G0703	GH_D05G1509	NOVEL02915	NOVEL03869
GH_SCA005495G02	GH_D06G1707	NOVEL03393	GH_D09G1017	GH_D11G0603	GH_D05G1100	NOVEL02870	NOVEL03852
GH_SCA005423G01	GH_D06G1476	NOVEL03388	GH_D09G1014	GH_D11G0501	GH_D05G1086	NOVEL02865	NOVEL03837
GH_SCA005268G01	GH_D06G1474	NOVEL03353	GH_D09G0924	GH_D11G0418	GH_D05G0991	NOVEL02844	NOVEL03834
GH_SCA005136G01	GH_D06G1400	NOVEL03352	GH_D09G0913	GH_D11G0389	GH_D05G0874	NOVEL02699	NOVEL03796
GH_SCA005128G01	GH_D06G1306	NOVEL03344	GH_D09G0908	GH_D11G0246	GH_D05G0730	NOVEL02693	NOVEL03789
GH_SCA005023G04	GH_D06G1289	NOVEL03330	GH_D09G0713	GH_D11G0154	GH_D05G0689	NOVEL02653	NOVEL03768
GH_SCA004942G03	GH_D06G1077	NOVEL03328	GH_D09G0557	GH_D11G0146	GH_D05G0541	NOVEL02627	NOVEL03738
GH_SCA004939G01	GH_D06G1049	NOVEL03315	GH_D09G0494	GH_D11G0037	GH_D05G0534	NOVEL02602	NOVEL03735
GH_SCA004885G01	GH_D06G0942	NOVEL03313	GH_D09G0392	GH_D11G0006	GH_D05G0457	NOVEL02531	NOVEL03731
GH_SCA004871G01	GH_D06G0671	NOVEL03312	GH_D09G0319	GH_D10G2428	GH_D05G0378	NOVEL02505	NOVEL03706
GH_SCA004842G04	GH_D06G0604	NOVEL03302	GH_D09G0264	GH_D10G2422	GH_D05G0371	NOVEL02500	NOVEL03703
GH_SCA004768G01	GH_D06G0461	NOVEL03296	GH_D08G2583	GH_D10G2379	GH_D05G0212	NOVEL02491	NOVEL03692
GH_SCA004734G05	GH_D06G0382	NOVEL03244	GH_D08G2441	GH_D10G2371	GH_D05G0191	NOVEL02484	NOVEL03673
GH_D13G2523	GH_D06G0263	NOVEL03222	GH_D08G2345	GH_D10G2335	GH_D05G0141	NOVEL02480	NOVEL03672
GH_D13G2516	GH_D05G3901	NOVEL03204	GH_D08G2275	GH_D10G2297	GH_D04G1916	NOVEL02476	NOVEL03669
GH_D13G2490	GH_D05G3898	NOVEL03193	GH_D08G2188	GH_D10G2235	GH_D04G1901	NOVEL02473	NOVEL03665
GH_D13G2427	GH_D05G3848	NOVEL03181	GH_D08G1754	GH_D10G2214	GH_D04G1504	NOVEL02462	NOVEL03659
GH_D13G2425	GH_D05G3480	NOVEL03179	GH_D08G1753	GH_D10G2135	GH_D04G1421	NOVEL02388	NOVEL03656
GH_D13G2409	GH_D05G3433	NOVEL03175	GH_D08G1716	GH_D10G1932	GH_D04G1399	NOVEL02381	NOVEL03644
GH_D13G2375	GH_D05G2610	NOVEL03171	GH_D08G1333	GH_D10G1901	GH_D04G1397	NOVEL02375	NOVEL03631
GH_D13G2341	GH_D05G2605	NOVEL03152	GH_D08G1326	GH_D10G1871	GH_D04G1335	NOVEL02374	NOVEL03597
GH_D13G2256	GH_D05G2553	NOVEL03142	GH_D08G1320	GH_D10G1849	GH_D04G1275	NOVEL02356	NOVEL03594
GH_D13G2199	GH_D05G2499	NOVEL03138	GH_D08G1282	GH_D10G1769	GH_D04G1182	NOVEL02345	NOVEL03584
GH_D13G2191	GH_D05G2300	NOVEL03113	GH_D08G1204	GH_D10G1767	GH_D04G1055	NOVEL02343	NOVEL03577
GH_D13G2177	GH_D05G2265	NOVEL03111	GH_D08G1173	GH_D10G1740	GH_D04G0843	NOVEL02335	NOVEL03539
GH_D13G2155	GH_D05G2203	NOVEL03072	GH_D08G0813	GH_D10G1660	GH_D04G0679	NOVEL02314	NOVEL03523
GH_D13G2153	GH_D05G2139	NOVEL03064	GH_D08G0803	GH_D10G1431	GH_D04G0599	NOVEL02308	NOVEL03489
GH_D13G2151	GH_D05G2052	NOVEL03062	GH_D08G0526	GH_D10G1338	GH_D04G0390	NOVEL02296	NOVEL03483
GH_D13G2058	GH_D05G2007	NOVEL03046	GH_D08G0238	GH_D10G1139	GH_D04G0293	NOVEL02244	NOVEL03481
GH_D13G2057	GH_D05G1981	NOVEL03023	GH_D07G2431	GH_D10G1117	GH_D04G0280	NOVEL02241	NOVEL03458
GH_D13G2025	GH_D05G1774	NOVEL03016	GH_D07G2369	GH_D10G1007	GH_D03G1528	NOVEL02238	NOVEL03422
GH_D13G2018	GH_D05G1669	NOVEL03013	GH_D07G2314	GH_D10G0998	GH_D03G1343	NOVEL02236	NOVEL03421
GH_D13G1960	GH_D05G1665	NOVEL02983	GH_D07G2297	GH_D10G0935	GH_D03G1308	NOVEL02227	NOVEL03410
GH_D13G1954	GH_D05G1522	NOVEL02977	GH_D07G2213	GH_D10G0862	GH_D03G0971	NOVEL02223	NOVEL03407
GH_D13G1929	GH_D05G1409	NOVEL02976	GH_D07G2129	GH_D10G0732	GH_D03G0895	NOVEL02219	NOVEL03394
GH_D13G1904	GH_D05G1351	NOVEL02934	GH_D07G1903	GH_D10G0680	GH_D03G0797	NOVEL02213	NOVEL03381
GH_D13G1878	GH_D05G1342	NOVEL02931	GH_D07G1899	GH_D10G0528	GH_D03G0748	NOVEL02197	NOVEL03375
GH_D13G1812	GH_D05G1132	NOVEL02922	GH_D07G1842	GH_D10G0493	GH_D03G0284	NOVEL02191	NOVEL03357
GH_D13G1721	GH_D05G0868	NOVEL02900	GH_D07G1595	GH_D10G0260	GH_D03G0256	NOVEL02179	NOVEL03321
GH_D13G1695	GH_D05G0683	NOVEL02882	GH_D07G0813	GH_D10G0222	GH_D03G0056	NOVEL02172	NOVEL03310
GH_D13G1522	GH_D05G0539	NOVEL02858	GH_D07G0811	GH_D10G0187	GH_D02G2266	NOVEL02164	NOVEL03250
GH_D13G1503	GH_D05G0511	NOVEL02854	GH_D07G0797	GH_D10G0119	GH_D02G2222	NOVEL02117	NOVEL03238
GH_D13G1404	GH_D05G0247	NOVEL02849	GH_D07G0766	GH_D09G2472	GH_D02G1835	NOVEL02078	NOVEL03228
GH_D13G1395	GH_D04G1827	NOVEL02819	GH_D07G0745	GH_D09G2445	GH_D02G1822	NOVEL02069	NOVEL03226
GH_D13G1373	GH_D04G1623	NOVEL02784	GH_D07G0674	GH_D09G2314	GH_D02G1794	NOVEL02014	NOVEL03218
GH_D13G1345	GH_D04G1363	NOVEL02774	GH_D07G0339	GH_D09G2284	GH_D02G1776	NOVEL02000	NOVEL03215
GH_D13G1297	GH_D04G1179	NOVEL02750	GH_D07G0284	GH_D09G2169	GH_D02G1638	NOVEL01984	NOVEL03196
GH_D13G1250	GH_D04G1170	NOVEL02747	GH_D07G0182	GH_D09G2086	GH_D02G1474	NOVEL01975	NOVEL03190
GH_D13G1226	GH_D04G0929	NOVEL02729	GH_D07G0070	GH_D09G2050	GH_D02G1189	NOVEL01970	NOVEL03182
GH_D13G1216	GH_D04G0855	NOVEL02710	GH_D07G0050	GH_D09G2040	GH_D02G0684	NOVEL01940	NOVEL03160
GH_D13G1172	GH_D04G0846	NOVEL02707	GH_D07G0021	GH_D09G2020	GH_D02G0602	NOVEL01920	NOVEL03136
GH_D13G1084	GH_D04G0297	NOVEL02697	GH_D06G2317	GH_D09G1979	GH_D02G0461	NOVEL01826	NOVEL03129
GH_D13G1081	GH_D04G0206	NOVEL02677	GH_D06G2262	GH_D09G1902	GH_D02G0364	NOVEL01796	NOVEL03118
GH_D13G1077	GH_D04G0186	NOVEL02675	GH_D06G1977	GH_D09G1901	GH_D02G0215	NOVEL01791	NOVEL03104
GH_D13G1071	GH_D03G1690	NOVEL02670	GH_D06G1793	GH_D09G1825	GH_D02G0124	NOVEL01756	NOVEL03088
GH_D13G1047	GH_D03G1485	NOVEL02606	GH_D06G1775	GH_D09G1818	GH_D01G2314	NOVEL01747	NOVEL03085
GH_D13G0906	GH_D03G1458	NOVEL02573	GH_D06G1736	GH_D09G1646	GH_D01G2238	NOVEL01711	NOVEL03083
GH_D13G0883	GH_D03G1342	NOVEL02550	GH_D06G0908	GH_D09G1639	GH_D01G1903	NOVEL01675	NOVEL03081
GH_D13G0870	GH_D03G1315	NOVEL02541	GH_D06G0437	GH_D09G1556	GH_D01G1853	NOVEL01576	NOVEL03073
GH_D13G0843	GH_D03G1282	NOVEL02522	GH_D06G0417	GH_D09G1460	GH_D01G1490	NOVEL01530	NOVEL03055
GH_D13G0836	GH_D03G1188	NOVEL02521	GH_D06G0130	GH_D09G1458	GH_D01G1341	NOVEL01485	NOVEL03054
GH_D13G0786	GH_D03G1144	NOVEL02501	GH_D05G3924	GH_D09G1404	GH_D01G1278	NOVEL01471	NOVEL03053
GH_D13G0756	GH_D03G1037	NOVEL02489	GH_D05G3908	GH_D09G1373	GH_D01G0869	NOVEL01446	NOVEL03042
GH_D13G0751	GH_D03G1013	NOVEL02488	GH_D05G3888	GH_D09G1353	GH_D01G0648	NOVEL01440	NOVEL03041
GH_D13G0657	GH_D03G0979	NOVEL02468	GH_D05G3875	GH_D09G1300	GH_D01G0498	NOVEL01439	NOVEL03034
GH_D13G0598	GH_D03G0844	NOVEL02449	GH_D05G3592	GH_D09G1295	GH_D01G0326	NOVEL01427	NOVEL03029
GH_D13G0590	GH_D03G0715	NOVEL02445	GH_D05G3492	GH_D09G1258	GH_D01G0295	NOVEL01407	NOVEL03017
GH_D13G0566	GH_D03G0709	NOVEL02438	GH_D05G3436	GH_D09G1243	GH_D01G0287	NOVEL01363	NOVEL03014
GH_D13G0540	GH_D03G0598	NOVEL02400	GH_D05G3139	GH_D09G1177	GH_D01G0252	NOVEL01351	NOVEL02994
GH_D13G0521	GH_D03G0538	NOVEL02340	GH_D05G2873	GH_D09G1122	GH_A13G2060	NOVEL01331	NOVEL02985
GH_D13G0501	GH_D03G0276	NOVEL02326	GH_D05G2803	GH_D09G0841	GH_A13G1813	NOVEL01306	NOVEL02937
GH_D13G0465	GH_D03G0176	NOVEL02310	GH_D05G2776	GH_D09G0754	GH_A13G1719	NOVEL01242	NOVEL02925
GH_D13G0464	GH_D03G0086	NOVEL02279	GH_D05G2731	GH_D09G0707	GH_A13G1579	NOVEL01190	NOVEL02914
GH_D13G0463	GH_D02G2392	NOVEL02276	GH_D05G2659	GH_D09G0578	GH_A13G1456	NOVEL01179	NOVEL02912
GH_D13G0459	GH_D02G2369	NOVEL02269	GH_D05G2506	GH_D09G0575	GH_A13G0888	NOVEL01176	NOVEL02905
GH_D13G0442	GH_D02G2322	NOVEL02257	GH_D05G2500	GH_D09G0486	GH_A13G0603	NOVEL01160	NOVEL02903
GH_D13G0440	GH_D02G2241	NOVEL02245	GH_D05G2494	GH_D09G0460	GH_A13G0569	NOVEL01144	NOVEL02901
GH_D13G0423	GH_D02G1639	NOVEL02214	GH_D05G2464	GH_D09G0306	GH_A13G0171	NOVEL01125	NOVEL02899
GH_D13G0412	GH_D02G1527	NOVEL02211	GH_D05G2290	GH_D09G0275	GH_A13G0153	NOVEL01122	NOVEL02875
GH_D13G0330	GH_D02G1518	NOVEL02196	GH_D05G2235	GH_D09G0247	GH_A12G2678	NOVEL01119	NOVEL02834
GH_D13G0290	GH_D02G1435	NOVEL02185	GH_D05G2200	GH_D09G0097	GH_A12G2431	NOVEL01118	NOVEL02833
GH_D13G0289	GH_D02G1233	NOVEL02180	GH_D05G2190	GH_D08G2628	GH_A12G2428	NOVEL01117	NOVEL02831
GH_D13G0268	GH_D02G1225	NOVEL02178	GH_D05G2179	GH_D08G2480	GH_A12G1990	NOVEL01111	NOVEL02805
GH_D13G0167	GH_D02G1223	NOVEL02154	GH_D05G2152	GH_D08G2380	GH_A12G1816	NOVEL01054	NOVEL02803
GH_D13G0149	GH_D02G0983	NOVEL02110	GH_D05G2102	GH_D08G2280	GH_A12G1559	NOVEL00984	NOVEL02770
GH_D13G0146	GH_D02G0936	NOVEL02102	GH_D05G2078	GH_D08G2187	GH_A12G1287	NOVEL00899	NOVEL02764
GH_D13G0060	GH_D02G0689	NOVEL02076	GH_D05G1740	GH_D08G2180	GH_A12G1190	NOVEL00890	NOVEL02751
GH_D13G0059	GH_D02G0449	NOVEL02064	GH_D05G1514	GH_D08G2177	GH_A12G1021	NOVEL00874	NOVEL02741
GH_D12G2833	GH_D02G0419	NOVEL02062	GH_D05G1364	GH_D08G2142	GH_A12G1006	NOVEL00868	NOVEL02727
GH_D12G2816	GH_D02G0382	NOVEL02050	GH_D05G1358	GH_D08G2000	GH_A12G0730	NOVEL00865	NOVEL02712
GH_D12G2792	GH_D02G0213	NOVEL02033	GH_D05G1101	GH_D08G1909	GH_A12G0590	NOVEL00836	NOVEL02684
GH_D12G2767	GH_D02G0048	NOVEL02013	GH_D05G1007	GH_D08G1809	GH_A12G0478	NOVEL00760	NOVEL02674
GH_D12G2745	GH_D01G2224	NOVEL01995	GH_D05G0808	GH_D08G1743	GH_A12G0230	NOVEL00756	NOVEL02652
GH_D12G2664	GH_D01G2189	NOVEL01992	GH_D05G0733	GH_D08G1705	GH_A12G0046	NOVEL00750	NOVEL02636
GH_D12G2625	GH_D01G1933	NOVEL01974	GH_D05G0724	GH_D08G1586	GH_A12G0035	NOVEL00748	NOVEL02631
GH_D12G2537	GH_D01G1783	NOVEL01924	GH_D05G0651	GH_D08G1563	GH_A11G3068	NOVEL00730	NOVEL02617
GH_D12G2507	GH_D01G1782	NOVEL01923	GH_D05G0629	GH_D08G1452	GH_A11G2297	NOVEL00724	NOVEL02605
GH_D12G2465	GH_D01G1709	NOVEL01908	GH_D05G0326	GH_D08G1431	GH_A11G2140	NOVEL00678	NOVEL02604
GH_D12G2445	GH_D01G1598	NOVEL01885	GH_D05G0196	GH_D08G1272	GH_A11G2082	NOVEL00637	NOVEL02561
GH_D12G2424	GH_D01G1440	NOVEL01880	GH_D05G0148	GH_D08G1235	GH_A11G1959	NOVEL00621	NOVEL02548
GH_D12G2411	GH_D01G1323	NOVEL01866	GH_D05G0067	GH_D08G1184	GH_A11G1897	NOVEL00606	NOVEL02540
GH_D12G2401	GH_D01G1156	NOVEL01865	GH_D04G2022	GH_D08G1170	GH_A11G1648	NOVEL00592	NOVEL02527
GH_D12G2355	GH_D01G1055	NOVEL01859	GH_D04G1954	GH_D08G1036	GH_A11G1044	NOVEL00586	NOVEL02523
GH_D12G2340	GH_D01G1045	NOVEL01846	GH_D04G1902	GH_D08G1035	GH_A11G0968	NOVEL00583	NOVEL02497
GH_D12G2301	GH_D01G0964	NOVEL01842	GH_D04G1879	GH_D08G0789	GH_A11G0884	NOVEL00573	NOVEL02493
GH_D12G2247	GH_D01G0929	NOVEL01832	GH_D04G1562	GH_D08G0769	GH_A11G0799	NOVEL00543	NOVEL02490
GH_D12G2246	GH_D01G0873	NOVEL01814	GH_D04G1489	GH_D08G0746	GH_A11G0488	NOVEL00540	NOVEL02437
GH_D12G2212	GH_D01G0856	NOVEL01772	GH_D04G1452	GH_D08G0682	GH_A11G0452	NOVEL00497	NOVEL02433
GH_D12G2210	GH_D01G0684	NOVEL01770	GH_D04G1364	GH_D08G0643	GH_A11G0308	NOVEL00493	NOVEL02412
GH_D12G2186	GH_D01G0631	NOVEL01705	GH_D04G0987	GH_D08G0593	GH_A11G0242	NOVEL00474	NOVEL02411
GH_D12G2163	GH_D01G0469	NOVEL01661	GH_D04G0881	GH_D08G0273	GH_A11G0118	NOVEL00473	NOVEL02397
GH_D12G2137	GH_D01G0445	NOVEL01660	GH_D04G0624	GH_D08G0138	GH_A10G2347	NOVEL00469	NOVEL02377
GH_D12G2129	GH_A13G2191	NOVEL01650	GH_D04G0559	GH_D08G0077	GH_A10G2338	NOVEL00440	NOVEL02369
GH_D12G2116	GH_A13G2189	NOVEL01637	GH_D04G0108	GH_D07G2484	GH_A10G2222	NOVEL00395	NOVEL02368
GH_D12G2024	GH_A13G2057	NOVEL01630	GH_D03G1799	GH_D07G2247	GH_A10G2150	NOVEL00380	NOVEL02349
GH_D12G1988	GH_A13G2049	NOVEL01625	GH_D03G1701	GH_D07G2245	GH_A10G1895	NOVEL00332	NOVEL02339
GH_D12G1951	GH_A13G1972	NOVEL01613	GH_D03G1606	GH_D07G2202	GH_A10G1590	NOVEL00313	NOVEL02329
GH_D12G1907	GH_A13G1881	NOVEL01602	GH_D03G1444	GH_D07G2062	GH_A10G1164	NOVEL00281	NOVEL02315
GH_D12G1847	GH_A13G1686	NOVEL01582	GH_D03G1225	GH_D07G2044	GH_A10G1114	NOVEL00275	NOVEL02302
GH_D12G1834	GH_A13G1658	NOVEL01557	GH_D03G1014	GH_D07G1858	GH_A10G1090	NOVEL00265	NOVEL02295
GH_D12G1781	GH_A13G1565	NOVEL01543	GH_D03G0818	GH_D07G1738	GH_A10G0443	NOVEL00233	NOVEL02288
GH_D12G1777	GH_A13G1529	NOVEL01518	GH_D03G0772	GH_D07G1493	GH_A10G0434	NOVEL00148	NOVEL02283
GH_D12G1710	GH_A13G1519	NOVEL01514	GH_D03G0710	GH_D07G1433	GH_A10G0387	NOVEL00130	NOVEL02248
GH_D12G1687	GH_A13G1311	NOVEL01508	GH_D03G0651	GH_D07G1405	GH_A10G0248	NOVEL00118	NOVEL02232
GH_D12G1675	GH_A13G1290	NOVEL01477	GH_D03G0478	GH_D07G1371	GH_A10G0083	NOVEL00100	NOVEL02229
GH_D12G1661	GH_A13G1223	NOVEL01463	GH_D03G0445	GH_D07G1297	GH_A09G2498	NOVEL00080	NOVEL02228
GH_D12G1658	GH_A13G1205	NOVEL01453	GH_D03G0275	GH_D07G1054	GH_A09G2246	NOVEL00078	NOVEL02215
GH_D12G1655	GH_A13G1082	NOVEL01426	GH_D03G0258	GH_D07G0936	GH_A09G2097	NOVEL00068	NOVEL02210
GH_D12G1596	GH_A13G0720	NOVEL01414	GH_D03G0189	GH_D07G0798	GH_A09G1930	NOVEL00036	NOVEL02206
GH_D12G1563	GH_A13G0614	NOVEL01397	GH_D03G0185	GH_D07G0732	GH_A09G1412	NOVEL00034	NOVEL02184
GH_D12G1490	GH_A13G0550	NOVEL01382	GH_D03G0164	GH_D07G0549	GH_A09G1204	GH_SCA154683G01	NOVEL02155
GH_D12G1442	GH_A13G0549	NOVEL01379	GH_D03G0045	GH_D07G0522	GH_A09G0985	GH_SCA085555G01	NOVEL02149
GH_D12G1434	GH_A13G0456	NOVEL01374	GH_D03G0019	GH_D07G0518	GH_A09G0717	GH_SCA083050G01	NOVEL02144
GH_D12G1303	GH_A13G0408	NOVEL01366	GH_D02G2285	GH_D07G0410	GH_A09G0497	GH_SCA080862G01	NOVEL02128
GH_D12G1248	GH_A13G0246	NOVEL01365	GH_D02G2165	GH_D07G0380	GH_A09G0364	GH_SCA078608G01	NOVEL02116
GH_D12G1246	GH_A13G0037	NOVEL01348	GH_D02G2079	GH_D07G0350	GH_A09G0261	GH_SCA074481G01	NOVEL02105
GH_D12G1235	GH_A12G2632	NOVEL01310	GH_D02G1973	GH_D07G0059	GH_A09G0170	GH_SCA058336G01	NOVEL02075
GH_D12G1222	GH_A12G2603	NOVEL01299	GH_D02G1972	GH_D06G2371	GH_A08G2405	GH_SCA053338G01	NOVEL02065
GH_D12G1217	GH_A12G2362	NOVEL01298	GH_D02G1934	GH_D06G2325	GH_A08G2389	GH_SCA029133G01	NOVEL02053
GH_D12G1178	GH_A12G2340	NOVEL01296	GH_D02G1898	GH_D06G2204	GH_A08G2307	GH_SCA028001G01	NOVEL02052
GH_D12G1091	GH_A12G2329	NOVEL01291	GH_D02G1871	GH_D06G2179	GH_A08G2124	GH_SCA020269G01	NOVEL02051
GH_D12G1035	GH_A12G2323	NOVEL01289	GH_D02G1805	GH_D06G2166	GH_A08G1838	GH_SCA019769G01	NOVEL02035
GH_D12G1028	GH_A12G2290	NOVEL01268	GH_D02G1788	GH_D06G2129	GH_A08G1837	GH_SCA015724G01	NOVEL02022
GH_D12G0877	GH_A12G2287	NOVEL01255	GH_D02G1656	GH_D06G2096	GH_A08G1781	GH_SCA013634G01	NOVEL02009
GH_D12G0797	GH_A12G2269	NOVEL01254	GH_D02G1553	GH_D06G2039	GH_A08G1764	GH_SCA013434G01	NOVEL02001
GH_D12G0786	GH_A12G2257	NOVEL01246	GH_D02G1528	GH_D06G1945	GH_A08G1744	GH_SCA012505G01	NOVEL01989
GH_D12G0752	GH_A12G2156	NOVEL01229	GH_D02G1517	GH_D06G1712	GH_A08G1691	GH_SCA012210G01	NOVEL01988
GH_D12G0693	GH_A12G2148	NOVEL01214	GH_D02G1480	GH_D06G1709	GH_A08G1616	GH_SCA011773G01	NOVEL01982
GH_D12G0690	GH_A12G2137	NOVEL01213	GH_D02G1458	GH_D06G1622	GH_A08G1614	GH_SCA011751G01	NOVEL01962
GH_D12G0627	GH_A12G2012	NOVEL01188	GH_D02G1350	GH_D06G1554	GH_A08G1579	GH_SCA011408G01	NOVEL01959
GH_D12G0598	GH_A12G1996	NOVEL01182	GH_D02G1074	GH_D06G1453	GH_A08G1507	GH_SCA011289G01	NOVEL01954
GH_D12G0590	GH_A12G1977	NOVEL01150	GH_D02G0913	GH_D06G1382	GH_A08G1473	GH_SCA010971G01	NOVEL01953
GH_D12G0523	GH_A12G1892	NOVEL01108	GH_D02G0754	GH_D06G1362	GH_A08G1287	GH_SCA009965G02	NOVEL01935
GH_D12G0507	GH_A12G1870	NOVEL01093	GH_D02G0706	GH_D06G1343	GH_A08G1223	GH_SCA009545G02	NOVEL01928
GH_D12G0504	GH_A12G1869	NOVEL01059	GH_D01G2338	GH_D06G1291	GH_A08G1053	GH_SCA009376G01	NOVEL01927
GH_D12G0469	GH_A12G1852	NOVEL01052	GH_D01G2305	GH_D06G1150	GH_A08G0900	GH_SCA009113G01	NOVEL01918
GH_D12G0443	GH_A12G1822	NOVEL01049	GH_D01G2248	GH_D06G1118	GH_A08G0668	GH_SCA008581G01	NOVEL01915
GH_D12G0357	GH_A12G1752	NOVEL01044	GH_D01G2076	GH_D06G0968	GH_A08G0489	GH_SCA008554G01	NOVEL01856
GH_D12G0344	GH_A12G1502	NOVEL01023	GH_D01G2004	GH_D06G0817	GH_A08G0386	GH_SCA008528G01	NOVEL01812
GH_D12G0332	GH_A12G1446	NOVEL01003	GH_D01G1991	GH_D06G0618	GH_A08G0285	GH_SCA008374G01	NOVEL01802
GH_D12G0315	GH_A12G1387	NOVEL01002	GH_D01G1851	GH_D06G0474	GH_A08G0178	GH_SCA008309G01	NOVEL01786
GH_D12G0264	GH_A12G1376	NOVEL00982	GH_D01G1766	GH_D06G0458	GH_A08G0141	GH_SCA008258G01	NOVEL01782
GH_D12G0223	GH_A12G1368	NOVEL00976	GH_D01G1746	GH_D06G0391	GH_A07G2284	GH_SCA008057G02	NOVEL01769
GH_D12G0215	GH_A12G1334	NOVEL00973	GH_D01G1604	GH_D06G0324	GH_A07G2134	GH_SCA007824G01	NOVEL01691
GH_D12G0204	GH_A12G1244	NOVEL00969	GH_D01G1550	GH_D06G0281	GH_A07G1945	GH_SCA007581G01	NOVEL01686
GH_D12G0198	GH_A12G1150	NOVEL00942	GH_D01G1544	GH_D06G0105	GH_A07G1586	GH_SCA007080G01	NOVEL01674
GH_D12G0174	GH_A12G1086	NOVEL00933	GH_D01G1467	GH_D06G0089	GH_A07G1531	GH_SCA007017G03	NOVEL01666
GH_D12G0123	GH_A12G1063	NOVEL00924	GH_D01G1371	GH_D05G3884	GH_A07G1529	GH_SCA006909G01	NOVEL01629
GH_D11G3493	GH_A12G1004	NOVEL00843	GH_D01G1261	GH_D05G3741	GH_A07G1433	GH_SCA006817G01	NOVEL01611
GH_D11G3391	GH_A12G0940	NOVEL00833	GH_D01G1013	GH_D05G3739	GH_A07G1344	GH_SCA006798G01	NOVEL01594
GH_D11G3327	GH_A12G0877	NOVEL00830	GH_D01G0979	GH_D05G3735	GH_A07G1198	GH_SCA006676G01	NOVEL01590
GH_D11G3325	GH_A12G0682	NOVEL00804	GH_D01G0936	GH_D05G3730	GH_A07G0808	GH_SCA006609G01	NOVEL01580
GH_D11G3321	GH_A12G0676	NOVEL00770	GH_D01G0911	GH_D05G3629	GH_A07G0671	GH_SCA006585G01	NOVEL01564
GH_D11G3281	GH_A12G0673	NOVEL00751	GH_D01G0881	GH_D05G3555	GH_A07G0667	GH_SCA006201G01	NOVEL01547
GH_D11G3254	GH_A12G0620	NOVEL00725	GH_D01G0745	GH_D05G3498	GH_A07G0646	GH_SCA005851G01	NOVEL01531
GH_D11G3175	GH_A12G0537	NOVEL00717	GH_D01G0649	GH_D05G3489	GH_A07G0631	GH_SCA005684G01	NOVEL01513
GH_D11G3157	GH_A12G0351	NOVEL00714	GH_D01G0510	GH_D05G3373	GH_A07G0626	GH_SCA005679G01	NOVEL01493
GH_D11G3106	GH_A12G0147	NOVEL00704	GH_D01G0496	GH_D05G3348	GH_A07G0548	GH_SCA005534G01	NOVEL01491
GH_D11G3055	GH_A12G0090	NOVEL00681	GH_D01G0417	GH_D05G3331	GH_A07G0488	GH_SCA005409G01	NOVEL01484
GH_D11G2999	GH_A11G3105	NOVEL00661	GH_D01G0322	GH_D05G3325	GH_A07G0160	GH_SCA005400G01	NOVEL01474
GH_D11G2994	GH_A11G2987	NOVEL00629	GH_D01G0316	GH_D05G3228	GH_A07G0132	GH_SCA005244G01	NOVEL01473
GH_D11G2971	GH_A11G2831	NOVEL00614	GH_D01G0228	GH_D05G3114	GH_A07G0099	GH_SCA005221G01	NOVEL01451
GH_D11G2925	GH_A11G2374	NOVEL00613	GH_D01G0170	GH_D05G3040	GH_A06G1751	GH_SCA005214G02	NOVEL01437
GH_D11G2876	GH_A11G2044	NOVEL00584	GH_A13G2105	GH_D05G3034	GH_A06G1551	GH_SCA005199G02	NOVEL01431
GH_D11G2829	GH_A11G2028	NOVEL00553	GH_A13G1741	GH_D05G3030	GH_A06G1148	GH_SCA005188G01	NOVEL01409
GH_D11G2828	GH_A11G1892	NOVEL00517	GH_A13G1733	GH_D05G3012	GH_A06G0987	GH_SCA005179G01	NOVEL01408
GH_D11G2810	GH_A11G1832	NOVEL00508	GH_A13G1619	GH_D05G2975	GH_A06G0479	GH_SCA005165G01	NOVEL01406
GH_D11G2782	GH_A11G1760	NOVEL00492	GH_A13G1593	GH_D05G2791	GH_A06G0425	GH_SCA005163G01	NOVEL01404
GH_D11G2781	GH_A11G1465	NOVEL00482	GH_A13G1533	GH_D05G2745	GH_A06G0421	GH_SCA005162G01	NOVEL01396
GH_D11G2773	GH_A11G1385	NOVEL00465	GH_A13G1490	GH_D05G2736	GH_A06G0172	GH_SCA005136G02	NOVEL01393
GH_D11G2749	GH_A11G1371	NOVEL00455	GH_A13G1359	GH_D05G2696	GH_A06G0114	GH_SCA005084G01	NOVEL01355
GH_D11G2709	GH_A11G1369	NOVEL00430	GH_A13G1117	GH_D05G2598	GH_A06G0091	GH_SCA005057G01	NOVEL01333
GH_D11G2675	GH_A11G1367	NOVEL00424	GH_A13G1111	GH_D05G2585	GH_A06G0054	GH_SCA005023G03	NOVEL01327
GH_D11G2671	GH_A11G1088	NOVEL00416	GH_A13G1095	GH_D05G2488	GH_A06G0013	GH_SCA005011G01	NOVEL01325
GH_D11G2667	GH_A11G0939	NOVEL00414	GH_A13G1021	GH_D05G2314	GH_A05G3913	GH_SCA004991G01	NOVEL01320
GH_D11G2647	GH_A11G0887	NOVEL00410	GH_A13G0896	GH_D05G2245	GH_A05G3900	GH_SCA004990G01	NOVEL01317
GH_D11G2625	GH_A11G0869	NOVEL00369	GH_A13G0881	GH_D05G2238	GH_A05G3850	GH_SCA004965G02	NOVEL01311
GH_D11G2582	GH_A11G0831	NOVEL00364	GH_A13G0781	GH_D05G2178	GH_A05G3671	GH_SCA004958G01	NOVEL01307
GH_D11G2579	GH_A11G0663	NOVEL00336	GH_A13G0712	GH_D05G1913	GH_A05G3645	GH_SCA004952G02	NOVEL01304
GH_D11G2532	GH_A11G0583	NOVEL00335	GH_A13G0647	GH_D05G1912	GH_A05G3283	GH_SCA004938G03	NOVEL01262
GH_D11G2461	GH_A11G0381	NOVEL00330	GH_A13G0577	GH_D05G1893	GH_A05G3251	GH_SCA004938G01	NOVEL01251
GH_D11G2438	GH_A10G2206	NOVEL00312	GH_A13G0570	GH_D05G1805	GH_A05G2942	GH_SCA004934G01	NOVEL01250
GH_D11G2420	GH_A10G2120	NOVEL00297	GH_A13G0497	GH_D05G1792	GH_A05G2805	GH_SCA004933G01	NOVEL01163
GH_D11G2367	GH_A10G2113	NOVEL00296	GH_A13G0360	GH_D05G1742	GH_A05G2689	GH_SCA004880G01	NOVEL01153
GH_D11G2333	GH_A10G1952	NOVEL00286	GH_A13G0290	GH_D05G1724	GH_A05G2522	GH_SCA004879G01	NOVEL01088
GH_D11G2311	GH_A10G1832	NOVEL00262	GH_A12G2729	GH_D05G1646	GH_A05G2491	GH_SCA004803G05	NOVEL01078
GH_D11G2307	GH_A10G1683	NOVEL00230	GH_A12G2674	GH_D05G1595	GH_A05G1739	GH_SCA004768G09	NOVEL01015
GH_D11G2287	GH_A10G1368	NOVEL00224	GH_A12G2669	GH_D05G1532	GH_A05G1447	GH_SCA004717G10	NOVEL00999
GH_D11G2286	GH_A10G1327	NOVEL00218	GH_A12G2662	GH_D05G1401	GH_A05G1415	GH_SCA004717G03	NOVEL00995
GH_D11G2251	GH_A10G1171	NOVEL00185	GH_A12G2561	GH_D05G1354	GH_A05G0496	GH_SCA004717G01	NOVEL00994
GH_D11G2153	GH_A10G1087	NOVEL00176	GH_A12G2472	GH_D05G1331	GH_A05G0488	GH_D13G2551	NOVEL00993
GH_D11G2111	GH_A10G0767	NOVEL00144	GH_A12G2459	GH_D05G1283	GH_A05G0475	GH_D13G2547	NOVEL00988
GH_D11G2105	GH_A10G0353	NOVEL00139	GH_A12G2384	GH_D05G1205	GH_A05G0346	GH_D13G2537	NOVEL00985
GH_D11G2096	GH_A10G0266	NOVEL00132	GH_A12G2171	GH_D05G1055	GH_A05G0327	GH_D13G2534	NOVEL00964
GH_D11G2040	GH_A10G0254	NOVEL00129	GH_A12G2166	GH_D05G1054	GH_A05G0224	GH_D13G2512	NOVEL00951
GH_D11G1917	GH_A10G0134	NOVEL00116	GH_A12G2154	GH_D05G1051	GH_A05G0080	GH_D13G2505	NOVEL00940
GH_D11G1852	GH_A09G2487	NOVEL00114	GH_A12G2147	GH_D05G0933	GH_A04G1363	GH_D13G2498	NOVEL00900
GH_D11G1816	GH_A09G2481	NOVEL00105	GH_A12G2105	GH_D05G0824	GH_A04G1270	GH_D13G2479	NOVEL00855
GH_D11G1788	GH_A09G2370	NOVEL00061	GH_A12G2060	GH_D05G0685	GH_A04G0832	GH_D13G2461	NOVEL00809
GH_D11G1785	GH_A09G2361	NOVEL00042	GH_A12G1916	GH_D05G0681	GH_A04G0592	GH_D13G2451	NOVEL00743
GH_D11G1755	GH_A09G2210	NOVEL00016	GH_A12G1644	GH_D05G0630	GH_A04G0528	GH_D13G2450	NOVEL00736
GH_D11G1711	GH_A09G1954	NOVEL00009	GH_A12G1612	GH_D05G0614	GH_A04G0212	GH_D13G2434	NOVEL00728
GH_D11G1653	GH_A09G1514	GH_SCA202550G01	GH_A12G1585	GH_D05G0451	GH_A03G1679	GH_D13G2392	NOVEL00727
GH_D11G1641	GH_A09G1015	GH_SCA132452G01	GH_A12G1412	GH_D05G0421	GH_A03G1663	GH_D13G2295	NOVEL00701
GH_D11G1599	GH_A09G0371	GH_SCA103408G01	GH_A12G1308	GH_D05G0407	GH_A03G0901	GH_D13G2279	NOVEL00700
GH_D11G1580	GH_A09G0296	GH_SCA084090G01	GH_A12G1258	GH_D05G0323	GH_A03G0715	GH_D13G2271	NOVEL00666
GH_D11G1567	GH_A09G0158	GH_SCA077697G01	GH_A12G0744	GH_D05G0230	GH_A03G0363	GH_D13G2268	NOVEL00659
GH_D11G1488	GH_A09G0149	GH_SCA068087G01	GH_A12G0581	GH_D05G0168	GH_A03G0236	GH_D13G2254	NOVEL00640
GH_D11G1448	GH_A09G0058	GH_SCA065828G01	GH_A12G0550	GH_D05G0150	GH_A02G1475	GH_D13G2234	NOVEL00626
GH_D11G1445	GH_A08G2242	GH_SCA058488G01	GH_A12G0415	GH_D04G1947	GH_A02G1474	GH_D13G2231	NOVEL00582
GH_D11G1438	GH_A08G2237	GH_SCA042871G01	GH_A12G0277	GH_D04G1609	GH_A02G1324	GH_D13G2223	NOVEL00568
GH_D11G1411	GH_A08G2217	GH_SCA040505G01	GH_A12G0266	GH_D04G1537	GH_A02G1302	GH_D13G2219	NOVEL00554
GH_D11G1360	GH_A08G2192	GH_SCA032584G01	GH_A12G0198	GH_D04G1245	GH_A02G0033	GH_D13G2209	NOVEL00539
GH_D11G1341	GH_A08G2108	GH_SCA031918G01	GH_A11G3122	GH_D04G1225	GH_A01G1632	GH_D13G2207	NOVEL00535
GH_D11G1322	GH_A08G1868	GH_SCA019135G01	GH_A11G2881	GH_D04G1106	GH_A01G1387	GH_D13G2176	NOVEL00534
GH_D11G1320	GH_A08G1784	GH_SCA018101G01	GH_A11G2620	GH_D04G1038	GH_A01G1362	GH_D13G2162	NOVEL00525
GH_D11G1278	GH_A08G1726	GH_SCA017089G01	GH_A11G2610	GH_D04G1005	GH_A01G1324	GH_D13G2161	NOVEL00515
GH_D11G1276	GH_A08G1655	GH_SCA013374G01	GH_A11G2589	GH_D04G0854	GH_A01G0911	GH_D13G2139	NOVEL00506
GH_D11G1188	GH_A08G1556	GH_SCA012793G01	GH_A11G2431	GH_D04G0850	GH_A01G0870	GH_D13G2128	NOVEL00501
GH_D11G1177	GH_A08G1191	GH_SCA012360G01	GH_A11G2276	GH_D04G0738	GH_A01G0508	GH_D13G2112	NOVEL00488
GH_D11G1176	GH_A08G1061	GH_SCA012261G01	GH_A11G2236	GH_D04G0724	GH_A01G0329	GH_D13G2094	NOVEL00483
GH_D11G1154	GH_A08G0960	GH_SCA011769G01	GH_A11G2094	GH_D04G0685	GH_A01G0032	GH_D13G2093	NOVEL00458
GH_D11G1095	GH_A08G0736	GH_SCA010764G01	GH_A11G2093	GH_D04G0580		GH_D13G2086	NOVEL00454
GH_D11G1094	GH_A08G0001	GH_SCA010598G01	GH_A11G2067	GH_D04G0579		GH_D13G2056	NOVEL00427
GH_D11G1068	GH_A07G1966	GH_SCA010556G01	GH_A11G2060	GH_D04G0439		GH_D13G2047	NOVEL00425
GH_D11G1039	GH_A07G1897	GH_SCA010475G02	GH_A11G2049	GH_D04G0363		GH_D13G2041	NOVEL00419
GH_D11G1012	GH_A07G1793	GH_SCA010475G01	GH_A11G2034	GH_D04G0361		GH_D13G2030	NOVEL00401
GH_D11G0991	GH_A07G1719	GH_SCA008153G01	GH_A11G1356	GH_D04G0358		GH_D13G2029	NOVEL00394
GH_D11G0979	GH_A07G1686	GH_SCA006886G02	GH_A11G1041	GH_D04G0317		GH_D13G2023	NOVEL00382
GH_D11G0977	GH_A07G1461	GH_SCA006871G01	GH_A11G1017	GH_D04G0202		GH_D13G2022	NOVEL00362
GH_D11G0955	GH_A07G1415	GH_SCA006599G01	GH_A11G0915	GH_D04G0177		GH_D13G2021	NOVEL00357
GH_D11G0877	GH_A07G1295	GH_SCA006587G01	GH_A11G0815	GH_D04G0175		GH_D13G2000	NOVEL00351
GH_D11G0870	GH_A07G1128	GH_SCA006457G02	GH_A11G0757	GH_D04G0087		GH_D13G1972	NOVEL00347
GH_D11G0849	GH_A07G1075	GH_SCA006422G01	GH_A11G0696	GH_D04G0033		GH_D13G1945	NOVEL00341
GH_D11G0828	GH_A07G1032	GH_SCA006114G01	GH_A11G0472	GH_D03G1858		GH_D13G1941	NOVEL00319
GH_D11G0812	GH_A07G1025	GH_SCA005822G01	GH_A11G0367	GH_D03G1856		GH_D13G1938	NOVEL00309
GH_D11G0798	GH_A07G1014	GH_SCA005798G01	GH_A11G0362	GH_D03G1809		GH_D13G1897	NOVEL00292
GH_D11G0789	GH_A07G0910	GH_SCA005714G01	GH_A11G0280	GH_D03G1768		GH_D13G1890	NOVEL00289
GH_D11G0773	GH_A07G0902	GH_SCA005600G01	GH_A11G0062	GH_D03G1706		GH_D13G1872	NOVEL00282
GH_D11G0729	GH_A07G0805	GH_SCA005596G01	GH_A10G2224	GH_D03G1699		GH_D13G1870	NOVEL00270
GH_D11G0724	GH_A07G0740	GH_SCA005510G01	GH_A10G2195	GH_D03G1649		GH_D13G1851	NOVEL00261
GH_D11G0716	GH_A07G0596	GH_SCA005377G02	GH_A10G2188	GH_D03G1637		GH_D13G1849	NOVEL00250
GH_D11G0687	GH_A07G0377	GH_SCA005232G02	GH_A10G2147	GH_D03G1635		GH_D13G1789	NOVEL00249
GH_D11G0684	GH_A07G0210	GH_SCA005135G02	GH_A10G1900	GH_D03G1537		GH_D13G1771	NOVEL00246
GH_D11G0648	GH_A07G0111	GH_SCA005123G01	GH_A10G1861	GH_D03G1524		GH_D13G1759	NOVEL00243
GH_D11G0584	GH_A07G0003	GH_SCA005103G03	GH_A10G1812	GH_D03G1432		GH_D13G1754	NOVEL00236
GH_D11G0583	GH_A06G1848	GH_SCA005103G01	GH_A10G1707	GH_D03G1416		GH_D13G1753	NOVEL00214
GH_D11G0535	GH_A06G1694	GH_SCA005051G01	GH_A10G1583	GH_D03G1389		GH_D13G1716	NOVEL00206
GH_D11G0527	GH_A06G1585	GH_SCA004991G02	GH_A10G1513	GH_D03G1283		GH_D13G1688	NOVEL00205
GH_D11G0502	GH_A06G1578	GH_SCA004961G01	GH_A10G1289	GH_D03G1213		GH_D13G1685	NOVEL00187
GH_D11G0461	GH_A06G1273	GH_SCA004942G01	GH_A10G1088	GH_D03G1020		GH_D13G1635	NOVEL00177
GH_D11G0457	GH_A06G1146	GH_SCA004926G01	GH_A10G0923	GH_D03G0955		GH_D13G1628	NOVEL00173
GH_D11G0417	GH_A06G1082	GH_SCA004925G02	GH_A10G0729	GH_D03G0836		GH_D13G1627	NOVEL00136
GH_D11G0365	GH_A06G0665	GH_SCA004917G01	GH_A10G0571	GH_D03G0820		GH_D13G1614	NOVEL00128
GH_D11G0361	GH_A06G0514	GH_SCA004909G05	GH_A10G0421	GH_D03G0693		GH_D13G1598	NOVEL00119
GH_D11G0332	GH_A06G0502	GH_SCA004907G01	GH_A10G0290	GH_D03G0480		GH_D13G1493	NOVEL00109
GH_D11G0320	GH_A06G0341	GH_SCA004885G02	GH_A10G0071	GH_D03G0476		GH_D13G1489	NOVEL00057
GH_D11G0251	GH_A06G0308	GH_SCA004883G04	GH_A10G0066	GH_D03G0302		GH_D13G1461	NOVEL00029
GH_D11G0239	GH_A05G3812	GH_SCA004867G06	GH_A09G2489	GH_D03G0063		GH_D13G1436	NOVEL00006
GH_D11G0216	GH_A05G3659	GH_SCA004867G03	GH_A09G2331	GH_D02G2297		GH_D13G1333	GH_SCA110429G01
GH_D11G0180	GH_A05G3655	GH_SCA004857G02	GH_A09G1841	GH_D02G2259		GH_D13G1195	GH_SCA101707G01
GH_D11G0170	GH_A05G3033	GH_SCA004842G01	GH_A09G1791	GH_D02G2081		GH_D13G1162	GH_SCA090787G01
GH_D11G0138	GH_A05G2962	GH_SCA004822G01	GH_A09G0997	GH_D02G2026		GH_D13G1154	GH_SCA081609G01
GH_D11G0124	GH_A05G2483	GH_SCA004820G02	GH_A09G0908	GH_D02G1895		GH_D13G1140	GH_SCA070808G01
GH_D11G0104	GH_A05G2434	GH_SCA004820G01	GH_A09G0508	GH_D02G1867		GH_D13G1126	GH_SCA069352G01
GH_D11G0098	GH_A05G2378	GH_SCA004818G03	GH_A09G0477	GH_D02G1774		GH_D13G1099	GH_SCA055190G01
GH_D11G0086	GH_A05G2329	GH_SCA004803G06	GH_A09G0386	GH_D02G1757		GH_D13G1072	GH_SCA052974G01
GH_D11G0062	GH_A05G2320	GH_SCA004803G01	GH_A09G0362	GH_D02G1674		GH_D13G1056	GH_SCA052459G01
GH_D11G0059	GH_A05G2231	GH_SCA004801G01	GH_A09G0208	GH_D02G1623		GH_D13G1054	GH_SCA046230G01
GH_D10G2616	GH_A05G2206	GH_SCA004768G08	GH_A09G0185	GH_D02G1596		GH_D13G1037	GH_SCA044223G01
GH_D10G2613	GH_A05G2199	GH_D13G2549	GH_A09G0135	GH_D02G1566		GH_D13G1036	GH_SCA042919G01
GH_D10G2564	GH_A05G2156	GH_D13G2535	GH_A09G0111	GH_D02G1503		GH_D13G1025	GH_SCA039726G01
GH_D10G2551	GH_A05G2081	GH_D13G2528	GH_A08G2411	GH_D02G1468		GH_D13G1008	GH_SCA039526G01
GH_D10G2537	GH_A05G1842	GH_D13G2513	GH_A08G2125	GH_D02G1291		GH_D13G1001	GH_SCA035672G01
GH_D10G2520	GH_A05G1820	GH_D13G2509	GH_A08G1993	GH_D02G1286		GH_D13G0977	GH_SCA035444G01
GH_D10G2518	GH_A05G1770	GH_D13G2459	GH_A08G1990	GH_D02G1270		GH_D13G0926	GH_SCA034072G01
GH_D10G2486	GH_A05G1567	GH_D13G2457	GH_A08G1940	GH_D02G1259		GH_D13G0914	GH_SCA033723G01
GH_D10G2468	GH_A05G1338	GH_D13G2456	GH_A08G1503	GH_D02G1258		GH_D13G0871	GH_SCA033082G01
GH_D10G2466	GH_A05G1171	GH_D13G2416	GH_A08G1391	GH_D02G1197		GH_D13G0814	GH_SCA032467G01
GH_D10G2447	GH_A05G1137	GH_D13G2413	GH_A08G1312	GH_D02G1079		GH_D13G0790	GH_SCA031153G01
GH_D10G2432	GH_A05G1122	GH_D13G2400	GH_A08G1132	GH_D02G0871		GH_D13G0778	GH_SCA028226G01
GH_D10G2401	GH_A05G0730	GH_D13G2394	GH_A08G1125	GH_D02G0785		GH_D13G0769	GH_SCA024064G01
GH_D10G2376	GH_A05G0687	GH_D13G2388	GH_A08G1003	GH_D02G0656		GH_D13G0764	GH_SCA020881G01
GH_D10G2363	GH_A05G0601	GH_D13G2381	GH_A08G0899	GH_D02G0651		GH_D13G0744	GH_SCA017964G01
GH_D10G2340	GH_A05G0537	GH_D13G2376	GH_A08G0840	GH_D02G0621		GH_D13G0729	GH_SCA016326G01
GH_D10G2310	GH_A05G0430	GH_D13G2372	GH_A08G0838	GH_D02G0543		GH_D13G0673	GH_SCA014485G01
GH_D10G2299	GH_A05G0420	GH_D13G2355	GH_A08G0579	GH_D02G0323		GH_D13G0621	GH_SCA014355G01
GH_D10G2292	GH_A05G0241	GH_D13G2343	GH_A08G0571	GH_D02G0315		GH_D13G0618	GH_SCA013618G01
GH_D10G2193	GH_A05G0211	GH_D13G2315	GH_A08G0528	GH_D02G0230		GH_D13G0617	GH_SCA011684G01
GH_D10G2192	GH_A04G1211	GH_D13G2307	GH_A08G0264	GH_D02G0177		GH_D13G0588	GH_SCA011628G01
GH_D10G2190	GH_A04G1106	GH_D13G2294	GH_A08G0189	GH_D02G0036		GH_D13G0587	GH_SCA009869G01
GH_D10G2160	GH_A04G0961	GH_D13G2291	GH_A08G0037	GH_D01G2127		GH_D13G0574	GH_SCA008818G02
GH_D10G2077	GH_A04G0939	GH_D13G2280	GH_A08G0022	GH_D01G2118		GH_D13G0560	GH_SCA008656G01
GH_D10G2072	GH_A04G0428	GH_D13G2261	GH_A07G2307	GH_D01G2066		GH_D13G0515	GH_SCA008280G01
GH_D10G2056	GH_A04G0287	GH_D13G2260	GH_A07G2128	GH_D01G2036		GH_D13G0450	GH_SCA008028G01
GH_D10G2045	GH_A04G0253	GH_D13G2233	GH_A07G2111	GH_D01G1984		GH_D13G0446	GH_SCA007506G01
GH_D10G2029	GH_A03G1667	GH_D13G2214	GH_A07G2095	GH_D01G1967		GH_D13G0445	GH_SCA007146G01
GH_D10G2014	GH_A03G0680	GH_D13G2210	GH_A07G2085	GH_D01G1901		GH_D13G0406	GH_SCA007014G01
GH_D10G1944	GH_A03G0667	GH_D13G2197	GH_A07G1996	GH_D01G1765		GH_D13G0400	GH_SCA006959G01
GH_D10G1930	GH_A03G0547	GH_D13G2192	GH_A07G1948	GH_D01G1714		GH_D13G0333	GH_SCA006915G01
GH_D10G1896	GH_A02G1750	GH_D13G2183	GH_A07G1922	GH_D01G1547		GH_D13G0321	GH_SCA006892G01
GH_D10G1793	GH_A02G1697	GH_D13G2168	GH_A07G1554	GH_D01G1530		GH_D13G0320	GH_SCA006663G01
GH_D10G1782	GH_A02G1635	GH_D13G2167	GH_A07G1543	GH_D01G1521		GH_D13G0316	GH_SCA006571G01
GH_D10G1756	GH_A02G1450	GH_D13G2157	GH_A07G1364	GH_D01G1437		GH_D13G0308	GH_SCA006550G01
GH_D10G1754	GH_A02G1441	GH_D13G2156	GH_A07G1317	GH_D01G1087		GH_D13G0305	GH_SCA006272G01
GH_D10G1745	GH_A02G0954	GH_D13G2144	GH_A07G1269	GH_D01G1046		GH_D13G0302	GH_SCA006237G01
GH_D10G1739	GH_A02G0553	GH_D13G2131	GH_A07G1226	GH_D01G0990		GH_D13G0295	GH_SCA006111G01
GH_D10G1693	GH_A02G0162	GH_D13G2123	GH_A07G1070	GH_D01G0969		GH_D13G0281	GH_SCA006093G01
GH_D10G1621	GH_A02G0045	GH_D13G2122	GH_A07G1001	GH_D01G0553		GH_D13G0257	GH_SCA006021G02
GH_D10G1537	GH_A01G1609	GH_D13G2117	GH_A07G0463	GH_D01G0519		GH_D13G0253	GH_SCA005987G03
GH_D10G1522	GH_A01G0823	GH_D13G2108	GH_A07G0411	GH_D01G0461		GH_D13G0243	GH_SCA005862G01
GH_D10G1490	GH_A01G0628	GH_D13G2098	GH_A07G0199	GH_D01G0318		GH_D13G0227	GH_SCA005689G01
GH_D10G1477	GH_A01G0392	GH_D13G2092	GH_A07G0159	GH_D01G0302		GH_D13G0201	GH_SCA005566G01
GH_D10G1427	GH_A01G0346	GH_D13G2091	GH_A07G0082	GH_D01G0213		GH_D13G0189	GH_SCA005564G01
GH_D10G1381	GH_A01G0041	GH_D13G2089	GH_A06G2075	GH_D01G0037		GH_D13G0153	GH_SCA005395G01
GH_D10G1368		GH_D13G2087	GH_A06G1864	GH_A13G2273		GH_D13G0127	GH_SCA005391G02
GH_D10G1321		GH_D13G2081	GH_A06G1799	GH_A13G2104		GH_D13G0095	GH_SCA005367G02
GH_D10G1310		GH_D13G2045	GH_A06G1783	GH_A13G2091		GH_D13G0053	GH_SCA005341G01
GH_D10G1302		GH_D13G2033	GH_A06G1721	GH_A13G2056		GH_D13G0044	GH_SCA005334G01
GH_D10G1299		GH_D13G2031	GH_A06G1645	GH_A13G2047		GH_D13G0043	GH_SCA005321G01
GH_D10G1296		GH_D13G2004	GH_A06G1456	GH_A13G2031		GH_D13G0040	GH_SCA005287G01
GH_D10G1194		GH_D13G1998	GH_A06G1450	GH_A13G1979		GH_D13G0029	GH_SCA005252G03
GH_D10G1163		GH_D13G1976	GH_A06G1390	GH_A13G1792		GH_D12G2771	GH_SCA005247G01
GH_D10G1150		GH_D13G1958	GH_A06G1113	GH_A13G1762		GH_D12G2755	GH_SCA005242G01
GH_D10G1046		GH_D13G1901	GH_A06G1087	GH_A13G1709		GH_D12G2727	GH_SCA005145G02
GH_D10G0920		GH_D13G1896	GH_A06G0905	GH_A13G1612		GH_D12G2723	GH_SCA005103G04
GH_D10G0902		GH_D13G1895	GH_A06G0827	GH_A13G1611		GH_D12G2708	GH_SCA005103G02
GH_D10G0849		GH_D13G1893	GH_A06G0802	GH_A13G1501		GH_D12G2702	GH_SCA005053G02
GH_D10G0818		GH_D13G1883	GH_A06G0801	GH_A13G1472		GH_D12G2669	GH_SCA005047G03
GH_D10G0814		GH_D13G1879	GH_A06G0688	GH_A13G1462		GH_D12G2633	GH_SCA005023G02
GH_D10G0772		GH_D13G1867	GH_A06G0451	GH_A13G1349		GH_D12G2622	GH_SCA005011G02
GH_D10G0736		GH_D13G1829	GH_A06G0437	GH_A13G1339		GH_D12G2619	GH_SCA004965G03
GH_D10G0705		GH_D13G1817	GH_A06G0219	GH_A13G1183		GH_D12G2593	GH_SCA004965G01
GH_D10G0694		GH_D13G1816	GH_A06G0198	GH_A13G1042		GH_D12G2589	GH_SCA004952G01
GH_D10G0614		GH_D13G1758	GH_A06G0025	GH_A13G0995		GH_D12G2582	GH_SCA004934G02
GH_D10G0605		GH_D13G1725	GH_A05G3911	GH_A13G0935		GH_D12G2549	GH_SCA004932G05
GH_D10G0599		GH_D13G1717	GH_A05G3847	GH_A13G0743		GH_D12G2548	GH_SCA004922G01
GH_D10G0559		GH_D13G1701	GH_A05G3800	GH_A13G0674		GH_D12G2531	GH_SCA004908G01
GH_D10G0465		GH_D13G1700	GH_A05G3797	GH_A13G0554		GH_D12G2529	GH_SCA004867G04
GH_D10G0463		GH_D13G1664	GH_A05G3743	GH_A13G0530		GH_D12G2527	GH_SCA004851G04
GH_D10G0462		GH_D13G1641	GH_A05G3657	GH_A13G0474		GH_D12G2524	GH_SCA004838G03
GH_D10G0452		GH_D13G1629	GH_A05G3468	GH_A13G0368		GH_D12G2494	GH_SCA004838G02
GH_D10G0440		GH_D13G1616	GH_A05G3467	GH_A13G0271		GH_D12G2442	GH_SCA004831G01
GH_D10G0420		GH_D13G1600	GH_A05G3425	GH_A12G2710		GH_D12G2415	GH_SCA004821G01
GH_D10G0394		GH_D13G1586	GH_A05G3332	GH_A12G2581		GH_D12G2391	GH_SCA004812G03
GH_D10G0386		GH_D13G1581	GH_A05G3239	GH_A12G2573		GH_D12G2373	GH_SCA004803G02
GH_D10G0354		GH_D13G1573	GH_A05G3188	GH_A12G2523		GH_D12G2357	GH_SCA004768G05
GH_D10G0328		GH_D13G1564	GH_A05G2786	GH_A12G2494		GH_D12G2273	GH_SCA004768G04
GH_D10G0319		GH_D13G1557	GH_A05G2762	GH_A12G2332		GH_D12G2271	GH_SCA004768G03
GH_D10G0305		GH_D13G1553	GH_A05G2724	GH_A12G2275		GH_D12G2251	GH_SCA004730G01
GH_D10G0291		GH_D13G1549	GH_A05G2618	GH_A12G2229		GH_D12G2243	GH_SCA004717G02
GH_D10G0283		GH_D13G1544	GH_A05G1989	GH_A12G2213		GH_D12G2239	GH_D13G2550
GH_D10G0258		GH_D13G1533	GH_A05G1952	GH_A12G1959		GH_D12G2235	GH_D13G2544
GH_D10G0257		GH_D13G1513	GH_A05G1916	GH_A12G1930		GH_D12G2234	GH_D13G2527
GH_D10G0239		GH_D13G1508	GH_A05G1888	GH_A12G1919		GH_D12G2230	GH_D13G2489
GH_D10G0235		GH_D13G1490	GH_A05G1816	GH_A12G1812		GH_D12G2227	GH_D13G2458
GH_D10G0161		GH_D13G1414	GH_A05G1798	GH_A12G1712		GH_D12G2209	GH_D13G2447
GH_D10G0145		GH_D13G1413	GH_A05G1737	GH_A12G1029		GH_D12G2199	GH_D13G2438
GH_D10G0136		GH_D13G1411	GH_A05G1653	GH_A12G1027		GH_D12G2197	GH_D13G2436
GH_D10G0122		GH_D13G1410	GH_A05G1486	GH_A12G0969		GH_D12G2196	GH_D13G2435
GH_D10G0117		GH_D13G1407	GH_A05G1450	GH_A12G0927		GH_D12G2194	GH_D13G2415
GH_D10G0086		GH_D13G1394	GH_A05G1117	GH_A12G0924		GH_D12G2188	GH_D13G2412
GH_D10G0069		GH_D13G1390	GH_A05G1083	GH_A12G0657		GH_D12G2178	GH_D13G2373
GH_D10G0055		GH_D13G1389	GH_A05G0990	GH_A12G0614		GH_D12G2158	GH_D13G2357
GH_D09G2478		GH_D13G1366	GH_A05G0917	GH_A12G0579		GH_D12G2135	GH_D13G2346
GH_D09G2437		GH_D13G1360	GH_A05G0821	GH_A12G0574		GH_D12G2111	GH_D13G2340
GH_D09G2379		GH_D13G1348	GH_A05G0692	GH_A12G0397		GH_D12G2104	GH_D13G2337
GH_D09G2353		GH_D13G1347	GH_A05G0639	GH_A12G0364		GH_D12G2098	GH_D13G2314
GH_D09G2338		GH_D13G1346	GH_A05G0576	GH_A12G0339		GH_D12G2093	GH_D13G2308
GH_D09G2336		GH_D13G1332	GH_A05G0485	GH_A12G0251		GH_D12G2072	GH_D13G2293
GH_D09G2332		GH_D13G1323	GH_A05G0447	GH_A12G0238		GH_D12G2055	GH_D13G2258
GH_D09G2301		GH_D13G1322	GH_A05G0443	GH_A12G0114		GH_D12G2022	GH_D13G2250
GH_D09G2294		GH_D13G1305	GH_A05G0431	GH_A12G0031		GH_D12G2012	GH_D13G2229
GH_D09G2221		GH_D13G1303	GH_A05G0429	GH_A11G3304		GH_D12G1998	GH_D13G2200
GH_D09G2204		GH_D13G1292	GH_A05G0319	GH_A11G3200		GH_D12G1973	GH_D13G2198
GH_D09G2152		GH_D13G1280	GH_A05G0122	GH_A11G3181		GH_D12G1933	GH_D13G2163
GH_D09G2080		GH_D13G1275	GH_A04G1396	GH_A11G3089		GH_D12G1915	GH_D13G2158
GH_D09G2074		GH_D13G1273	GH_A04G1242	GH_A11G3086		GH_D12G1879	GH_D13G2154
GH_D09G2073		GH_D13G1271	GH_A04G1238	GH_A11G2990		GH_D12G1874	GH_D13G2141
GH_D09G2044		GH_D13G1259	GH_A04G1165	GH_A11G2953		GH_D12G1872	GH_D13G2127
GH_D09G2037		GH_D13G1255	GH_A04G1055	GH_A11G2832		GH_D12G1866	GH_D13G2126
GH_D09G2036		GH_D13G1248	GH_A04G0925	GH_A11G2828		GH_D12G1863	GH_D13G2125
GH_D09G2008		GH_D13G1247	GH_A04G0895	GH_A11G2677		GH_D12G1848	GH_D13G2104
GH_D09G1956		GH_D13G1237	GH_A04G0806	GH_A11G2671		GH_D12G1819	GH_D13G2101
GH_D09G1940		GH_D13G1224	GH_A04G0709	GH_A11G2663		GH_D12G1810	GH_D13G2095
GH_D09G1935		GH_D13G1215	GH_A04G0693	GH_A11G2578		GH_D12G1802	GH_D13G2068
GH_D09G1921		GH_D13G1169	GH_A04G0648	GH_A11G2052		GH_D12G1801	GH_D13G2063
GH_D09G1890		GH_D13G1150	GH_A04G0506	GH_A11G2039		GH_D12G1784	GH_D13G2062
GH_D09G1842		GH_D13G1116	GH_A04G0311	GH_A11G1986		GH_D12G1780	GH_D13G2060
GH_D09G1820		GH_D13G1029	GH_A04G0260	GH_A11G1965		GH_D12G1758	GH_D13G2051
GH_D09G1782		GH_D13G0969	GH_A04G0182	GH_A11G1799		GH_D12G1753	GH_D13G2049
GH_D09G1762		GH_D13G0952	GH_A03G2156	GH_A11G1756		GH_D12G1742	GH_D13G2034
GH_D09G1750		GH_D13G0939	GH_A03G2148	GH_A11G1487		GH_D12G1738	GH_D13G2019
GH_D09G1748		GH_D13G0902	GH_A03G2025	GH_A11G1474		GH_D12G1737	GH_D13G2016
GH_D09G1642		GH_D13G0897	GH_A03G1852	GH_A11G1300		GH_D12G1731	GH_D13G2012
GH_D09G1630		GH_D13G0890	GH_A03G1801	GH_A11G1232		GH_D12G1712	GH_D13G1983
GH_D09G1609		GH_D13G0889	GH_A03G1418	GH_A11G0931		GH_D12G1702	GH_D13G1971
GH_D09G1583		GH_D13G0888	GH_A03G1390	GH_A11G0924		GH_D12G1667	GH_D13G1966
GH_D09G1546		GH_D13G0866	GH_A03G1376	GH_A11G0834		GH_D12G1613	GH_D13G1965
GH_D09G1536		GH_D13G0865	GH_A03G1353	GH_A11G0819		GH_D12G1607	GH_D13G1956
GH_D09G1515		GH_D13G0855	GH_A03G1281	GH_A11G0727		GH_D12G1600	GH_D13G1951
GH_D09G1511		GH_D13G0854	GH_A03G1167	GH_A11G0660		GH_D12G1564	GH_D13G1933
GH_D09G1505		GH_D13G0849	GH_A03G1111	GH_A11G0588		GH_D12G1540	GH_D13G1932
GH_D09G1503		GH_D13G0844	GH_A03G1067	GH_A11G0421		GH_D12G1534	GH_D13G1931
GH_D09G1471		GH_D13G0820	GH_A03G0978	GH_A11G0366		GH_D12G1522	GH_D13G1930
GH_D09G1431		GH_D13G0816	GH_A03G0977	GH_A11G0333		GH_D12G1517	GH_D13G1917
GH_D09G1409		GH_D13G0761	GH_A03G0965	GH_A11G0303		GH_D12G1501	GH_D13G1903
GH_D09G1401		GH_D13G0752	GH_A03G0861	GH_A11G0297		GH_D12G1492	GH_D13G1902
GH_D09G1393		GH_D13G0740	GH_A03G0555	GH_A11G0282		GH_D12G1481	GH_D13G1882
GH_D09G1387		GH_D13G0739	GH_A03G0500	GH_A11G0164		GH_D12G1470	GH_D13G1873
GH_D09G1381		GH_D13G0717	GH_A03G0386	GH_A11G0060		GH_D12G1465	GH_D13G1864
GH_D09G1327		GH_D13G0710	GH_A03G0309	GH_A10G2273		GH_D12G1462	GH_D13G1857
GH_D09G1248		GH_D13G0688	GH_A03G0241	GH_A10G2268		GH_D12G1452	GH_D13G1848
GH_D09G1241		GH_D13G0679	GH_A03G0211	GH_A10G2096		GH_D12G1449	GH_D13G1835
GH_D09G1202		GH_D13G0670	GH_A03G0192	GH_A10G2089		GH_D12G1438	GH_D13G1830
GH_D09G1183		GH_D13G0643	GH_A03G0114	GH_A10G1986		GH_D12G1435	GH_D13G1822
GH_D09G1160		GH_D13G0642	GH_A02G1791	GH_A10G1956		GH_D12G1421	GH_D13G1819
GH_D09G1148		GH_D13G0639	GH_A02G1671	GH_A10G1871		GH_D12G1407	GH_D13G1806
GH_D09G1145		GH_D13G0585	GH_A02G1512	GH_A10G1852		GH_D12G1378	GH_D13G1804
GH_D09G1139		GH_D13G0564	GH_A02G1332	GH_A10G1643		GH_D12G1359	GH_D13G1803
GH_D09G1105		GH_D13G0561	GH_A02G1117	GH_A10G1602		GH_D12G1356	GH_D13G1799
GH_D09G1080		GH_D13G0536	GH_A02G1003	GH_A10G1503		GH_D12G1286	GH_D13G1794
GH_D09G1022		GH_D13G0522	GH_A02G0725	GH_A10G1473		GH_D12G1269	GH_D13G1785
GH_D09G0990		GH_D13G0519	GH_A02G0300	GH_A10G1461		GH_D12G1266	GH_D13G1784
GH_D09G0974		GH_D13G0516	GH_A01G2080	GH_A10G1431		GH_D12G1264	GH_D13G1762
GH_D09G0955		GH_D13G0509	GH_A01G1898	GH_A10G1372		GH_D12G1213	GH_D13G1733
GH_D09G0905		GH_D13G0506	GH_A01G1845	GH_A10G1185		GH_D12G1201	GH_D13G1729
GH_D09G0820		GH_D13G0502	GH_A01G1537	GH_A10G1082		GH_D12G1199	GH_D13G1723
GH_D09G0742		GH_D13G0486	GH_A01G1397	GH_A10G1066		GH_D12G1197	GH_D13G1707
GH_D09G0706		GH_D13G0481	GH_A01G1381	GH_A10G0885		GH_D12G1186	GH_D13G1675
GH_D09G0641		GH_D13G0477	GH_A01G1313	GH_A10G0841		GH_D12G1184	GH_D13G1673
GH_D09G0595		GH_D13G0467	GH_A01G1238	GH_A10G0538		GH_D12G1180	GH_D13G1668
GH_D09G0586		GH_D13G0457	GH_A01G1184	GH_A10G0528		GH_D12G1129	GH_D13G1658
GH_D09G0533		GH_D13G0456	GH_A01G0997	GH_A10G0474		GH_D12G1118	GH_D13G1656
GH_D09G0485		GH_D13G0453	GH_A01G0881	GH_A10G0383		GH_D12G1114	GH_D13G1652
GH_D09G0445		GH_D13G0434	GH_A01G0536	GH_A10G0348		GH_D12G1108	GH_D13G1642
GH_D09G0429		GH_D13G0433	GH_A01G0494	GH_A10G0347		GH_D12G1049	GH_D13G1632
GH_D09G0250		GH_D13G0416	GH_A01G0278	GH_A10G0342		GH_D12G1029	GH_D13G1631
GH_D09G0238		GH_D13G0415	GH_A01G0139	GH_A10G0335		GH_D12G1019	GH_D13G1626
GH_D09G0234		GH_D13G0405	GH_A01G0102	GH_A10G0305		GH_D12G1017	GH_D13G1625
GH_D09G0213		GH_D13G0403		GH_A10G0255		GH_D12G1014	GH_D13G1618
GH_D09G0197		GH_D13G0367		GH_A10G0250		GH_D12G1012	GH_D13G1578
GH_D09G0181		GH_D13G0361		GH_A10G0207		GH_D12G0985	GH_D13G1562
GH_D09G0172		GH_D13G0349		GH_A10G0195		GH_D12G0973	GH_D13G1517
GH_D09G0151		GH_D13G0328		GH_A10G0123		GH_D12G0972	GH_D13G1505
GH_D09G0073		GH_D13G0326		GH_A10G0052		GH_D12G0969	GH_D13G1500
GH_D09G0029		GH_D13G0324		GH_A10G0050		GH_D12G0944	GH_D13G1488
GH_D08G2764		GH_D13G0294		GH_A09G2445		GH_D12G0917	GH_D13G1486
GH_D08G2762		GH_D13G0288		GH_A09G2440		GH_D12G0913	GH_D13G1458
GH_D08G2753		GH_D13G0285		GH_A09G2408		GH_D12G0881	GH_D13G1456
GH_D08G2651		GH_D13G0275		GH_A09G2394		GH_D12G0851	GH_D13G1445
GH_D08G2629		GH_D13G0273		GH_A09G2381		GH_D12G0844	GH_D13G1422
GH_D08G2562		GH_D13G0270		GH_A09G2378		GH_D12G0825	GH_D13G1392
GH_D08G2552		GH_D13G0266		GH_A09G2311		GH_D12G0816	GH_D13G1363
GH_D08G2551		GH_D13G0262		GH_A09G2297		GH_D12G0756	GH_D13G1350
GH_D08G2479		GH_D13G0254		GH_A09G2252		GH_D12G0736	GH_D13G1343
GH_D08G2456		GH_D13G0236		GH_A09G2207		GH_D12G0712	GH_D13G1256
GH_D08G2374		GH_D13G0231		GH_A09G2191		GH_D12G0681	GH_D13G1246
GH_D08G2344		GH_D13G0228		GH_A09G2066		GH_D12G0666	GH_D13G1238
GH_D08G2330		GH_D13G0217		GH_A09G2017		GH_D12G0660	GH_D13G1199
GH_D08G2303		GH_D13G0213		GH_A09G1832		GH_D12G0659	GH_D13G1153
GH_D08G2298		GH_D13G0200		GH_A09G1750		GH_D12G0619	GH_D13G1103
GH_D08G2296		GH_D13G0194		GH_A09G1721		GH_D12G0618	GH_D13G1102
GH_D08G2253		GH_D13G0170		GH_A09G1532		GH_D12G0602	GH_D13G1100
GH_D08G2230		GH_D13G0152		GH_A09G1485		GH_D12G0597	GH_D13G1033
GH_D08G2205		GH_D13G0118		GH_A09G1391		GH_D12G0558	GH_D13G1030
GH_D08G2172		GH_D13G0117		GH_A09G1302		GH_D12G0554	GH_D13G1023
GH_D08G2167		GH_D13G0114		GH_A09G0992		GH_D12G0520	GH_D13G0980
GH_D08G2129		GH_D13G0104		GH_A09G0770		GH_D12G0501	GH_D13G0938
GH_D08G2122		GH_D13G0102		GH_A09G0700		GH_D12G0499	GH_D13G0818
GH_D08G2099		GH_D13G0093		GH_A09G0694		GH_D12G0497	GH_D13G0793
GH_D08G1992		GH_D13G0083		GH_A09G0436		GH_D12G0484	GH_D13G0782
GH_D08G1970		GH_D13G0068		GH_A09G0281		GH_D12G0476	GH_D13G0777
GH_D08G1963		GH_D13G0067		GH_A09G0142		GH_D12G0460	GH_D13G0727
GH_D08G1942		GH_D13G0064		GH_A09G0035		GH_D12G0421	GH_D13G0709
GH_D08G1936		GH_D13G0055		GH_A08G2559		GH_D12G0337	GH_D13G0702
GH_D08G1904		GH_D13G0048		GH_A08G2358		GH_D12G0320	GH_D13G0696
GH_D08G1876		GH_D13G0034		GH_A08G2096		GH_D12G0319	GH_D13G0681
GH_D08G1867		GH_D13G0021		GH_A08G2078		GH_D12G0271	GH_D13G0680
GH_D08G1866		GH_D13G0009		GH_A08G1888		GH_D12G0236	GH_D13G0671
GH_D08G1862		GH_D12G2832		GH_A08G1808		GH_D12G0208	GH_D13G0635
GH_D08G1811		GH_D12G2831		GH_A08G1774		GH_D12G0206	GH_D13G0630
GH_D08G1771		GH_D12G2825		GH_A08G1773		GH_D12G0201	GH_D13G0628
GH_D08G1721		GH_D12G2793		GH_A08G1653		GH_D12G0180	GH_D13G0627
GH_D08G1704		GH_D12G2787		GH_A08G1580		GH_D12G0179	GH_D13G0619
GH_D08G1643		GH_D12G2784		GH_A08G1514		GH_D12G0158	GH_D13G0607
GH_D08G1618		GH_D12G2770		GH_A08G1500		GH_D12G0145	GH_D13G0595
GH_D08G1617		GH_D12G2751		GH_A08G1487		GH_D12G0138	GH_D13G0547
GH_D08G1616		GH_D12G2750		GH_A08G1399		GH_D12G0127	GH_D13G0508
GH_D08G1608		GH_D12G2726		GH_A08G1366		GH_D12G0113	GH_D13G0480
GH_D08G1590		GH_D12G2725		GH_A08G1318		GH_D12G0103	GH_D13G0451
GH_D08G1557		GH_D12G2719		GH_A08G1303		GH_D12G0095	GH_D13G0441
GH_D08G1552		GH_D12G2718		GH_A08G1299		GH_D12G0060	GH_D13G0408
GH_D08G1543		GH_D12G2696		GH_A08G1099		GH_D12G0054	GH_D13G0404
GH_D08G1542		GH_D12G2684		GH_A08G1017		GH_D12G0052	GH_D13G0396
GH_D08G1540		GH_D12G2666		GH_A08G0848		GH_D12G0051	GH_D13G0380
GH_D08G1521		GH_D12G2662		GH_A08G0846		GH_D12G0048	GH_D13G0378
GH_D08G1516		GH_D12G2660		GH_A08G0654		GH_D12G0037	GH_D13G0360
GH_D08G1484		GH_D12G2650		GH_A08G0643		GH_D11G3539	GH_D13G0351
GH_D08G1473		GH_D12G2646		GH_A08G0633		GH_D11G3478	GH_D13G0347
GH_D08G1450		GH_D12G2588		GH_A08G0484		GH_D11G3464	GH_D13G0331
GH_D08G1416		GH_D12G2583		GH_A08G0403		GH_D11G3436	GH_D13G0310
GH_D08G1407		GH_D12G2576		GH_A08G0331		GH_D11G3426	GH_D13G0269
GH_D08G1343		GH_D12G2533		GH_A08G0267		GH_D11G3399	GH_D13G0255
GH_D08G1315		GH_D12G2520		GH_A08G0247		GH_D11G3355	GH_D13G0250
GH_D08G1279		GH_D12G2504		GH_A08G0161		GH_D11G3344	GH_D13G0249
GH_D08G1263		GH_D12G2502		GH_A08G0106		GH_D11G3323	GH_D13G0247
GH_D08G1197		GH_D12G2500		GH_A08G0044		GH_D11G3294	GH_D13G0242
GH_D08G1188		GH_D12G2495		GH_A07G2318		GH_D11G3292	GH_D13G0241
GH_D08G1099		GH_D12G2489		GH_A07G2306		GH_D11G3257	GH_D13G0230
GH_D08G1096		GH_D12G2486		GH_A07G2270		GH_D11G3239	GH_D13G0229
GH_D08G1066		GH_D12G2480		GH_A07G2267		GH_D11G3237	GH_D13G0219
GH_D08G1030		GH_D12G2476		GH_A07G2211		GH_D11G3220	GH_D13G0215
GH_D08G0993		GH_D12G2457		GH_A07G2096		GH_D11G3200	GH_D13G0211
GH_D08G0847		GH_D12G2456		GH_A07G2050		GH_D11G3135	GH_D13G0202
GH_D08G0814		GH_D12G2455		GH_A07G2033		GH_D11G3109	GH_D13G0196
GH_D08G0811		GH_D12G2437		GH_A07G2009		GH_D11G3101	GH_D13G0188
GH_D08G0737		GH_D12G2434		GH_A07G1880		GH_D11G3059	GH_D13G0181
GH_D08G0702		GH_D12G2433		GH_A07G1742		GH_D11G3026	GH_D13G0175
GH_D08G0685		GH_D12G2414		GH_A07G1738		GH_D11G3004	GH_D13G0174
GH_D08G0676		GH_D12G2413		GH_A07G1688		GH_D11G3001	GH_D13G0168
GH_D08G0664		GH_D12G2407		GH_A07G1664		GH_D11G2956	GH_D13G0160
GH_D08G0655		GH_D12G2406		GH_A07G1580		GH_D11G2912	GH_D13G0159
GH_D08G0646		GH_D12G2385		GH_A07G1360		GH_D11G2906	GH_D13G0158
GH_D08G0640		GH_D12G2381		GH_A07G1256		GH_D11G2892	GH_D13G0151
GH_D08G0610		GH_D12G2377		GH_A07G1251		GH_D11G2871	GH_D13G0147
GH_D08G0597		GH_D12G2371		GH_A07G1171		GH_D11G2831	GH_D13G0137
GH_D08G0442		GH_D12G2367		GH_A07G1166		GH_D11G2827	GH_D13G0129
GH_D08G0371		GH_D12G2332		GH_A07G1126		GH_D11G2820	GH_D13G0121
GH_D08G0369		GH_D12G2322		GH_A07G1007		GH_D11G2785	GH_D13G0090
GH_D08G0272		GH_D12G2308		GH_A07G0855		GH_D11G2740	GH_D13G0082
GH_D08G0269		GH_D12G2307		GH_A07G0837		GH_D11G2735	GH_D13G0073
GH_D08G0260		GH_D12G2290		GH_A07G0656		GH_D11G2726	GH_D13G0071
GH_D08G0207		GH_D12G2274		GH_A07G0539		GH_D11G2710	GH_D13G0052
GH_D08G0203		GH_D12G2249		GH_A07G0371		GH_D11G2702	GH_D13G0037
GH_D08G0161		GH_D12G2238		GH_A07G0354		GH_D11G2697	GH_D13G0031
GH_D08G0122		GH_D12G2236		GH_A07G0309		GH_D11G2689	GH_D13G0027
GH_D08G0092		GH_D12G2229		GH_A07G0243		GH_D11G2687	GH_D13G0024
GH_D08G0086		GH_D12G2217		GH_A07G0048		GH_D11G2685	GH_D13G0016
GH_D08G0081		GH_D12G2216		GH_A06G2063		GH_D11G2659	GH_D13G0012
GH_D08G0035		GH_D12G2214		GH_A06G2051		GH_D11G2654	GH_D13G0006
GH_D08G0006		GH_D12G2160		GH_A06G2023		GH_D11G2623	GH_D12G2830
GH_D07G2460		GH_D12G2154		GH_A06G1977		GH_D11G2621	GH_D12G2795
GH_D07G2361		GH_D12G2133		GH_A06G1904		GH_D11G2611	GH_D12G2777
GH_D07G2358		GH_D12G2127		GH_A06G1870		GH_D11G2604	GH_D12G2772
GH_D07G2310		GH_D12G2117		GH_A06G1760		GH_D11G2586	GH_D12G2769
GH_D07G2204		GH_D12G2113		GH_A06G1738		GH_D11G2580	GH_D12G2752
GH_D07G2125		GH_D12G2110		GH_A06G1687		GH_D11G2562	GH_D12G2738
GH_D07G2064		GH_D12G2109		GH_A06G1669		GH_D11G2549	GH_D12G2733
GH_D07G2054		GH_D12G2105		GH_A06G1622		GH_D11G2467	GH_D12G2732
GH_D07G2050		GH_D12G2101		GH_A06G1561		GH_D11G2399	GH_D12G2716
GH_D07G1987		GH_D12G2099		GH_A06G1547		GH_D11G2387	GH_D12G2697
GH_D07G1940		GH_D12G2095		GH_A06G1433		GH_D11G2376	GH_D12G2692
GH_D07G1920		GH_D12G2086		GH_A06G1407		GH_D11G2368	GH_D12G2682
GH_D07G1913		GH_D12G2080		GH_A06G1394		GH_D11G2350	GH_D12G2680
GH_D07G1889		GH_D12G2065		GH_A06G1370		GH_D11G2345	GH_D12G2679
GH_D07G1859		GH_D12G2058		GH_A06G1353		GH_D11G2302	GH_D12G2670
GH_D07G1830		GH_D12G2049		GH_A06G1293		GH_D11G2214	GH_D12G2656
GH_D07G1805		GH_D12G2044		GH_A06G1259		GH_D11G2181	GH_D12G2651
GH_D07G1797		GH_D12G2033		GH_A06G1220		GH_D11G2176	GH_D12G2615
GH_D07G1765		GH_D12G2032		GH_A06G1183		GH_D11G2171	GH_D12G2608
GH_D07G1680		GH_D12G2025		GH_A06G1107		GH_D11G2156	GH_D12G2600
GH_D07G1649		GH_D12G1978		GH_A06G1091		GH_D11G2151	GH_D12G2592
GH_D07G1645		GH_D12G1968		GH_A06G1017		GH_D11G2135	GH_D12G2586
GH_D07G1584		GH_D12G1955		GH_A06G0941		GH_D11G2082	GH_D12G2558
GH_D07G1581		GH_D12G1927		GH_A06G0600		GH_D11G2081	GH_D12G2518
GH_D07G1521		GH_D12G1922		GH_A06G0594		GH_D11G2076	GH_D12G2515
GH_D07G1509		GH_D12G1921		GH_A06G0507		GH_D11G2065	GH_D12G2499
GH_D07G1444		GH_D12G1920		GH_A06G0504		GH_D11G2050	GH_D12G2466
GH_D07G1434		GH_D12G1903		GH_A06G0394		GH_D11G2013	GH_D12G2438
GH_D07G1361		GH_D12G1901		GH_A06G0307		GH_D11G2009	GH_D12G2425
GH_D07G1299		GH_D12G1896		GH_A06G0271		GH_D11G1998	GH_D12G2405
GH_D07G1284		GH_D12G1876		GH_A06G0241		GH_D11G1986	GH_D12G2389
GH_D07G1264		GH_D12G1867		GH_A06G0226		GH_D11G1978	GH_D12G2388
GH_D07G1247		GH_D12G1850		GH_A06G0203		GH_D11G1949	GH_D12G2374
GH_D07G1237		GH_D12G1839		GH_A06G0163		GH_D11G1910	GH_D12G2370
GH_D07G1197		GH_D12G1830		GH_A06G0118		GH_D11G1909	GH_D12G2364
GH_D07G0981		GH_D12G1792		GH_A06G0033		GH_D11G1887	GH_D12G2344
GH_D07G0965		GH_D12G1771		GH_A05G3834		GH_D11G1853	GH_D12G2330
GH_D07G0941		GH_D12G1768		GH_A05G3765		GH_D11G1830	GH_D12G2327
GH_D07G0937		GH_D12G1764		GH_A05G3675		GH_D11G1757	GH_D12G2326
GH_D07G0914		GH_D12G1754		GH_A05G3652		GH_D11G1730	GH_D12G2324
GH_D07G0805		GH_D12G1727		GH_A05G3634		GH_D11G1715	GH_D12G2315
GH_D07G0796		GH_D12G1715		GH_A05G3397		GH_D11G1699	GH_D12G2302
GH_D07G0781		GH_D12G1709		GH_A05G3219		GH_D11G1691	GH_D12G2295
GH_D07G0713		GH_D12G1669		GH_A05G3153		GH_D11G1673	GH_D12G2292
GH_D07G0679		GH_D12G1665		GH_A05G3125		GH_D11G1622	GH_D12G2275
GH_D07G0653		GH_D12G1663		GH_A05G3077		GH_D11G1617	GH_D12G2267
GH_D07G0640		GH_D12G1660		GH_A05G3031		GH_D11G1610	GH_D12G2263
GH_D07G0581		GH_D12G1635		GH_A05G2818		GH_D11G1574	GH_D12G2254
GH_D07G0559		GH_D12G1634		GH_A05G2727		GH_D11G1548	GH_D12G2206
GH_D07G0555		GH_D12G1632		GH_A05G2688		GH_D11G1542	GH_D12G2202
GH_D07G0553		GH_D12G1581		GH_A05G2653		GH_D11G1518	GH_D12G2190
GH_D07G0550		GH_D12G1556		GH_A05G2577		GH_D11G1473	GH_D12G2172
GH_D07G0548		GH_D12G1543		GH_A05G2490		GH_D11G1457	GH_D12G2169
GH_D07G0543		GH_D12G1529		GH_A05G2473		GH_D11G1441	GH_D12G2138
GH_D07G0441		GH_D12G1497		GH_A05G2215		GH_D11G1439	GH_D12G2126
GH_D07G0439		GH_D12G1496		GH_A05G2198		GH_D11G1437	GH_D12G2112
GH_D07G0416		GH_D12G1495		GH_A05G2169		GH_D11G1435	GH_D12G2106
GH_D07G0348		GH_D12G1494		GH_A05G2163		GH_D11G1430	GH_D12G2103
GH_D07G0258		GH_D12G1488		GH_A05G2143		GH_D11G1389	GH_D12G2092
GH_D07G0247		GH_D12G1439		GH_A05G2118		GH_D11G1379	GH_D12G2076
GH_D07G0214		GH_D12G1418		GH_A05G2116		GH_D11G1377	GH_D12G2070
GH_D07G0171		GH_D12G1406		GH_A05G2043		GH_D11G1370	GH_D12G2059
GH_D07G0161		GH_D12G1404		GH_A05G2040		GH_D11G1311	GH_D12G2040
GH_D07G0156		GH_D12G1385		GH_A05G2038		GH_D11G1305	GH_D12G2037
GH_D07G0128		GH_D12G1336		GH_A05G1865		GH_D11G1291	GH_D12G2031
GH_D07G0084		GH_D12G1320		GH_A05G1853		GH_D11G1280	GH_D12G2023
GH_D07G0062		GH_D12G1318		GH_A05G1779		GH_D11G1273	GH_D12G2009
GH_D07G0055		GH_D12G1317		GH_A05G1733		GH_D11G1271	GH_D12G2006
GH_D07G0051		GH_D12G1275		GH_A05G1710		GH_D11G1243	GH_D12G1972
GH_D07G0034		GH_D12G1270		GH_A05G1707		GH_D11G1211	GH_D12G1963
GH_D07G0019		GH_D12G1263		GH_A05G1643		GH_D11G1199	GH_D12G1952
GH_D06G2358		GH_D12G1244		GH_A05G1597		GH_D11G1186	GH_D12G1944
GH_D06G2345		GH_D12G1231		GH_A05G1490		GH_D11G1119	GH_D12G1931
GH_D06G2342		GH_D12G1215		GH_A05G1462		GH_D11G1089	GH_D12G1899
GH_D06G2293		GH_D12G1200		GH_A05G1453		GH_D11G1066	GH_D12G1898
GH_D06G2291		GH_D12G1190		GH_A05G1424		GH_D11G1049	GH_D12G1882
GH_D06G2250		GH_D12G1185		GH_A05G1330		GH_D11G1048	GH_D12G1859
GH_D06G2223		GH_D12G1169		GH_A05G1329		GH_D11G1046	GH_D12G1841
GH_D06G2208		GH_D12G1168		GH_A05G1311		GH_D11G1011	GH_D12G1827
GH_D06G2200		GH_D12G1157		GH_A05G1306		GH_D11G0983	GH_D12G1799
GH_D06G2173		GH_D12G1145		GH_A05G1263		GH_D11G0973	GH_D12G1783
GH_D06G2077		GH_D12G1133		GH_A05G1213		GH_D11G0965	GH_D12G1782
GH_D06G2072		GH_D12G1131		GH_A05G1164		GH_D11G0948	GH_D12G1749
GH_D06G2065		GH_D12G1126		GH_A05G1108		GH_D11G0944	GH_D12G1708
GH_D06G2040		GH_D12G1090		GH_A05G1067		GH_D11G0925	GH_D12G1705
GH_D06G2019		GH_D12G1072		GH_A05G1065		GH_D11G0914	GH_D12G1704
GH_D06G1979		GH_D12G1031		GH_A05G1022		GH_D11G0910	GH_D12G1686
GH_D06G1958		GH_D12G1030		GH_A05G0988		GH_D11G0898	GH_D12G1662
GH_D06G1921		GH_D12G1020		GH_A05G0946		GH_D11G0859	GH_D12G1633
GH_D06G1901		GH_D12G1018		GH_A05G0920		GH_D11G0856	GH_D12G1611
GH_D06G1898		GH_D12G1013		GH_A05G0846		GH_D11G0816	GH_D12G1583
GH_D06G1819		GH_D12G0974		GH_A05G0816		GH_D11G0781	GH_D12G1579
GH_D06G1812		GH_D12G0942		GH_A05G0814		GH_D11G0772	GH_D12G1577
GH_D06G1806		GH_D12G0936		GH_A05G0665		GH_D11G0768	GH_D12G1569
GH_D06G1799		GH_D12G0905		GH_A05G0621		GH_D11G0761	GH_D12G1565
GH_D06G1794		GH_D12G0898		GH_A05G0607		GH_D11G0753	GH_D12G1554
GH_D06G1761		GH_D12G0885		GH_A05G0597		GH_D11G0752	GH_D12G1545
GH_D06G1742		GH_D12G0883		GH_A05G0586		GH_D11G0726	GH_D12G1535
GH_D06G1719		GH_D12G0857		GH_A05G0582		GH_D11G0698	GH_D12G1525
GH_D06G1716		GH_D12G0841		GH_A05G0470		GH_D11G0659	GH_D12G1518
GH_D06G1646		GH_D12G0788		GH_A05G0433		GH_D11G0658	GH_D12G1511
GH_D06G1625		GH_D12G0765		GH_A05G0357		GH_D11G0641	GH_D12G1510
GH_D06G1620		GH_D12G0739		GH_A05G0326		GH_D11G0639	GH_D12G1507
GH_D06G1616		GH_D12G0735		GH_A05G0112		GH_D11G0614	GH_D12G1506
GH_D06G1566		GH_D12G0701		GH_A05G0047		GH_D11G0593	GH_D12G1503
GH_D06G1553		GH_D12G0695		GH_A05G0029		GH_D11G0563	GH_D12G1480
GH_D06G1542		GH_D12G0677		GH_A04G1385		GH_D11G0526	GH_D12G1478
GH_D06G1466		GH_D12G0669		GH_A04G1193		GH_D11G0525	GH_D12G1468
GH_D06G1442		GH_D12G0650		GH_A04G0982		GH_D11G0496	GH_D12G1448
GH_D06G1424		GH_D12G0649		GH_A04G0970		GH_D11G0495	GH_D12G1432
GH_D06G1393		GH_D12G0633		GH_A04G0924		GH_D11G0477	GH_D12G1424
GH_D06G1364		GH_D12G0584		GH_A04G0701		GH_D11G0468	GH_D12G1414
GH_D06G1361		GH_D12G0581		GH_A04G0686		GH_D11G0463	GH_D12G1410
GH_D06G1345		GH_D12G0578		GH_A04G0670		GH_D11G0443	GH_D12G1409
GH_D06G1341		GH_D12G0566		GH_A04G0525		GH_D11G0439	GH_D12G1393
GH_D06G1337		GH_D12G0564		GH_A04G0426		GH_D11G0429	GH_D12G1364
GH_D06G1166		GH_D12G0543		GH_A04G0160		GH_D11G0426	GH_D12G1362
GH_D06G1152		GH_D12G0534		GH_A04G0123		GH_D11G0416	GH_D12G1358
GH_D06G1121		GH_D12G0533		GH_A04G0022		GH_D11G0386	GH_D12G1337
GH_D06G1119		GH_D12G0528		GH_A03G2040		GH_D11G0371	GH_D12G1334
GH_D06G1113		GH_D12G0517		GH_A03G2022		GH_D11G0354	GH_D12G1331
GH_D06G1020		GH_D12G0466		GH_A03G1882		GH_D11G0345	GH_D12G1330
GH_D06G1019		GH_D12G0463		GH_A03G1810		GH_D11G0329	GH_D12G1324
GH_D06G0992		GH_D12G0445		GH_A03G1731		GH_D11G0276	GH_D12G1314
GH_D06G0979		GH_D12G0436		GH_A03G1604		GH_D11G0186	GH_D12G1292
GH_D06G0951		GH_D12G0419		GH_A03G1571		GH_D11G0184	GH_D12G1258
GH_D06G0897		GH_D12G0403		GH_A03G1407		GH_D11G0166	GH_D12G1249
GH_D06G0862		GH_D12G0387		GH_A03G1375		GH_D11G0164	GH_D12G1243
GH_D06G0810		GH_D12G0374		GH_A03G1321		GH_D11G0145	GH_D12G1167
GH_D06G0794		GH_D12G0311		GH_A03G1237		GH_D11G0140	GH_D12G1143
GH_D06G0765		GH_D12G0303		GH_A03G1159		GH_D11G0133	GH_D12G1134
GH_D06G0727		GH_D12G0282		GH_A03G1059		GH_D11G0101	GH_D12G1122
GH_D06G0692		GH_D12G0279		GH_A03G0946		GH_D11G0099	GH_D12G1119
GH_D06G0658		GH_D12G0270		GH_A03G0803		GH_D11G0087	GH_D12G1111
GH_D06G0602		GH_D12G0260		GH_A03G0655		GH_D11G0077	GH_D12G1105
GH_D06G0508		GH_D12G0245		GH_A03G0616		GH_D11G0043	GH_D12G1101
GH_D06G0479		GH_D12G0233		GH_A03G0524		GH_D11G0038	GH_D12G1095
GH_D06G0472		GH_D12G0224		GH_A03G0487		GH_D11G0013	GH_D12G1081
GH_D06G0444		GH_D12G0220		GH_A03G0477		GH_D10G2598	GH_D12G1080
GH_D06G0433		GH_D12G0213		GH_A03G0441		GH_D10G2579	GH_D12G1077
GH_D06G0421		GH_D12G0195		GH_A03G0355		GH_D10G2566	GH_D12G1051
GH_D06G0413		GH_D12G0176		GH_A03G0345		GH_D10G2549	GH_D12G1050
GH_D06G0390		GH_D12G0162		GH_A03G0246		GH_D10G2528	GH_D12G1044
GH_D06G0387		GH_D12G0146		GH_A03G0120		GH_D10G2523	GH_D12G0996
GH_D06G0355		GH_D12G0132		GH_A03G0111		GH_D10G2522	GH_D12G0992
GH_D06G0323		GH_D12G0109		GH_A03G0082		GH_D10G2515	GH_D12G0988
GH_D06G0321		GH_D12G0093		GH_A02G1823		GH_D10G2488	GH_D12G0965
GH_D06G0289		GH_D12G0085		GH_A02G1696		GH_D10G2484	GH_D12G0959
GH_D06G0232		GH_D12G0077		GH_A02G1587		GH_D10G2388	GH_D12G0934
GH_D06G0220		GH_D12G0076		GH_A02G1575		GH_D10G2367	GH_D12G0929
GH_D06G0203		GH_D12G0065		GH_A02G1218		GH_D10G2361	GH_D12G0921
GH_D06G0163		GH_D11G3531		GH_A02G1175		GH_D10G2359	GH_D12G0871
GH_D06G0161		GH_D11G3522		GH_A02G1124		GH_D10G2353	GH_D12G0853
GH_D06G0139		GH_D11G3519		GH_A02G1100		GH_D10G2305	GH_D12G0847
GH_D06G0092		GH_D11G3490		GH_A02G1065		GH_D10G2303	GH_D12G0842
GH_D06G0009		GH_D11G3480		GH_A02G1045		GH_D10G2302	GH_D12G0819
GH_D05G3929		GH_D11G3453		GH_A02G0841		GH_D10G2227	GH_D12G0817
GH_D05G3861		GH_D11G3437		GH_A02G0802		GH_D10G2220	GH_D12G0799
GH_D05G3827		GH_D11G3408		GH_A02G0784		GH_D10G2211	GH_D12G0779
GH_D05G3810		GH_D11G3407		GH_A02G0744		GH_D10G2158	GH_D12G0758
GH_D05G3719		GH_D11G3396		GH_A02G0705		GH_D10G2153	GH_D12G0749
GH_D05G3696		GH_D11G3394		GH_A02G0689		GH_D10G2149	GH_D12G0718
GH_D05G3626		GH_D11G3392		GH_A02G0491		GH_D10G2148	GH_D12G0713
GH_D05G3618		GH_D11G3385		GH_A02G0340		GH_D10G2139	GH_D12G0697
GH_D05G3612		GH_D11G3383		GH_A02G0272		GH_D10G2123	GH_D12G0667
GH_D05G3605		GH_D11G3371		GH_A02G0165		GH_D10G2109	GH_D12G0642
GH_D05G3560		GH_D11G3351		GH_A02G0086		GH_D10G2108	GH_D12G0632
GH_D05G3547		GH_D11G3336		GH_A01G2095		GH_D10G2107	GH_D12G0611
GH_D05G3513		GH_D11G3324		GH_A01G2056		GH_D10G2088	GH_D12G0593
GH_D05G3500		GH_D11G3322		GH_A01G1869		GH_D10G2086	GH_D12G0592
GH_D05G3468		GH_D11G3320		GH_A01G1855		GH_D10G2073	GH_D12G0591
GH_D05G3441		GH_D11G3317		GH_A01G1715		GH_D10G2071	GH_D12G0589
GH_D05G3432		GH_D11G3315		GH_A01G1647		GH_D10G2049	GH_D12G0577
GH_D05G3347		GH_D11G3303		GH_A01G1593		GH_D10G2044	GH_D12G0568
GH_D05G3334		GH_D11G3302		GH_A01G1563		GH_D10G2036	GH_D12G0563
GH_D05G3332		GH_D11G3289		GH_A01G1528		GH_D10G2027	GH_D12G0562
GH_D05G3312		GH_D11G3280		GH_A01G1508		GH_D10G1938	GH_D12G0551
GH_D05G3275		GH_D11G3276		GH_A01G1386		GH_D10G1936	GH_D12G0546
GH_D05G3257		GH_D11G3247		GH_A01G1378		GH_D10G1840	GH_D12G0512
GH_D05G3222		GH_D11G3242		GH_A01G1326		GH_D10G1816	GH_D12G0510
GH_D05G3159		GH_D11G3240		GH_A01G1300		GH_D10G1797	GH_D12G0509
GH_D05G3113		GH_D11G3215		GH_A01G1114		GH_D10G1751	GH_D12G0503
GH_D05G3029		GH_D11G3206		GH_A01G1104		GH_D10G1732	GH_D12G0473
GH_D05G3027		GH_D11G3202		GH_A01G0882		GH_D10G1723	GH_D12G0472
GH_D05G3018		GH_D11G3193		GH_A01G0705		GH_D10G1716	GH_D12G0459
GH_D05G3016		GH_D11G3071		GH_A01G0638		GH_D10G1713	GH_D12G0458
GH_D05G3005		GH_D11G3035		GH_A01G0634		GH_D10G1691	GH_D12G0449
GH_D05G2965		GH_D11G3032		GH_A01G0613		GH_D10G1686	GH_D12G0440
GH_D05G2908		GH_D11G3027		GH_A01G0599		GH_D10G1678	GH_D12G0423
GH_D05G2898		GH_D11G3000		GH_A01G0567		GH_D10G1652	GH_D12G0410
GH_D05G2879		GH_D11G2986		GH_A01G0409		GH_D10G1605	GH_D12G0394
GH_D05G2853		GH_D11G2967		GH_A01G0386		GH_D10G1603	GH_D12G0392
GH_D05G2837		GH_D11G2949		GH_A01G0270		GH_D10G1578	GH_D12G0384
GH_D05G2807		GH_D11G2921		GH_A01G0124		GH_D10G1498	GH_D12G0376
GH_D05G2768		GH_D11G2913		GH_A01G0122		GH_D10G1495	GH_D12G0347
GH_D05G2746		GH_D11G2874				GH_D10G1449	GH_D12G0329
GH_D05G2734		GH_D11G2838				GH_D10G1422	GH_D12G0304
GH_D05G2675		GH_D11G2832				GH_D10G1403	GH_D12G0299
GH_D05G2666		GH_D11G2817				GH_D10G1401	GH_D12G0294
GH_D05G2633		GH_D11G2787				GH_D10G1399	GH_D12G0249
GH_D05G2593		GH_D11G2776				GH_D10G1398	GH_D12G0225
GH_D05G2583		GH_D11G2775				GH_D10G1314	GH_D12G0219
GH_D05G2532		GH_D11G2718				GH_D10G1232	GH_D12G0217
GH_D05G2492		GH_D11G2716				GH_D10G1205	GH_D12G0214
GH_D05G2489		GH_D11G2714				GH_D10G1168	GH_D12G0205
GH_D05G2486		GH_D11G2707				GH_D10G1114	GH_D12G0203
GH_D05G2395		GH_D11G2701				GH_D10G1111	GH_D12G0190
GH_D05G2392		GH_D11G2698				GH_D10G1110	GH_D12G0166
GH_D05G2354		GH_D11G2681				GH_D10G1103	GH_D12G0126
GH_D05G2345		GH_D11G2679				GH_D10G1102	GH_D12G0097
GH_D05G2310		GH_D11G2666				GH_D10G1061	GH_D12G0062
GH_D05G2294		GH_D11G2658				GH_D10G1036	GH_D12G0059
GH_D05G2259		GH_D11G2655				GH_D10G1031	GH_D12G0050
GH_D05G2199		GH_D11G2648				GH_D10G1006	GH_D12G0040
GH_D05G2166		GH_D11G2643				GH_D10G1005	GH_D12G0013
GH_D05G2150		GH_D11G2597				GH_D10G0992	GH_D11G3530
GH_D05G2148		GH_D11G2591				GH_D10G0950	GH_D11G3525
GH_D05G2145		GH_D11G2575				GH_D10G0930	GH_D11G3515
GH_D05G2126		GH_D11G2568				GH_D10G0925	GH_D11G3501
GH_D05G2116		GH_D11G2566				GH_D10G0923	GH_D11G3494
GH_D05G2079		GH_D11G2561				GH_D10G0922	GH_D11G3486
GH_D05G2061		GH_D11G2555				GH_D10G0897	GH_D11G3476
GH_D05G2031		GH_D11G2521				GH_D10G0858	GH_D11G3429
GH_D05G2006		GH_D11G2499				GH_D10G0843	GH_D11G3401
GH_D05G2001		GH_D11G2491				GH_D10G0840	GH_D11G3380
GH_D05G2000		GH_D11G2448				GH_D10G0834	GH_D11G3373
GH_D05G1983		GH_D11G2413				GH_D10G0823	GH_D11G3366
GH_D05G1977		GH_D11G2403				GH_D10G0811	GH_D11G3362
GH_D05G1970		GH_D11G2402				GH_D10G0761	GH_D11G3346
GH_D05G1967		GH_D11G2398				GH_D10G0755	GH_D11G3345
GH_D05G1931		GH_D11G2397				GH_D10G0740	GH_D11G3343
GH_D05G1930		GH_D11G2379				GH_D10G0719	GH_D11G3340
GH_D05G1923		GH_D11G2356				GH_D10G0692	GH_D11G3339
GH_D05G1879		GH_D11G2354				GH_D10G0691	GH_D11G3334
GH_D05G1878		GH_D11G2321				GH_D10G0685	GH_D11G3316
GH_D05G1812		GH_D11G2317				GH_D10G0666	GH_D11G3314
GH_D05G1803		GH_D11G2303				GH_D10G0648	GH_D11G3313
GH_D05G1802		GH_D11G2225				GH_D10G0641	GH_D11G3312
GH_D05G1788		GH_D11G2206				GH_D10G0606	GH_D11G3277
GH_D05G1745		GH_D11G2205				GH_D10G0596	GH_D11G3274
GH_D05G1744		GH_D11G2202				GH_D10G0590	GH_D11G3258
GH_D05G1719		GH_D11G2196				GH_D10G0569	GH_D11G3229
GH_D05G1711		GH_D11G2193				GH_D10G0566	GH_D11G3227
GH_D05G1691		GH_D11G2146				GH_D10G0565	GH_D11G3226
GH_D05G1687		GH_D11G2086				GH_D10G0564	GH_D11G3207
GH_D05G1651		GH_D11G2075				GH_D10G0546	GH_D11G3186
GH_D05G1644		GH_D11G2061				GH_D10G0541	GH_D11G3183
GH_D05G1621		GH_D11G2052				GH_D10G0531	GH_D11G3182
GH_D05G1594		GH_D11G2024				GH_D10G0523	GH_D11G3179
GH_D05G1590		GH_D11G2018				GH_D10G0518	GH_D11G3178
GH_D05G1572		GH_D11G2016				GH_D10G0511	GH_D11G3172
GH_D05G1565		GH_D11G2011				GH_D10G0494	GH_D11G3169
GH_D05G1529		GH_D11G2002				GH_D10G0459	GH_D11G3144
GH_D05G1519		GH_D11G2000				GH_D10G0410	GH_D11G3137
GH_D05G1471		GH_D11G1996				GH_D10G0383	GH_D11G3117
GH_D05G1463		GH_D11G1983				GH_D10G0370	GH_D11G3087
GH_D05G1442		GH_D11G1962				GH_D10G0367	GH_D11G3081
GH_D05G1394		GH_D11G1945				GH_D10G0327	GH_D11G3079
GH_D05G1390		GH_D11G1943				GH_D10G0326	GH_D11G3077
GH_D05G1386		GH_D11G1920				GH_D10G0324	GH_D11G3073
GH_D05G1375		GH_D11G1914				GH_D10G0298	GH_D11G3048
GH_D05G1366		GH_D11G1904				GH_D10G0290	GH_D11G3037
GH_D05G1356		GH_D11G1900				GH_D10G0255	GH_D11G3033
GH_D05G1305		GH_D11G1851				GH_D10G0240	GH_D11G3023
GH_D05G1292		GH_D11G1845				GH_D10G0230	GH_D11G3022
GH_D05G1242		GH_D11G1842				GH_D10G0217	GH_D11G3015
GH_D05G1192		GH_D11G1807				GH_D10G0190	GH_D11G3013
GH_D05G1142		GH_D11G1790				GH_D10G0188	GH_D11G2990
GH_D05G1039		GH_D11G1777				GH_D10G0163	GH_D11G2987
GH_D05G1037		GH_D11G1775				GH_D10G0142	GH_D11G2948
GH_D05G1025		GH_D11G1764				GH_D10G0141	GH_D11G2929
GH_D05G1018		GH_D11G1759				GH_D10G0099	GH_D11G2924
GH_D05G0959		GH_D11G1745				GH_D10G0097	GH_D11G2915
GH_D05G0957		GH_D11G1735				GH_D10G0056	GH_D11G2909
GH_D05G0945		GH_D11G1734				GH_D10G0028	GH_D11G2888
GH_D05G0913		GH_D11G1726				GH_D10G0006	GH_D11G2884
GH_D05G0911		GH_D11G1708				GH_D10G0005	GH_D11G2859
GH_D05G0905		GH_D11G1706				GH_D09G2490	GH_D11G2853
GH_D05G0869		GH_D11G1701				GH_D09G2480	GH_D11G2852
GH_D05G0867		GH_D11G1694				GH_D09G2476	GH_D11G2835
GH_D05G0856		GH_D11G1692				GH_D09G2439	GH_D11G2818
GH_D05G0842		GH_D11G1689				GH_D09G2428	GH_D11G2813
GH_D05G0788		GH_D11G1682				GH_D09G2427	GH_D11G2809
GH_D05G0769		GH_D11G1676				GH_D09G2406	GH_D11G2784
GH_D05G0752		GH_D11G1671				GH_D09G2397	GH_D11G2770
GH_D05G0743		GH_D11G1666				GH_D09G2385	GH_D11G2763
GH_D05G0739		GH_D11G1645				GH_D09G2374	GH_D11G2761
GH_D05G0737		GH_D11G1630				GH_D09G2368	GH_D11G2760
GH_D05G0732		GH_D11G1628				GH_D09G2355	GH_D11G2758
GH_D05G0728		GH_D11G1616				GH_D09G2330	GH_D11G2757
GH_D05G0716		GH_D11G1607				GH_D09G2329	GH_D11G2754
GH_D05G0602		GH_D11G1596				GH_D09G2327	GH_D11G2751
GH_D05G0590		GH_D11G1587				GH_D09G2258	GH_D11G2748
GH_D05G0466		GH_D11G1586				GH_D09G2247	GH_D11G2743
GH_D05G0442		GH_D11G1583				GH_D09G2243	GH_D11G2737
GH_D05G0412		GH_D11G1578				GH_D09G2206	GH_D11G2731
GH_D05G0391		GH_D11G1575				GH_D09G2199	GH_D11G2721
GH_D05G0324		GH_D11G1559				GH_D09G2191	GH_D11G2705
GH_D05G0267		GH_D11G1538				GH_D09G2184	GH_D11G2703
GH_D05G0261		GH_D11G1522				GH_D09G2166	GH_D11G2693
GH_D05G0194		GH_D11G1515				GH_D09G2139	GH_D11G2672
GH_D05G0137		GH_D11G1508				GH_D09G2124	GH_D11G2669
GH_D05G0122		GH_D11G1475				GH_D09G2114	GH_D11G2663
GH_D05G0114		GH_D11G1450				GH_D09G2110	GH_D11G2662
GH_D05G0102		GH_D11G1427				GH_D09G2090	GH_D11G2641
GH_D05G0054		GH_D11G1401				GH_D09G2065	GH_D11G2634
GH_D05G0044		GH_D11G1366				GH_D09G2031	GH_D11G2626
GH_D05G0041		GH_D11G1339				GH_D09G1986	GH_D11G2608
GH_D04G1906		GH_D11G1333				GH_D09G1965	GH_D11G2606
GH_D04G1897		GH_D11G1321				GH_D09G1962	GH_D11G2592
GH_D04G1873		GH_D11G1317				GH_D09G1909	GH_D11G2553
GH_D04G1799		GH_D11G1270				GH_D09G1904	GH_D11G2544
GH_D04G1764		GH_D11G1265				GH_D09G1873	GH_D11G2541
GH_D04G1642		GH_D11G1245				GH_D09G1869	GH_D11G2533
GH_D04G1539		GH_D11G1212				GH_D09G1851	GH_D11G2473
GH_D04G1525		GH_D11G1208				GH_D09G1846	GH_D11G2430
GH_D04G1438		GH_D11G1175				GH_D09G1816	GH_D11G2411
GH_D04G1390		GH_D11G1146				GH_D09G1807	GH_D11G2400
GH_D04G1389		GH_D11G1141				GH_D09G1777	GH_D11G2378
GH_D04G1377		GH_D11G1125				GH_D09G1756	GH_D11G2375
GH_D04G1373		GH_D11G1123				GH_D09G1740	GH_D11G2358
GH_D04G1368		GH_D11G1122				GH_D09G1737	GH_D11G2357
GH_D04G1365		GH_D11G1117				GH_D09G1728	GH_D11G2334
GH_D04G1311		GH_D11G1105				GH_D09G1716	GH_D11G2293
GH_D04G1303		GH_D11G1091				GH_D09G1705	GH_D11G2280
GH_D04G1254		GH_D11G1090				GH_D09G1704	GH_D11G2201
GH_D04G1228		GH_D11G1084				GH_D09G1693	GH_D11G2185
GH_D04G1210		GH_D11G1052				GH_D09G1684	GH_D11G2180
GH_D04G1208		GH_D11G0976				GH_D09G1665	GH_D11G2160
GH_D04G1191		GH_D11G0960				GH_D09G1651	GH_D11G2158
GH_D04G1155		GH_D11G0959				GH_D09G1569	GH_D11G2132
GH_D04G1110		GH_D11G0947				GH_D09G1549	GH_D11G2121
GH_D04G1073		GH_D11G0871				GH_D09G1529	GH_D11G2120
GH_D04G1058		GH_D11G0867				GH_D09G1528	GH_D11G2071
GH_D04G1027		GH_D11G0858				GH_D09G1516	GH_D11G2051
GH_D04G1004		GH_D11G0855				GH_D09G1509	GH_D11G2036
GH_D04G0986		GH_D11G0852				GH_D09G1501	GH_D11G2035
GH_D04G0984		GH_D11G0839				GH_D09G1500	GH_D11G2022
GH_D04G0974		GH_D11G0818				GH_D09G1497	GH_D11G2014
GH_D04G0971		GH_D11G0808				GH_D09G1496	GH_D11G2012
GH_D04G0945		GH_D11G0802				GH_D09G1495	GH_D11G2010
GH_D04G0775		GH_D11G0799				GH_D09G1494	GH_D11G1980
GH_D04G0739		GH_D11G0791				GH_D09G1465	GH_D11G1968
GH_D04G0734		GH_D11G0787				GH_D09G1450	GH_D11G1961
GH_D04G0716		GH_D11G0771				GH_D09G1449	GH_D11G1955
GH_D04G0668		GH_D11G0754				GH_D09G1441	GH_D11G1930
GH_D04G0649		GH_D11G0746				GH_D09G1416	GH_D11G1908
GH_D04G0628		GH_D11G0743				GH_D09G1320	GH_D11G1907
GH_D04G0611		GH_D11G0732				GH_D09G1317	GH_D11G1889
GH_D04G0610		GH_D11G0686				GH_D09G1315	GH_D11G1884
GH_D04G0608		GH_D11G0678				GH_D09G1313	GH_D11G1865
GH_D04G0584		GH_D11G0650				GH_D09G1305	GH_D11G1821
GH_D04G0543		GH_D11G0637				GH_D09G1298	GH_D11G1799
GH_D04G0522		GH_D11G0631				GH_D09G1276	GH_D11G1774
GH_D04G0511		GH_D11G0629				GH_D09G1275	GH_D11G1770
GH_D04G0510		GH_D11G0613				GH_D09G1252	GH_D11G1769
GH_D04G0508		GH_D11G0607				GH_D09G1250	GH_D11G1767
GH_D04G0478		GH_D11G0588				GH_D09G1235	GH_D11G1750
GH_D04G0414		GH_D11G0570				GH_D09G1223	GH_D11G1714
GH_D04G0408		GH_D11G0568				GH_D09G1207	GH_D11G1707
GH_D04G0399		GH_D11G0550				GH_D09G1164	GH_D11G1677
GH_D04G0375		GH_D11G0532				GH_D09G1149	GH_D11G1662
GH_D04G0354		GH_D11G0523				GH_D09G1111	GH_D11G1642
GH_D04G0304		GH_D11G0516				GH_D09G1096	GH_D11G1627
GH_D04G0277		GH_D11G0514				GH_D09G1093	GH_D11G1619
GH_D04G0271		GH_D11G0497				GH_D09G1076	GH_D11G1618
GH_D04G0260		GH_D11G0490				GH_D09G1073	GH_D11G1615
GH_D04G0218		GH_D11G0488				GH_D09G1051	GH_D11G1611
GH_D04G0190		GH_D11G0487				GH_D09G1043	GH_D11G1577
GH_D04G0165		GH_D11G0471				GH_D09G1042	GH_D11G1576
GH_D04G0125		GH_D11G0469				GH_D09G1007	GH_D11G1565
GH_D04G0112		GH_D11G0458				GH_D09G0976	GH_D11G1543
GH_D04G0091		GH_D11G0455				GH_D09G0944	GH_D11G1529
GH_D04G0078		GH_D11G0450				GH_D09G0937	GH_D11G1504
GH_D04G0052		GH_D11G0424				GH_D09G0933	GH_D11G1492
GH_D04G0007		GH_D11G0411				GH_D09G0909	GH_D11G1491
GH_D03G1808		GH_D11G0394				GH_D09G0900	GH_D11G1479
GH_D03G1749		GH_D11G0391				GH_D09G0862	GH_D11G1474
GH_D03G1704		GH_D11G0382				GH_D09G0854	GH_D11G1467
GH_D03G1654		GH_D11G0380				GH_D09G0849	GH_D11G1463
GH_D03G1650		GH_D11G0372				GH_D09G0838	GH_D11G1449
GH_D03G1632		GH_D11G0344				GH_D09G0836	GH_D11G1446
GH_D03G1574		GH_D11G0334				GH_D09G0832	GH_D11G1412
GH_D03G1555		GH_D11G0324				GH_D09G0813	GH_D11G1407
GH_D03G1497		GH_D11G0323				GH_D09G0802	GH_D11G1400
GH_D03G1482		GH_D11G0319				GH_D09G0797	GH_D11G1395
GH_D03G1399		GH_D11G0310				GH_D09G0762	GH_D11G1394
GH_D03G1388		GH_D11G0303				GH_D09G0728	GH_D11G1382
GH_D03G1382		GH_D11G0288				GH_D09G0722	GH_D11G1381
GH_D03G1358		GH_D11G0268				GH_D09G0715	GH_D11G1363
GH_D03G1339		GH_D11G0267				GH_D09G0701	GH_D11G1351
GH_D03G1322		GH_D11G0266				GH_D09G0671	GH_D11G1348
GH_D03G1318		GH_D11G0249				GH_D09G0648	GH_D11G1347
GH_D03G1316		GH_D11G0245				GH_D09G0646	GH_D11G1343
GH_D03G1314		GH_D11G0244				GH_D09G0606	GH_D11G1338
GH_D03G1266		GH_D11G0243				GH_D09G0566	GH_D11G1335
GH_D03G1234		GH_D11G0235				GH_D09G0539	GH_D11G1319
GH_D03G1201		GH_D11G0233				GH_D09G0529	GH_D11G1312
GH_D03G1196		GH_D11G0232				GH_D09G0527	GH_D11G1281
GH_D03G1116		GH_D11G0227				GH_D09G0497	GH_D11G1279
GH_D03G1101		GH_D11G0210				GH_D09G0470	GH_D11G1272
GH_D03G1062		GH_D11G0177				GH_D09G0453	GH_D11G1267
GH_D03G1053		GH_D11G0171				GH_D09G0447	GH_D11G1264
GH_D03G1031		GH_D11G0160				GH_D09G0381	GH_D11G1252
GH_D03G1008		GH_D11G0156				GH_D09G0299	GH_D11G1246
GH_D03G1007		GH_D11G0143				GH_D09G0235	GH_D11G1242
GH_D03G0970		GH_D11G0142				GH_D09G0199	GH_D11G1223
GH_D03G0958		GH_D11G0132				GH_D09G0185	GH_D11G1215
GH_D03G0888		GH_D11G0128				GH_D09G0176	GH_D11G1213
GH_D03G0779		GH_D11G0092				GH_D09G0135	GH_D11G1203
GH_D03G0775		GH_D11G0090				GH_D09G0133	GH_D11G1195
GH_D03G0763		GH_D11G0088				GH_D09G0130	GH_D11G1173
GH_D03G0744		GH_D11G0075				GH_D09G0119	GH_D11G1167
GH_D03G0530		GH_D11G0065				GH_D09G0113	GH_D11G1156
GH_D03G0474		GH_D11G0057				GH_D09G0067	GH_D11G1153
GH_D03G0459		GH_D11G0051				GH_D09G0064	GH_D11G1150
GH_D03G0455		GH_D11G0031				GH_D08G2761	GH_D11G1145
GH_D03G0451		GH_D11G0028				GH_D08G2759	GH_D11G1143
GH_D03G0439		GH_D11G0026				GH_D08G2702	GH_D11G1131
GH_D03G0374		GH_D11G0016				GH_D08G2700	GH_D11G1126
GH_D03G0341		GH_D11G0014				GH_D08G2674	GH_D11G1103
GH_D03G0338		GH_D11G0007				GH_D08G2669	GH_D11G1101
GH_D03G0280		GH_D10G2630				GH_D08G2619	GH_D11G1099
GH_D03G0278		GH_D10G2627				GH_D08G2613	GH_D11G1085
GH_D03G0240		GH_D10G2622				GH_D08G2559	GH_D11G1070
GH_D03G0209		GH_D10G2619				GH_D08G2558	GH_D11G1062
GH_D03G0109		GH_D10G2605				GH_D08G2555	GH_D11G1051
GH_D03G0064		GH_D10G2599				GH_D08G2534	GH_D11G1050
GH_D03G0058		GH_D10G2577				GH_D08G2533	GH_D11G1042
GH_D03G0057		GH_D10G2573				GH_D08G2446	GH_D11G1038
GH_D03G0021		GH_D10G2567				GH_D08G2384	GH_D11G1027
GH_D02G2427		GH_D10G2533				GH_D08G2348	GH_D11G1025
GH_D02G2395		GH_D10G2532				GH_D08G2338	GH_D11G1005
GH_D02G2296		GH_D10G2524				GH_D08G2324	GH_D11G1004
GH_D02G2245		GH_D10G2521				GH_D08G2281	GH_D11G1003
GH_D02G2204		GH_D10G2483				GH_D08G2266	GH_D11G0998
GH_D02G2184		GH_D10G2480				GH_D08G2265	GH_D11G0994
GH_D02G2158		GH_D10G2479				GH_D08G2258	GH_D11G0980
GH_D02G2150		GH_D10G2475				GH_D08G2242	GH_D11G0978
GH_D02G2110		GH_D10G2461				GH_D08G2241	GH_D11G0975
GH_D02G2086		GH_D10G2455				GH_D08G2207	GH_D11G0974
GH_D02G2025		GH_D10G2448				GH_D08G2194	GH_D11G0961
GH_D02G2007		GH_D10G2418				GH_D08G2193	GH_D11G0957
GH_D02G1978		GH_D10G2393				GH_D08G2184	GH_D11G0946
GH_D02G1945		GH_D10G2391				GH_D08G2182	GH_D11G0938
GH_D02G1887		GH_D10G2389				GH_D08G2168	GH_D11G0934
GH_D02G1877		GH_D10G2385				GH_D08G2156	GH_D11G0918
GH_D02G1872		GH_D10G2360				GH_D08G2140	GH_D11G0906
GH_D02G1795		GH_D10G2355				GH_D08G2118	GH_D11G0899
GH_D02G1746		GH_D10G2354				GH_D08G2086	GH_D11G0896
GH_D02G1740		GH_D10G2344				GH_D08G2078	GH_D11G0869
GH_D02G1704		GH_D10G2327				GH_D08G2034	GH_D11G0846
GH_D02G1702		GH_D10G2316				GH_D08G1985	GH_D11G0844
GH_D02G1695		GH_D10G2314				GH_D08G1979	GH_D11G0840
GH_D02G1691		GH_D10G2301				GH_D08G1960	GH_D11G0809
GH_D02G1687		GH_D10G2298				GH_D08G1949	GH_D11G0769
GH_D02G1665		GH_D10G2293				GH_D08G1927	GH_D11G0738
GH_D02G1664		GH_D10G2285				GH_D08G1846	GH_D11G0737
GH_D02G1632		GH_D10G2284				GH_D08G1844	GH_D11G0709
GH_D02G1622		GH_D10G2283				GH_D08G1841	GH_D11G0696
GH_D02G1584		GH_D10G2191				GH_D08G1840	GH_D11G0688
GH_D02G1583		GH_D10G2137				GH_D08G1837	GH_D11G0685
GH_D02G1555		GH_D10G2121				GH_D08G1835	GH_D11G0681
GH_D02G1483		GH_D10G2105				GH_D08G1810	GH_D11G0654
GH_D02G1473		GH_D10G2081				GH_D08G1807	GH_D11G0644
GH_D02G1433		GH_D10G2080				GH_D08G1800	GH_D11G0632
GH_D02G1423		GH_D10G2079				GH_D08G1759	GH_D11G0628
GH_D02G1378		GH_D10G2076				GH_D08G1749	GH_D11G0623
GH_D02G1352		GH_D10G2041				GH_D08G1727	GH_D11G0609
GH_D02G1348		GH_D10G2032				GH_D08G1726	GH_D11G0606
GH_D02G1257		GH_D10G2010				GH_D08G1703	GH_D11G0598
GH_D02G1235		GH_D10G1970				GH_D08G1702	GH_D11G0586
GH_D02G1150		GH_D10G1931				GH_D08G1697	GH_D11G0552
GH_D02G1133		GH_D10G1927				GH_D08G1692	GH_D11G0538
GH_D02G1099		GH_D10G1925				GH_D08G1691	GH_D11G0522
GH_D02G0991		GH_D10G1902				GH_D08G1687	GH_D11G0517
GH_D02G0987		GH_D10G1900				GH_D08G1677	GH_D11G0509
GH_D02G0969		GH_D10G1892				GH_D08G1670	GH_D11G0506
GH_D02G0923		GH_D10G1878				GH_D08G1661	GH_D11G0492
GH_D02G0898		GH_D10G1875				GH_D08G1654	GH_D11G0486
GH_D02G0879		GH_D10G1861				GH_D08G1646	GH_D11G0460
GH_D02G0857		GH_D10G1848				GH_D08G1639	GH_D11G0449
GH_D02G0799		GH_D10G1842				GH_D08G1628	GH_D11G0441
GH_D02G0793		GH_D10G1838				GH_D08G1606	GH_D11G0438
GH_D02G0775		GH_D10G1827				GH_D08G1604	GH_D11G0432
GH_D02G0769		GH_D10G1781				GH_D08G1588	GH_D11G0427
GH_D02G0755		GH_D10G1780				GH_D08G1585	GH_D11G0425
GH_D02G0739		GH_D10G1777				GH_D08G1573	GH_D11G0415
GH_D02G0730		GH_D10G1768				GH_D08G1569	GH_D11G0405
GH_D02G0719		GH_D10G1766				GH_D08G1568	GH_D11G0398
GH_D02G0499		GH_D10G1762				GH_D08G1564	GH_D11G0392
GH_D02G0487		GH_D10G1757				GH_D08G1562	GH_D11G0370
GH_D02G0429		GH_D10G1753				GH_D08G1509	GH_D11G0364
GH_D02G0399		GH_D10G1752				GH_D08G1506	GH_D11G0321
GH_D02G0329		GH_D10G1749				GH_D08G1470	GH_D11G0301
GH_D02G0310		GH_D10G1727				GH_D08G1428	GH_D11G0295
GH_D02G0227		GH_D10G1715				GH_D08G1427	GH_D11G0287
GH_D02G0224		GH_D10G1709				GH_D08G1378	GH_D11G0281
GH_D02G0203		GH_D10G1653				GH_D08G1373	GH_D11G0279
GH_D02G0195		GH_D10G1617				GH_D08G1370	GH_D11G0278
GH_D02G0187		GH_D10G1604				GH_D08G1368	GH_D11G0260
GH_D02G0144		GH_D10G1600				GH_D08G1334	GH_D11G0237
GH_D02G0143		GH_D10G1586				GH_D08G1323	GH_D11G0213
GH_D02G0122		GH_D10G1579				GH_D08G1322	GH_D11G0196
GH_D02G0081		GH_D10G1547				GH_D08G1311	GH_D11G0183
GH_D02G0029		GH_D10G1543				GH_D08G1301	GH_D11G0181
GH_D01G2373		GH_D10G1540				GH_D08G1230	GH_D11G0163
GH_D01G2365		GH_D10G1539				GH_D08G1228	GH_D11G0125
GH_D01G2360		GH_D10G1503				GH_D08G1224	GH_D11G0122
GH_D01G2356		GH_D10G1493				GH_D08G1221	GH_D11G0117
GH_D01G2272		GH_D10G1484				GH_D08G1220	GH_D11G0102
GH_D01G2260		GH_D10G1482				GH_D08G1196	GH_D11G0093
GH_D01G2240		GH_D10G1463				GH_D08G1195	GH_D11G0067
GH_D01G2217		GH_D10G1447				GH_D08G1172	GH_D11G0063
GH_D01G2205		GH_D10G1434				GH_D08G1168	GH_D11G0058
GH_D01G2170		GH_D10G1419				GH_D08G1159	GH_D11G0056
GH_D01G2154		GH_D10G1367				GH_D08G1150	GH_D11G0047
GH_D01G2148		GH_D10G1271				GH_D08G1149	GH_D11G0046
GH_D01G2114		GH_D10G1264				GH_D08G1123	GH_D11G0042
GH_D01G2070		GH_D10G1229				GH_D08G1122	GH_D10G2645
GH_D01G2024		GH_D10G1217				GH_D08G1114	GH_D10G2618
GH_D01G1986		GH_D10G1214				GH_D08G1061	GH_D10G2617
GH_D01G1952		GH_D10G1212				GH_D08G1060	GH_D10G2595
GH_D01G1915		GH_D10G1201				GH_D08G1016	GH_D10G2594
GH_D01G1886		GH_D10G1195				GH_D08G0961	GH_D10G2583
GH_D01G1870		GH_D10G1185				GH_D08G0952	GH_D10G2582
GH_D01G1828		GH_D10G1138				GH_D08G0950	GH_D10G2544
GH_D01G1827		GH_D10G1130				GH_D08G0947	GH_D10G2531
GH_D01G1798		GH_D10G1109				GH_D08G0946	GH_D10G2469
GH_D01G1771		GH_D10G1083				GH_D08G0923	GH_D10G2454
GH_D01G1770		GH_D10G1074				GH_D08G0907	GH_D10G2444
GH_D01G1755		GH_D10G1037				GH_D08G0901	GH_D10G2427
GH_D01G1631		GH_D10G1025				GH_D08G0832	GH_D10G2417
GH_D01G1623		GH_D10G0995				GH_D08G0819	GH_D10G2414
GH_D01G1581		GH_D10G0981				GH_D08G0810	GH_D10G2408
GH_D01G1566		GH_D10G0978				GH_D08G0790	GH_D10G2406
GH_D01G1557		GH_D10G0976				GH_D08G0763	GH_D10G2394
GH_D01G1531		GH_D10G0965				GH_D08G0756	GH_D10G2380
GH_D01G1489		GH_D10G0954				GH_D08G0753	GH_D10G2341
GH_D01G1459		GH_D10G0952				GH_D08G0725	GH_D10G2333
GH_D01G1427		GH_D10G0951				GH_D08G0724	GH_D10G2294
GH_D01G1417		GH_D10G0947				GH_D08G0711	GH_D10G2275
GH_D01G1415		GH_D10G0943				GH_D08G0690	GH_D10G2218
GH_D01G1384		GH_D10G0928				GH_D08G0675	GH_D10G2215
GH_D01G1359		GH_D10G0914				GH_D08G0670	GH_D10G2187
GH_D01G1353		GH_D10G0895				GH_D08G0667	GH_D10G2163
GH_D01G1324		GH_D10G0889				GH_D08G0662	GH_D10G2162
GH_D01G1179		GH_D10G0878				GH_D08G0649	GH_D10G2144
GH_D01G1151		GH_D10G0846				GH_D08G0609	GH_D10G2142
GH_D01G1133		GH_D10G0807				GH_D08G0600	GH_D10G2138
GH_D01G1015		GH_D10G0791				GH_D08G0581	GH_D10G2104
GH_D01G0952		GH_D10G0787				GH_D08G0560	GH_D10G2093
GH_D01G0935		GH_D10G0773				GH_D08G0546	GH_D10G2084
GH_D01G0909		GH_D10G0757				GH_D08G0540	GH_D10G2057
GH_D01G0906		GH_D10G0751				GH_D08G0510	GH_D10G2052
GH_D01G0868		GH_D10G0718				GH_D08G0499	GH_D10G2050
GH_D01G0775		GH_D10G0700				GH_D08G0484	GH_D10G2040
GH_D01G0765		GH_D10G0695				GH_D08G0471	GH_D10G2035
GH_D01G0732		GH_D10G0693				GH_D08G0451	GH_D10G2008
GH_D01G0723		GH_D10G0681				GH_D08G0448	GH_D10G1991
GH_D01G0714		GH_D10G0664				GH_D08G0447	GH_D10G1935
GH_D01G0675		GH_D10G0619				GH_D08G0443	GH_D10G1881
GH_D01G0662		GH_D10G0604				GH_D08G0424	GH_D10G1873
GH_D01G0661		GH_D10G0595				GH_D08G0396	GH_D10G1857
GH_D01G0608		GH_D10G0594				GH_D08G0355	GH_D10G1845
GH_D01G0599		GH_D10G0588				GH_D08G0354	GH_D10G1843
GH_D01G0547		GH_D10G0586				GH_D08G0317	GH_D10G1818
GH_D01G0503		GH_D10G0577				GH_D08G0305	GH_D10G1811
GH_D01G0454		GH_D10G0554				GH_D08G0280	GH_D10G1810
GH_D01G0369		GH_D10G0532				GH_D08G0270	GH_D10G1801
GH_D01G0289		GH_D10G0519				GH_D08G0266	GH_D10G1772
GH_D01G0275		GH_D10G0495				GH_D08G0216	GH_D10G1748
GH_D01G0263		GH_D10G0487				GH_D08G0194	GH_D10G1726
GH_D01G0253		GH_D10G0480				GH_D08G0180	GH_D10G1708
GH_D01G0188		GH_D10G0479				GH_D08G0178	GH_D10G1707
GH_D01G0164		GH_D10G0477				GH_D08G0175	GH_D10G1679
GH_D01G0090		GH_D10G0466				GH_D08G0150	GH_D10G1677
GH_D01G0043		GH_D10G0464				GH_D08G0115	GH_D10G1673
GH_D01G0012		GH_D10G0460				GH_D08G0097	GH_D10G1664
GH_D01G0008		GH_D10G0444				GH_D08G0084	GH_D10G1661
GH_A13G2335		GH_D10G0434				GH_D08G0045	GH_D10G1656
GH_A13G2332		GH_D10G0432				GH_D08G0002	GH_D10G1655
GH_A13G2276		GH_D10G0429				GH_D07G2479	GH_D10G1640
GH_A13G2266		GH_D10G0428				GH_D07G2472	GH_D10G1634
GH_A13G2200		GH_D10G0425				GH_D07G2418	GH_D10G1595
GH_A13G2171		GH_D10G0414				GH_D07G2372	GH_D10G1565
GH_A13G2164		GH_D10G0405				GH_D07G2349	GH_D10G1564
GH_A13G2082		GH_D10G0384				GH_D07G2347	GH_D10G1531
GH_A13G1997		GH_D10G0376				GH_D07G2345	GH_D10G1504
GH_A13G1955		GH_D10G0361				GH_D07G2342	GH_D10G1461
GH_A13G1870		GH_D10G0357				GH_D07G2341	GH_D10G1455
GH_A13G1834		GH_D10G0336				GH_D07G2339	GH_D10G1453
GH_A13G1788		GH_D10G0329				GH_D07G2338	GH_D10G1448
GH_A13G1787		GH_D10G0322				GH_D07G2326	GH_D10G1429
GH_A13G1746		GH_D10G0320				GH_D07G2322	GH_D10G1426
GH_A13G1745		GH_D10G0312				GH_D07G2256	GH_D10G1420
GH_A13G1694		GH_D10G0307				GH_D07G2251	GH_D10G1409
GH_A13G1685		GH_D10G0280				GH_D07G2227	GH_D10G1406
GH_A13G1669		GH_D10G0266				GH_D07G2217	GH_D10G1402
GH_A13G1610		GH_D10G0236				GH_D07G2215	GH_D10G1400
GH_A13G1574		GH_D10G0220				GH_D07G2200	GH_D10G1363
GH_A13G1564		GH_D10G0140				GH_D07G2148	GH_D10G1362
GH_A13G1539		GH_D10G0135				GH_D07G2119	GH_D10G1355
GH_A13G1538		GH_D10G0134				GH_D07G2118	GH_D10G1351
GH_A13G1523		GH_D10G0132				GH_D07G2115	GH_D10G1343
GH_A13G1466		GH_D10G0118				GH_D07G2108	GH_D10G1332
GH_A13G1428		GH_D10G0110				GH_D07G2099	GH_D10G1316
GH_A13G1410		GH_D10G0109				GH_D07G2088	GH_D10G1259
GH_A13G1407		GH_D10G0108				GH_D07G2076	GH_D10G1249
GH_A13G1389		GH_D10G0104				GH_D07G2068	GH_D10G1246
GH_A13G1323		GH_D10G0096				GH_D07G2066	GH_D10G1245
GH_A13G1321		GH_D10G0091				GH_D07G2025	GH_D10G1239
GH_A13G1295		GH_D10G0071				GH_D07G2014	GH_D10G1220
GH_A13G1225		GH_D10G0066				GH_D07G2012	GH_D10G1218
GH_A13G1203		GH_D10G0059				GH_D07G2009	GH_D10G1207
GH_A13G1179		GH_D10G0024				GH_D07G2000	GH_D10G1206
GH_A13G1163		GH_D09G2471				GH_D07G1997	GH_D10G1193
GH_A13G1152		GH_D09G2467				GH_D07G1979	GH_D10G1174
GH_A13G1126		GH_D09G2465				GH_D07G1950	GH_D10G1162
GH_A13G1123		GH_D09G2438				GH_D07G1946	GH_D10G1156
GH_A13G1122		GH_D09G2405				GH_D07G1870	GH_D10G1142
GH_A13G1121		GH_D09G2399				GH_D07G1848	GH_D10G1125
GH_A13G1096		GH_D09G2393				GH_D07G1846	GH_D10G1124
GH_A13G1080		GH_D09G2349				GH_D07G1845	GH_D10G1116
GH_A13G1066		GH_D09G2326				GH_D07G1803	GH_D10G1101
GH_A13G1048		GH_D09G2298				GH_D07G1768	GH_D10G1094
GH_A13G1028		GH_D09G2296				GH_D07G1737	GH_D10G1086
GH_A13G1000		GH_D09G2281				GH_D07G1705	GH_D10G1082
GH_A13G0998		GH_D09G2229				GH_D07G1702	GH_D10G1081
GH_A13G0981		GH_D09G2226				GH_D07G1691	GH_D10G1072
GH_A13G0955		GH_D09G2211				GH_D07G1659	GH_D10G1050
GH_A13G0917		GH_D09G2210				GH_D07G1653	GH_D10G1045
GH_A13G0810		GH_D09G2202				GH_D07G1640	GH_D10G1032
GH_A13G0692		GH_D09G2192				GH_D07G1626	GH_D10G1019
GH_A13G0639		GH_D09G2186				GH_D07G1618	GH_D10G1011
GH_A13G0630		GH_D09G2176				GH_D07G1551	GH_D10G1003
GH_A13G0544		GH_D09G2175				GH_D07G1538	GH_D10G0987
GH_A13G0477		GH_D09G2170				GH_D07G1532	GH_D10G0953
GH_A13G0464		GH_D09G2133				GH_D07G1528	GH_D10G0936
GH_A13G0440		GH_D09G2131				GH_D07G1526	GH_D10G0934
GH_A13G0397		GH_D09G2128				GH_D07G1490	GH_D10G0926
GH_A13G0392		GH_D09G2104				GH_D07G1479	GH_D10G0907
GH_A13G0345		GH_D09G2067				GH_D07G1394	GH_D10G0904
GH_A13G0337		GH_D09G2059				GH_D07G1384	GH_D10G0885
GH_A13G0299		GH_D09G2041				GH_D07G1364	GH_D10G0877
GH_A13G0260		GH_D09G2024				GH_D07G1355	GH_D10G0875
GH_A13G0256		GH_D09G2021				GH_D07G1354	GH_D10G0864
GH_A13G0242		GH_D09G2005				GH_D07G1332	GH_D10G0861
GH_A13G0239		GH_D09G1997				GH_D07G1325	GH_D10G0845
GH_A13G0221		GH_D09G1992				GH_D07G1308	GH_D10G0844
GH_A13G0205		GH_D09G1964				GH_D07G1307	GH_D10G0832
GH_A13G0196		GH_D09G1953				GH_D07G1306	GH_D10G0830
GH_A13G0156		GH_D09G1938				GH_D07G1285	GH_D10G0812
GH_A13G0088		GH_D09G1937				GH_D07G1281	GH_D10G0738
GH_A13G0086		GH_D09G1927				GH_D07G1271	GH_D10G0717
GH_A13G0046		GH_D09G1919				GH_D07G1226	GH_D10G0708
GH_A13G0025		GH_D09G1913				GH_D07G1199	GH_D10G0699
GH_A13G0006		GH_D09G1891				GH_D07G1184	GH_D10G0690
GH_A13G0001		GH_D09G1865				GH_D07G1170	GH_D10G0689
GH_A12G2730		GH_D09G1843				GH_D07G1089	GH_D10G0659
GH_A12G2720		GH_D09G1835				GH_D07G1069	GH_D10G0630
GH_A12G2698		GH_D09G1830				GH_D07G1063	GH_D10G0603
GH_A12G2695		GH_D09G1784				GH_D07G1031	GH_D10G0576
GH_A12G2676		GH_D09G1780				GH_D07G1015	GH_D10G0568
GH_A12G2593		GH_D09G1771				GH_D07G1014	GH_D10G0557
GH_A12G2569		GH_D09G1766				GH_D07G1003	GH_D10G0547
GH_A12G2483		GH_D09G1718				GH_D07G0976	GH_D10G0533
GH_A12G2461		GH_D09G1690				GH_D07G0940	GH_D10G0526
GH_A12G2418		GH_D09G1682				GH_D07G0929	GH_D10G0516
GH_A12G2403		GH_D09G1681				GH_D07G0910	GH_D10G0506
GH_A12G2399		GH_D09G1654				GH_D07G0909	GH_D10G0505
GH_A12G2391		GH_D09G1636				GH_D07G0895	GH_D10G0502
GH_A12G2367		GH_D09G1631				GH_D07G0890	GH_D10G0499
GH_A12G2341		GH_D09G1610				GH_D07G0881	GH_D10G0498
GH_A12G2334		GH_D09G1595				GH_D07G0867	GH_D10G0491
GH_A12G2330		GH_D09G1587				GH_D07G0866	GH_D10G0490
GH_A12G2261		GH_D09G1579				GH_D07G0864	GH_D10G0489
GH_A12G2258		GH_D09G1577				GH_D07G0832	GH_D10G0473
GH_A12G2231		GH_D09G1575				GH_D07G0799	GH_D10G0472
GH_A12G2220		GH_D09G1560				GH_D07G0744	GH_D10G0461
GH_A12G2187		GH_D09G1547				GH_D07G0734	GH_D10G0458
GH_A12G2178		GH_D09G1540				GH_D07G0711	GH_D10G0457
GH_A12G2151		GH_D09G1517				GH_D07G0697	GH_D10G0445
GH_A12G2146		GH_D09G1493				GH_D07G0692	GH_D10G0438
GH_A12G2144		GH_D09G1474				GH_D07G0691	GH_D10G0437
GH_A12G2140		GH_D09G1453				GH_D07G0689	GH_D10G0433
GH_A12G2077		GH_D09G1452				GH_D07G0667	GH_D10G0406
GH_A12G2046		GH_D09G1447				GH_D07G0655	GH_D10G0374
GH_A12G2009		GH_D09G1435				GH_D07G0600	GH_D10G0372
GH_A12G1862		GH_D09G1427				GH_D07G0590	GH_D10G0369
GH_A12G1790		GH_D09G1424				GH_D07G0574	GH_D10G0355
GH_A12G1768		GH_D09G1420				GH_D07G0505	GH_D10G0351
GH_A12G1665		GH_D09G1419				GH_D07G0484	GH_D10G0345
GH_A12G1652		GH_D09G1413				GH_D07G0483	GH_D10G0342
GH_A12G1642		GH_D09G1407				GH_D07G0478	GH_D10G0340
GH_A12G1619		GH_D09G1405				GH_D07G0458	GH_D10G0333
GH_A12G1598		GH_D09G1378				GH_D07G0457	GH_D10G0317
GH_A12G1551		GH_D09G1375				GH_D07G0449	GH_D10G0261
GH_A12G1525		GH_D09G1368				GH_D07G0440	GH_D10G0259
GH_A12G1480		GH_D09G1351				GH_D07G0436	GH_D10G0248
GH_A12G1304		GH_D09G1348				GH_D07G0419	GH_D10G0218
GH_A12G1296		GH_D09G1347				GH_D07G0403	GH_D10G0209
GH_A12G1294		GH_D09G1345				GH_D07G0395	GH_D10G0194
GH_A12G1252		GH_D09G1341				GH_D07G0377	GH_D10G0191
GH_A12G1246		GH_D09G1329				GH_D07G0368	GH_D10G0183
GH_A12G1209		GH_D09G1312				GH_D07G0364	GH_D10G0181
GH_A12G1195		GH_D09G1277				GH_D07G0333	GH_D10G0177
GH_A12G1174		GH_D09G1269				GH_D07G0307	GH_D10G0173
GH_A12G1149		GH_D09G1246				GH_D07G0302	GH_D10G0167
GH_A12G1056		GH_D09G1213				GH_D07G0301	GH_D10G0162
GH_A12G1001		GH_D09G1211				GH_D07G0291	GH_D10G0120
GH_A12G0972		GH_D09G1197				GH_D07G0268	GH_D10G0102
GH_A12G0900		GH_D09G1188				GH_D07G0263	GH_D10G0095
GH_A12G0887		GH_D09G1130				GH_D07G0230	GH_D10G0080
GH_A12G0885		GH_D09G1119				GH_D07G0225	GH_D10G0074
GH_A12G0699		GH_D09G1100				GH_D07G0221	GH_D10G0054
GH_A12G0642		GH_D09G1057				GH_D07G0220	GH_D10G0049
GH_A12G0577		GH_D09G1041				GH_D07G0216	GH_D10G0044
GH_A12G0551		GH_D09G1030				GH_D07G0212	GH_D10G0018
GH_A12G0540		GH_D09G1029				GH_D07G0192	GH_D10G0010
GH_A12G0535		GH_D09G1021				GH_D07G0190	GH_D09G2491
GH_A12G0530		GH_D09G1012				GH_D07G0155	GH_D09G2453
GH_A12G0513		GH_D09G1011				GH_D07G0108	GH_D09G2419
GH_A12G0511		GH_D09G1005				GH_D07G0102	GH_D09G2401
GH_A12G0495		GH_D09G0998				GH_D07G0079	GH_D09G2359
GH_A12G0491		GH_D09G0992				GH_D07G0028	GH_D09G2342
GH_A12G0438		GH_D09G0986				GH_D07G0017	GH_D09G2341
GH_A12G0350		GH_D09G0981				GH_D07G0016	GH_D09G2333
GH_A12G0333		GH_D09G0967				GH_D06G2381	GH_D09G2325
GH_A12G0294		GH_D09G0953				GH_D06G2377	GH_D09G2307
GH_A12G0281		GH_D09G0928				GH_D06G2355	GH_D09G2305
GH_A12G0274		GH_D09G0846				GH_D06G2344	GH_D09G2302
GH_A12G0245		GH_D09G0835				GH_D06G2323	GH_D09G2285
GH_A12G0222		GH_D09G0746				GH_D06G2290	GH_D09G2267
GH_A12G0211		GH_D09G0745				GH_D06G2283	GH_D09G2255
GH_A12G0205		GH_D09G0744				GH_D06G2227	GH_D09G2252
GH_A12G0204		GH_D09G0714				GH_D06G2214	GH_D09G2236
GH_A12G0137		GH_D09G0712				GH_D06G2174	GH_D09G2198
GH_A12G0118		GH_D09G0700				GH_D06G2155	GH_D09G2194
GH_A12G0115		GH_D09G0693				GH_D06G2134	GH_D09G2165
GH_A11G3276		GH_D09G0647				GH_D06G2112	GH_D09G2161
GH_A11G3115		GH_D09G0638				GH_D06G2089	GH_D09G2158
GH_A11G3076		GH_D09G0636				GH_D06G2057	GH_D09G2153
GH_A11G3060		GH_D09G0609				GH_D06G2021	GH_D09G2147
GH_A11G3050		GH_D09G0554				GH_D06G1993	GH_D09G2145
GH_A11G3049		GH_D09G0528				GH_D06G1974	GH_D09G2141
GH_A11G3027		GH_D09G0509				GH_D06G1972	GH_D09G2117
GH_A11G3026		GH_D09G0502				GH_D06G1971	GH_D09G2113
GH_A11G3003		GH_D09G0496				GH_D06G1966	GH_D09G2111
GH_A11G2997		GH_D09G0489				GH_D06G1924	GH_D09G2100
GH_A11G2968		GH_D09G0480				GH_D06G1910	GH_D09G2099
GH_A11G2859		GH_D09G0472				GH_D06G1886	GH_D09G2097
GH_A11G2848		GH_D09G0439				GH_D06G1867	GH_D09G2071
GH_A11G2765		GH_D09G0438				GH_D06G1836	GH_D09G2066
GH_A11G2763		GH_D09G0434				GH_D06G1830	GH_D09G2052
GH_A11G2752		GH_D09G0406				GH_D06G1792	GH_D09G2051
GH_A11G2744		GH_D09G0403				GH_D06G1764	GH_D09G2048
GH_A11G2743		GH_D09G0393				GH_D06G1750	GH_D09G2046
GH_A11G2705		GH_D09G0383				GH_D06G1748	GH_D09G2019
GH_A11G2673		GH_D09G0378				GH_D06G1725	GH_D09G2016
GH_A11G2660		GH_D09G0340				GH_D06G1724	GH_D09G1985
GH_A11G2635		GH_D09G0338				GH_D06G1721	GH_D09G1963
GH_A11G2619		GH_D09G0336				GH_D06G1674	GH_D09G1933
GH_A11G2566		GH_D09G0301				GH_D06G1629	GH_D09G1922
GH_A11G2560		GH_D09G0258				GH_D06G1628	GH_D09G1899
GH_A11G2550		GH_D09G0191				GH_D06G1617	GH_D09G1870
GH_A11G2489		GH_D09G0184				GH_D06G1598	GH_D09G1859
GH_A11G2488		GH_D09G0165				GH_D06G1536	GH_D09G1856
GH_A11G2466		GH_D09G0160				GH_D06G1509	GH_D09G1855
GH_A11G2441		GH_D09G0155				GH_D06G1501	GH_D09G1854
GH_A11G2439		GH_D09G0153				GH_D06G1460	GH_D09G1847
GH_A11G2427		GH_D09G0150				GH_D06G1459	GH_D09G1826
GH_A11G2425		GH_D09G0145				GH_D06G1431	GH_D09G1817
GH_A11G2422		GH_D09G0144				GH_D06G1427	GH_D09G1812
GH_A11G2395		GH_D09G0142				GH_D06G1415	GH_D09G1808
GH_A11G2394		GH_D09G0122				GH_D06G1409	GH_D09G1805
GH_A11G2382		GH_D09G0107				GH_D06G1395	GH_D09G1804
GH_A11G2378		GH_D09G0106				GH_D06G1352	GH_D09G1803
GH_A11G2323		GH_D09G0003				GH_D06G1350	GH_D09G1796
GH_A11G2313		GH_D09G0002				GH_D06G1344	GH_D09G1781
GH_A11G2244		GH_D08G2757				GH_D06G1340	GH_D09G1773
GH_A11G2181		GH_D08G2756				GH_D06G1329	GH_D09G1770
GH_A11G2118		GH_D08G2744				GH_D06G1314	GH_D09G1706
GH_A11G2085		GH_D08G2727				GH_D06G1311	GH_D09G1679
GH_A11G2077		GH_D08G2705				GH_D06G1302	GH_D09G1674
GH_A11G2069		GH_D08G2703				GH_D06G1284	GH_D09G1634
GH_A11G1962		GH_D08G2680				GH_D06G1274	GH_D09G1632
GH_A11G1951		GH_D08G2664				GH_D06G1273	GH_D09G1624
GH_A11G1853		GH_D08G2620				GH_D06G1210	GH_D09G1613
GH_A11G1767		GH_D08G2609				GH_D06G1179	GH_D09G1607
GH_A11G1737		GH_D08G2598				GH_D06G1158	GH_D09G1601
GH_A11G1735		GH_D08G2595				GH_D06G1153	GH_D09G1585
GH_A11G1552		GH_D08G2586				GH_D06G1149	GH_D09G1551
GH_A11G1542		GH_D08G2570				GH_D06G1104	GH_D09G1548
GH_A11G1529		GH_D08G2556				GH_D06G1093	GH_D09G1535
GH_A11G1520		GH_D08G2529				GH_D06G1057	GH_D09G1526
GH_A11G1512		GH_D08G2518				GH_D06G1054	GH_D09G1525
GH_A11G1497		GH_D08G2512				GH_D06G1045	GH_D09G1522
GH_A11G1461		GH_D08G2495				GH_D06G0971	GH_D09G1521
GH_A11G1412		GH_D08G2475				GH_D06G0959	GH_D09G1513
GH_A11G1294		GH_D08G2470				GH_D06G0940	GH_D09G1490
GH_A11G1293		GH_D08G2461				GH_D06G0890	GH_D09G1489
GH_A11G1290		GH_D08G2457				GH_D06G0884	GH_D09G1436
GH_A11G1262		GH_D08G2434				GH_D06G0879	GH_D09G1432
GH_A11G1258		GH_D08G2425				GH_D06G0812	GH_D09G1428
GH_A11G1248		GH_D08G2420				GH_D06G0796	GH_D09G1417
GH_A11G1194		GH_D08G2417				GH_D06G0795	GH_D09G1399
GH_A11G1181		GH_D08G2408				GH_D06G0784	GH_D09G1367
GH_A11G1126		GH_D08G2397				GH_D06G0754	GH_D09G1360
GH_A11G1118		GH_D08G2391				GH_D06G0745	GH_D09G1354
GH_A11G1070		GH_D08G2362				GH_D06G0686	GH_D09G1332
GH_A11G1069		GH_D08G2355				GH_D06G0675	GH_D09G1331
GH_A11G1058		GH_D08G2351				GH_D06G0662	GH_D09G1324
GH_A11G1026		GH_D08G2334				GH_D06G0653	GH_D09G1323
GH_A11G1024		GH_D08G2322				GH_D06G0640	GH_D09G1322
GH_A11G1023		GH_D08G2316				GH_D06G0637	GH_D09G1318
GH_A11G1008		GH_D08G2314				GH_D06G0601	GH_D09G1302
GH_A11G0999		GH_D08G2304				GH_D06G0562	GH_D09G1294
GH_A11G0986		GH_D08G2283				GH_D06G0559	GH_D09G1291
GH_A11G0944		GH_D08G2279				GH_D06G0556	GH_D09G1286
GH_A11G0940		GH_D08G2277				GH_D06G0512	GH_D09G1262
GH_A11G0933		GH_D08G2256				GH_D06G0485	GH_D09G1261
GH_A11G0871		GH_D08G2255				GH_D06G0483	GH_D09G1255
GH_A11G0792		GH_D08G2221				GH_D06G0460	GH_D09G1232
GH_A11G0777		GH_D08G2214				GH_D06G0415	GH_D09G1216
GH_A11G0768		GH_D08G2174				GH_D06G0320	GH_D09G1208
GH_A11G0759		GH_D08G2171				GH_D06G0308	GH_D09G1206
GH_A11G0628		GH_D08G2155				GH_D06G0269	GH_D09G1178
GH_A11G0558		GH_D08G2144				GH_D06G0267	GH_D09G1175
GH_A11G0541		GH_D08G2133				GH_D06G0266	GH_D09G1170
GH_A11G0474		GH_D08G2121				GH_D06G0264	GH_D09G1161
GH_A11G0430		GH_D08G2119				GH_D06G0257	GH_D09G1156
GH_A11G0426		GH_D08G2116				GH_D06G0255	GH_D09G1132
GH_A11G0423		GH_D08G2108				GH_D06G0252	GH_D09G1129
GH_A11G0408		GH_D08G2104				GH_D06G0248	GH_D09G1110
GH_A11G0393		GH_D08G2082				GH_D06G0233	GH_D09G1086
GH_A11G0382		GH_D08G2041				GH_D06G0230	GH_D09G1084
GH_A11G0348		GH_D08G2033				GH_D06G0212	GH_D09G1083
GH_A11G0335		GH_D08G2029				GH_D06G0208	GH_D09G1082
GH_A11G0288		GH_D08G2013				GH_D06G0202	GH_D09G1081
GH_A11G0281		GH_D08G2012				GH_D06G0200	GH_D09G1078
GH_A11G0274		GH_D08G1956				GH_D06G0191	GH_D09G1068
GH_A11G0273		GH_D08G1953				GH_D06G0155	GH_D09G1059
GH_A11G0260		GH_D08G1950				GH_D06G0146	GH_D09G1045
GH_A11G0250		GH_D08G1919				GH_D06G0142	GH_D09G1013
GH_A11G0218		GH_D08G1902				GH_D06G0127	GH_D09G0960
GH_A11G0214		GH_D08G1885				GH_D06G0115	GH_D09G0943
GH_A11G0176		GH_D08G1879				GH_D06G0114	GH_D09G0934
GH_A11G0151		GH_D08G1872				GH_D06G0109	GH_D09G0920
GH_A11G0117		GH_D08G1859				GH_D06G0107	GH_D09G0912
GH_A11G0102		GH_D08G1854				GH_D06G0101	GH_D09G0899
GH_A11G0100		GH_D08G1802				GH_D06G0093	GH_D09G0869
GH_A11G0098		GH_D08G1799				GH_D06G0073	GH_D09G0861
GH_A11G0080		GH_D08G1798				GH_D06G0045	GH_D09G0859
GH_A11G0073		GH_D08G1793				GH_D06G0041	GH_D09G0853
GH_A11G0052		GH_D08G1788				GH_D05G3911	GH_D09G0851
GH_A11G0018		GH_D08G1786				GH_D05G3852	GH_D09G0785
GH_A10G2350		GH_D08G1777				GH_D05G3845	GH_D09G0779
GH_A10G2319		GH_D08G1774				GH_D05G3842	GH_D09G0776
GH_A10G2305		GH_D08G1770				GH_D05G3840	GH_D09G0755
GH_A10G2293		GH_D08G1748				GH_D05G3816	GH_D09G0753
GH_A10G2280		GH_D08G1745				GH_D05G3811	GH_D09G0736
GH_A10G2236		GH_D08G1728				GH_D05G3799	GH_D09G0711
GH_A10G2200		GH_D08G1663				GH_D05G3787	GH_D09G0691
GH_A10G2198		GH_D08G1659				GH_D05G3782	GH_D09G0688
GH_A10G2173		GH_D08G1649				GH_D05G3662	GH_D09G0687
GH_A10G2166		GH_D08G1642				GH_D05G3614	GH_D09G0681
GH_A10G2146		GH_D08G1630				GH_D05G3590	GH_D09G0680
GH_A10G2143		GH_D08G1584				GH_D05G3549	GH_D09G0670
GH_A10G1994		GH_D08G1583				GH_D05G3546	GH_D09G0660
GH_A10G1979		GH_D08G1579				GH_D05G3544	GH_D09G0659
GH_A10G1973		GH_D08G1493				GH_D05G3543	GH_D09G0655
GH_A10G1969		GH_D08G1467				GH_D05G3508	GH_D09G0644
GH_A10G1968		GH_D08G1420				GH_D05G3507	GH_D09G0637
GH_A10G1958		GH_D08G1419				GH_D05G3501	GH_D09G0629
GH_A10G1921		GH_D08G1408				GH_D05G3499	GH_D09G0628
GH_A10G1862		GH_D08G1405				GH_D05G3481	GH_D09G0627
GH_A10G1858		GH_D08G1397				GH_D05G3454	GH_D09G0612
GH_A10G1778		GH_D08G1364				GH_D05G3434	GH_D09G0567
GH_A10G1761		GH_D08G1348				GH_D05G3417	GH_D09G0541
GH_A10G1759		GH_D08G1340				GH_D05G3416	GH_D09G0520
GH_A10G1702		GH_D08G1310				GH_D05G3415	GH_D09G0511
GH_A10G1667		GH_D08G1276				GH_D05G3399	GH_D09G0510
GH_A10G1646		GH_D08G1275				GH_D05G3291	GH_D09G0499
GH_A10G1639		GH_D08G1262				GH_D05G3260	GH_D09G0498
GH_A10G1627		GH_D08G1258				GH_D05G3202	GH_D09G0495
GH_A10G1598		GH_D08G1240				GH_D05G3197	GH_D09G0493
GH_A10G1592		GH_D08G1179				GH_D05G3165	GH_D09G0471
GH_A10G1552		GH_D08G1176				GH_D05G3148	GH_D09G0462
GH_A10G1549		GH_D08G1167				GH_D05G3128	GH_D09G0449
GH_A10G1448		GH_D08G1138				GH_D05G3099	GH_D09G0427
GH_A10G1382		GH_D08G1135				GH_D05G3090	GH_D09G0426
GH_A10G1346		GH_D08G1132				GH_D05G3072	GH_D09G0422
GH_A10G1308		GH_D08G1106				GH_D05G2983	GH_D09G0419
GH_A10G1287		GH_D08G1100				GH_D05G2957	GH_D09G0408
GH_A10G1244		GH_D08G1080				GH_D05G2938	GH_D09G0402
GH_A10G1212		GH_D08G1015				GH_D05G2914	GH_D09G0401
GH_A10G1156		GH_D08G1003				GH_D05G2907	GH_D09G0396
GH_A10G1064		GH_D08G0987				GH_D05G2886	GH_D09G0394
GH_A10G0935		GH_D08G0986				GH_D05G2869	GH_D09G0386
GH_A10G0896		GH_D08G0973				GH_D05G2858	GH_D09G0385
GH_A10G0851		GH_D08G0965				GH_D05G2829	GH_D09G0369
GH_A10G0822		GH_D08G0962				GH_D05G2828	GH_D09G0341
GH_A10G0814		GH_D08G0948				GH_D05G2818	GH_D09G0337
GH_A10G0760		GH_D08G0931				GH_D05G2806	GH_D09G0316
GH_A10G0706		GH_D08G0928				GH_D05G2805	GH_D09G0313
GH_A10G0704		GH_D08G0914				GH_D05G2770	GH_D09G0311
GH_A10G0686		GH_D08G0887				GH_D05G2766	GH_D09G0303
GH_A10G0633		GH_D08G0868				GH_D05G2756	GH_D09G0295
GH_A10G0624		GH_D08G0828				GH_D05G2755	GH_D09G0289
GH_A10G0599		GH_D08G0795				GH_D05G2752	GH_D09G0277
GH_A10G0465		GH_D08G0748				GH_D05G2708	GH_D09G0267
GH_A10G0460		GH_D08G0742				GH_D05G2695	GH_D09G0226
GH_A10G0441		GH_D08G0741				GH_D05G2691	GH_D09G0217
GH_A10G0426		GH_D08G0686				GH_D05G2690	GH_D09G0167
GH_A10G0415		GH_D08G0672				GH_D05G2688	GH_D09G0128
GH_A10G0366		GH_D08G0671				GH_D05G2687	GH_D09G0109
GH_A10G0355		GH_D08G0669				GH_D05G2641	GH_D09G0095
GH_A10G0307		GH_D08G0636				GH_D05G2640	GH_D09G0087
GH_A10G0282		GH_D08G0625				GH_D05G2612	GH_D09G0066
GH_A10G0230		GH_D08G0624				GH_D05G2607	GH_D09G0060
GH_A10G0192		GH_D08G0613				GH_D05G2577	GH_D09G0059
GH_A10G0168		GH_D08G0594				GH_D05G2538	GH_D09G0058
GH_A10G0166		GH_D08G0575				GH_D05G2535	GH_D09G0047
GH_A10G0153		GH_D08G0562				GH_D05G2512	GH_D09G0042
GH_A10G0133		GH_D08G0536				GH_D05G2504	GH_D09G0037
GH_A10G0120		GH_D08G0529				GH_D05G2484	GH_D09G0036
GH_A10G0118		GH_D08G0503				GH_D05G2462	GH_D09G0022
GH_A10G0100		GH_D08G0456				GH_D05G2450	GH_D08G2752
GH_A10G0038		GH_D08G0450				GH_D05G2447	GH_D08G2725
GH_A10G0035		GH_D08G0445				GH_D05G2422	GH_D08G2716
GH_A10G0020		GH_D08G0433				GH_D05G2416	GH_D08G2695
GH_A10G0005		GH_D08G0414				GH_D05G2413	GH_D08G2677
GH_A09G2507		GH_D08G0401				GH_D05G2410	GH_D08G2655
GH_A09G2501		GH_D08G0374				GH_D05G2408	GH_D08G2649
GH_A09G2443		GH_D08G0357				GH_D05G2405	GH_D08G2647
GH_A09G2436		GH_D08G0169				GH_D05G2365	GH_D08G2646
GH_A09G2413		GH_D08G0168				GH_D05G2359	GH_D08G2624
GH_A09G2280		GH_D08G0162				GH_D05G2349	GH_D08G2618
GH_A09G2254		GH_D08G0135				GH_D05G2309	GH_D08G2605
GH_A09G2208		GH_D08G0103				GH_D05G2308	GH_D08G2596
GH_A09G2136		GH_D08G0083				GH_D05G2291	GH_D08G2565
GH_A09G2135		GH_D08G0076				GH_D05G2280	GH_D08G2563
GH_A09G2098		GH_D08G0062				GH_D05G2225	GH_D08G2561
GH_A09G2077		GH_D08G0042				GH_D05G2223	GH_D08G2557
GH_A09G2061		GH_D08G0037				GH_D05G2195	GH_D08G2547
GH_A09G2019		GH_D08G0036				GH_D05G2187	GH_D08G2536
GH_A09G2018		GH_D07G2503				GH_D05G2172	GH_D08G2516
GH_A09G1964		GH_D07G2487				GH_D05G2163	GH_D08G2497
GH_A09G1937		GH_D07G2458				GH_D05G2161	GH_D08G2496
GH_A09G1936		GH_D07G2455				GH_D05G2157	GH_D08G2485
GH_A09G1935		GH_D07G2445				GH_D05G2141	GH_D08G2484
GH_A09G1933		GH_D07G2420				GH_D05G2140	GH_D08G2466
GH_A09G1903		GH_D07G2419				GH_D05G2125	GH_D08G2448
GH_A09G1874		GH_D07G2407				GH_D05G2089	GH_D08G2447
GH_A09G1837		GH_D07G2403				GH_D05G2072	GH_D08G2430
GH_A09G1800		GH_D07G2389				GH_D05G2059	GH_D08G2423
GH_A09G1788		GH_D07G2375				GH_D05G2045	GH_D08G2406
GH_A09G1767		GH_D07G2371				GH_D05G2039	GH_D08G2402
GH_A09G1752		GH_D07G2368				GH_D05G2037	GH_D08G2396
GH_A09G1730		GH_D07G2351				GH_D05G2034	GH_D08G2333
GH_A09G1709		GH_D07G2330				GH_D05G2021	GH_D08G2327
GH_A09G1690		GH_D07G2329				GH_D05G1980	GH_D08G2293
GH_A09G1684		GH_D07G2328				GH_D05G1966	GH_D08G2272
GH_A09G1622		GH_D07G2320				GH_D05G1963	GH_D08G2220
GH_A09G1618		GH_D07G2312				GH_D05G1957	GH_D08G2213
GH_A09G1593		GH_D07G2307				GH_D05G1934	GH_D08G2211
GH_A09G1555		GH_D07G2301				GH_D05G1932	GH_D08G2200
GH_A09G1510		GH_D07G2286				GH_D05G1921	GH_D08G2192
GH_A09G1506		GH_D07G2233				GH_D05G1917	GH_D08G2190
GH_A09G1490		GH_D07G2220				GH_D05G1884	GH_D08G2181
GH_A09G1440		GH_D07G2218				GH_D05G1882	GH_D08G2178
GH_A09G1397		GH_D07G2208				GH_D05G1858	GH_D08G2161
GH_A09G1372		GH_D07G2207				GH_D05G1854	GH_D08G2158
GH_A09G1365		GH_D07G2198				GH_D05G1848	GH_D08G2153
GH_A09G1263		GH_D07G2197				GH_D05G1835	GH_D08G2152
GH_A09G1223		GH_D07G2196				GH_D05G1833	GH_D08G2151
GH_A09G1221		GH_D07G2178				GH_D05G1810	GH_D08G2150
GH_A09G1177		GH_D07G2144				GH_D05G1785	GH_D08G2145
GH_A09G1167		GH_D07G2142				GH_D05G1784	GH_D08G2143
GH_A09G1158		GH_D07G2138				GH_D05G1777	GH_D08G2138
GH_A09G1155		GH_D07G2131				GH_D05G1776	GH_D08G2126
GH_A09G1150		GH_D07G2126				GH_D05G1762	GH_D08G2102
GH_A09G1075		GH_D07G2124				GH_D05G1758	GH_D08G2077
GH_A09G1068		GH_D07G2101				GH_D05G1751	GH_D08G2049
GH_A09G1066		GH_D07G2092				GH_D05G1743	GH_D08G2030
GH_A09G1006		GH_D07G2091				GH_D05G1739	GH_D08G2016
GH_A09G0998		GH_D07G2080				GH_D05G1738	GH_D08G1997
GH_A09G0993		GH_D07G2075				GH_D05G1733	GH_D08G1996
GH_A09G0955		GH_D07G2010				GH_D05G1729	GH_D08G1987
GH_A09G0923		GH_D07G2002				GH_D05G1718	GH_D08G1986
GH_A09G0917		GH_D07G1980				GH_D05G1717	GH_D08G1972
GH_A09G0911		GH_D07G1969				GH_D05G1714	GH_D08G1948
GH_A09G0852		GH_D07G1935				GH_D05G1700	GH_D08G1910
GH_A09G0840		GH_D07G1933				GH_D05G1693	GH_D08G1908
GH_A09G0794		GH_D07G1914				GH_D05G1670	GH_D08G1898
GH_A09G0735		GH_D07G1908				GH_D05G1639	GH_D08G1896
GH_A09G0699		GH_D07G1896				GH_D05G1620	GH_D08G1892
GH_A09G0692		GH_D07G1884				GH_D05G1617	GH_D08G1890
GH_A09G0671		GH_D07G1882				GH_D05G1608	GH_D08G1888
GH_A09G0667		GH_D07G1873				GH_D05G1600	GH_D08G1886
GH_A09G0630		GH_D07G1844				GH_D05G1544	GH_D08G1875
GH_A09G0598		GH_D07G1832				GH_D05G1505	GH_D08G1871
GH_A09G0566		GH_D07G1829				GH_D05G1455	GH_D08G1860
GH_A09G0539		GH_D07G1827				GH_D05G1429	GH_D08G1834
GH_A09G0502		GH_D07G1826				GH_D05G1388	GH_D08G1815
GH_A09G0493		GH_D07G1812				GH_D05G1384	GH_D08G1812
GH_A09G0491		GH_D07G1802				GH_D05G1377	GH_D08G1806
GH_A09G0406		GH_D07G1796				GH_D05G1369	GH_D08G1740
GH_A09G0313		GH_D07G1777				GH_D05G1347	GH_D08G1734
GH_A09G0307		GH_D07G1761				GH_D05G1324	GH_D08G1731
GH_A09G0239		GH_D07G1759				GH_D05G1299	GH_D08G1725
GH_A09G0194		GH_D07G1755				GH_D05G1281	GH_D08G1720
GH_A09G0159		GH_D07G1739				GH_D05G1277	GH_D08G1707
GH_A09G0157		GH_D07G1721				GH_D05G1274	GH_D08G1699
GH_A09G0129		GH_D07G1690				GH_D05G1270	GH_D08G1673
GH_A09G0128		GH_D07G1665				GH_D05G1269	GH_D08G1658
GH_A09G0122		GH_D07G1663				GH_D05G1228	GH_D08G1636
GH_A09G0100		GH_D07G1624				GH_D05G1169	GH_D08G1632
GH_A09G0089		GH_D07G1565				GH_D05G1168	GH_D08G1599
GH_A09G0084		GH_D07G1559				GH_D05G1158	GH_D08G1598
GH_A09G0062		GH_D07G1557				GH_D05G1139	GH_D08G1592
GH_A08G2471		GH_D07G1543				GH_D05G1137	GH_D08G1591
GH_A08G2465		GH_D07G1483				GH_D05G1136	GH_D08G1566
GH_A08G2460		GH_D07G1466				GH_D05G1130	GH_D08G1547
GH_A08G2333		GH_D07G1456				GH_D05G1126	GH_D08G1535
GH_A08G2266		GH_D07G1453				GH_D05G1084	GH_D08G1534
GH_A08G2256		GH_D07G1441				GH_D05G1079	GH_D08G1530
GH_A08G2177		GH_D07G1437				GH_D05G1052	GH_D08G1512
GH_A08G2159		GH_D07G1409				GH_D05G1032	GH_D08G1510
GH_A08G2149		GH_D07G1397				GH_D05G1016	GH_D08G1494
GH_A08G2141		GH_D07G1392				GH_D05G1003	GH_D08G1487
GH_A08G2043		GH_D07G1389				GH_D05G0995	GH_D08G1481
GH_A08G2014		GH_D07G1385				GH_D05G0993	GH_D08G1475
GH_A08G1980		GH_D07G1369				GH_D05G0992	GH_D08G1474
GH_A08G1945		GH_D07G1366				GH_D05G0971	GH_D08G1466
GH_A08G1944		GH_D07G1359				GH_D05G0956	GH_D08G1415
GH_A08G1943		GH_D07G1352				GH_D05G0952	GH_D08G1367
GH_A08G1911		GH_D07G1330				GH_D05G0941	GH_D08G1363
GH_A08G1905		GH_D07G1321				GH_D05G0888	GH_D08G1360
GH_A08G1794		GH_D07G1305				GH_D05G0870	GH_D08G1356
GH_A08G1775		GH_D07G1303				GH_D05G0853	GH_D08G1353
GH_A08G1697		GH_D07G1289				GH_D05G0846	GH_D08G1321
GH_A08G1663		GH_D07G1275				GH_D05G0830	GH_D08G1319
GH_A08G1637		GH_D07G1259				GH_D05G0810	GH_D08G1297
GH_A08G1584		GH_D07G1257				GH_D05G0773	GH_D08G1285
GH_A08G1568		GH_D07G1254				GH_D05G0763	GH_D08G1243
GH_A08G1561		GH_D07G1236				GH_D05G0760	GH_D08G1236
GH_A08G1517		GH_D07G1235				GH_D05G0759	GH_D08G1234
GH_A08G1504		GH_D07G1227				GH_D05G0747	GH_D08G1233
GH_A08G1436		GH_D07G1192				GH_D05G0731	GH_D08G1232
GH_A08G1401		GH_D07G1188				GH_D05G0715	GH_D08G1225
GH_A08G1364		GH_D07G1176				GH_D05G0705	GH_D08G1205
GH_A08G1362		GH_D07G1165				GH_D05G0695	GH_D08G1194
GH_A08G1347		GH_D07G1150				GH_D05G0688	GH_D08G1187
GH_A08G1339		GH_D07G1144				GH_D05G0669	GH_D08G1182
GH_A08G1272		GH_D07G1130				GH_D05G0666	GH_D08G1166
GH_A08G1237		GH_D07G1116				GH_D05G0646	GH_D08G1153
GH_A08G1231		GH_D07G1113				GH_D05G0600	GH_D08G1133
GH_A08G1226		GH_D07G1111				GH_D05G0589	GH_D08G1130
GH_A08G1210		GH_D07G1110				GH_D05G0578	GH_D08G1124
GH_A08G1139		GH_D07G1105				GH_D05G0577	GH_D08G1112
GH_A08G1123		GH_D07G1078				GH_D05G0570	GH_D08G1110
GH_A08G1059		GH_D07G1074				GH_D05G0569	GH_D08G1109
GH_A08G1033		GH_D07G1072				GH_D05G0548	GH_D08G1087
GH_A08G1022		GH_D07G1052				GH_D05G0527	GH_D08G1074
GH_A08G1020		GH_D07G1044				GH_D05G0510	GH_D08G1073
GH_A08G0989		GH_D07G1016				GH_D05G0503	GH_D08G1067
GH_A08G0971		GH_D07G1007				GH_D05G0492	GH_D08G1052
GH_A08G0921		GH_D07G0997				GH_D05G0487	GH_D08G1044
GH_A08G0888		GH_D07G0950				GH_D05G0477	GH_D08G1043
GH_A08G0818		GH_D07G0905				GH_D05G0473	GH_D08G1040
GH_A08G0810		GH_D07G0872				GH_D05G0440	GH_D08G1026
GH_A08G0809		GH_D07G0869				GH_D05G0424	GH_D08G1001
GH_A08G0709		GH_D07G0841				GH_D05G0376	GH_D08G0998
GH_A08G0698		GH_D07G0824				GH_D05G0327	GH_D08G0996
GH_A08G0664		GH_D07G0823				GH_D05G0297	GH_D08G0994
GH_A08G0628		GH_D07G0804				GH_D05G0294	GH_D08G0991
GH_A08G0518		GH_D07G0782				GH_D05G0274	GH_D08G0970
GH_A08G0515		GH_D07G0776				GH_D05G0264	GH_D08G0960
GH_A08G0352		GH_D07G0769				GH_D05G0253	GH_D08G0945
GH_A08G0349		GH_D07G0768				GH_D05G0249	GH_D08G0936
GH_A08G0347		GH_D07G0761				GH_D05G0201	GH_D08G0920
GH_A08G0278		GH_D07G0752				GH_D05G0189	GH_D08G0916
GH_A08G0273		GH_D07G0750				GH_D05G0179	GH_D08G0910
GH_A08G0245		GH_D07G0746				GH_D05G0178	GH_D08G0875
GH_A08G0197		GH_D07G0736				GH_D05G0175	GH_D08G0845
GH_A08G0116		GH_D07G0728				GH_D05G0154	GH_D08G0834
GH_A08G0091		GH_D07G0699				GH_D05G0134	GH_D08G0794
GH_A08G0070		GH_D07G0665				GH_D05G0128	GH_D08G0786
GH_A08G0015		GH_D07G0663				GH_D05G0116	GH_D08G0751
GH_A08G0005		GH_D07G0641				GH_D05G0108	GH_D08G0747
GH_A07G2342		GH_D07G0638				GH_D05G0061	GH_D08G0727
GH_A07G2310		GH_D07G0632				GH_D05G0059	GH_D08G0709
GH_A07G2285		GH_D07G0615				GH_D05G0056	GH_D08G0708
GH_A07G2201		GH_D07G0614				GH_D05G0052	GH_D08G0707
GH_A07G2172		GH_D07G0591				GH_D05G0020	GH_D08G0687
GH_A07G2164		GH_D07G0584				GH_D05G0019	GH_D08G0684
GH_A07G2160		GH_D07G0571				GH_D05G0013	GH_D08G0680
GH_A07G2132		GH_D07G0567				GH_D04G2040	GH_D08G0651
GH_A07G2126		GH_D07G0561				GH_D04G2035	GH_D08G0644
GH_A07G2083		GH_D07G0552				GH_D04G2023	GH_D08G0629
GH_A07G2043		GH_D07G0546				GH_D04G2020	GH_D08G0577
GH_A07G2038		GH_D07G0535				GH_D04G2015	GH_D08G0574
GH_A07G2037		GH_D07G0530				GH_D04G2014	GH_D08G0559
GH_A07G2022		GH_D07G0523				GH_D04G1985	GH_D08G0555
GH_A07G2004		GH_D07G0513				GH_D04G1977	GH_D08G0512
GH_A07G1975		GH_D07G0501				GH_D04G1975	GH_D08G0495
GH_A07G1951		GH_D07G0488				GH_D04G1953	GH_D08G0477
GH_A07G1946		GH_D07G0487				GH_D04G1927	GH_D08G0472
GH_A07G1868		GH_D07G0476				GH_D04G1886	GH_D08G0468
GH_A07G1856		GH_D07G0466				GH_D04G1855	GH_D08G0462
GH_A07G1834		GH_D07G0448				GH_D04G1846	GH_D08G0461
GH_A07G1792		GH_D07G0442				GH_D04G1833	GH_D08G0436
GH_A07G1767		GH_D07G0432				GH_D04G1824	GH_D08G0408
GH_A07G1711		GH_D07G0412				GH_D04G1823	GH_D08G0407
GH_A07G1625		GH_D07G0406				GH_D04G1809	GH_D08G0399
GH_A07G1593		GH_D07G0392				GH_D04G1806	GH_D08G0382
GH_A07G1562		GH_D07G0385				GH_D04G1804	GH_D08G0366
GH_A07G1523		GH_D07G0373				GH_D04G1780	GH_D08G0364
GH_A07G1506		GH_D07G0371				GH_D04G1778	GH_D08G0360
GH_A07G1431		GH_D07G0358				GH_D04G1736	GH_D08G0353
GH_A07G1428		GH_D07G0330				GH_D04G1681	GH_D08G0321
GH_A07G1411		GH_D07G0325				GH_D04G1656	GH_D08G0319
GH_A07G1385		GH_D07G0322				GH_D04G1638	GH_D08G0310
GH_A07G1362		GH_D07G0286				GH_D04G1631	GH_D08G0309
GH_A07G1313		GH_D07G0283				GH_D04G1620	GH_D08G0293
GH_A07G1298		GH_D07G0281				GH_D04G1593	GH_D08G0282
GH_A07G1248		GH_D07G0246				GH_D04G1527	GH_D08G0267
GH_A07G1240		GH_D07G0232				GH_D04G1497	GH_D08G0249
GH_A07G1229		GH_D07G0231				GH_D04G1454	GH_D08G0240
GH_A07G1185		GH_D07G0181				GH_D04G1416	GH_D08G0234
GH_A07G1129		GH_D07G0169				GH_D04G1413	GH_D08G0197
GH_A07G1091		GH_D07G0158				GH_D04G1409	GH_D08G0196
GH_A07G1057		GH_D07G0157				GH_D04G1400	GH_D08G0111
GH_A07G1004		GH_D07G0146				GH_D04G1369	GH_D08G0101
GH_A07G0960		GH_D07G0141				GH_D04G1360	GH_D08G0065
GH_A07G0924		GH_D07G0130				GH_D04G1356	GH_D08G0052
GH_A07G0909		GH_D07G0119				GH_D04G1337	GH_D08G0051
GH_A07G0829		GH_D07G0094				GH_D04G1322	GH_D08G0044
GH_A07G0818		GH_D07G0041				GH_D04G1320	GH_D08G0034
GH_A07G0780		GH_D07G0026				GH_D04G1318	GH_D08G0033
GH_A07G0775		GH_D06G2346				GH_D04G1317	GH_D08G0007
GH_A07G0712		GH_D06G2328				GH_D04G1298	GH_D08G0005
GH_A07G0676		GH_D06G2316				GH_D04G1294	GH_D07G2501
GH_A07G0674		GH_D06G2314				GH_D04G1270	GH_D07G2490
GH_A07G0609		GH_D06G2312				GH_D04G1266	GH_D07G2476
GH_A07G0598		GH_D06G2311				GH_D04G1258	GH_D07G2429
GH_A07G0579		GH_D06G2309				GH_D04G1220	GH_D07G2428
GH_A07G0575		GH_D06G2303				GH_D04G1213	GH_D07G2427
GH_A07G0563		GH_D06G2282				GH_D04G1211	GH_D07G2424
GH_A07G0528		GH_D06G2278				GH_D04G1209	GH_D07G2410
GH_A07G0518		GH_D06G2276				GH_D04G1202	GH_D07G2393
GH_A07G0482		GH_D06G2274				GH_D04G1149	GH_D07G2385
GH_A07G0461		GH_D06G2273				GH_D04G1147	GH_D07G2383
GH_A07G0370		GH_D06G2270				GH_D04G1122	GH_D07G2376
GH_A07G0364		GH_D06G2248				GH_D04G1120	GH_D07G2359
GH_A07G0328		GH_D06G2247				GH_D04G1118	GH_D07G2336
GH_A07G0320		GH_D06G2243				GH_D04G1115	GH_D07G2303
GH_A07G0303		GH_D06G2242				GH_D04G1114	GH_D07G2294
GH_A07G0301		GH_D06G2239				GH_D04G1112	GH_D07G2291
GH_A07G0297		GH_D06G2232				GH_D04G1103	GH_D07G2278
GH_A07G0257		GH_D06G2218				GH_D04G1088	GH_D07G2267
GH_A07G0245		GH_D06G2148				GH_D04G1082	GH_D07G2262
GH_A07G0233		GH_D06G2135				GH_D04G1081	GH_D07G2239
GH_A07G0232		GH_D06G2133				GH_D04G1071	GH_D07G2236
GH_A07G0197		GH_D06G2095				GH_D04G1068	GH_D07G2232
GH_A07G0182		GH_D06G2060				GH_D04G1066	GH_D07G2230
GH_A07G0176		GH_D06G2037				GH_D04G1054	GH_D07G2228
GH_A07G0161		GH_D06G2009				GH_D04G1053	GH_D07G2223
GH_A07G0128		GH_D06G2007				GH_D04G0994	GH_D07G2210
GH_A07G0115		GH_D06G1959				GH_D04G0953	GH_D07G2174
GH_A07G0104		GH_D06G1948				GH_D04G0949	GH_D07G2166
GH_A07G0093		GH_D06G1912				GH_D04G0930	GH_D07G2151
GH_A07G0079		GH_D06G1861				GH_D04G0893	GH_D07G2145
GH_A07G0063		GH_D06G1847				GH_D04G0849	GH_D07G2140
GH_A07G0059		GH_D06G1831				GH_D04G0845	GH_D07G2139
GH_A06G2087		GH_D06G1816				GH_D04G0788	GH_D07G2137
GH_A06G2061		GH_D06G1797				GH_D04G0783	GH_D07G2127
GH_A06G2058		GH_D06G1756				GH_D04G0744	GH_D07G2121
GH_A06G1970		GH_D06G1755				GH_D04G0663	GH_D07G2116
GH_A06G1934		GH_D06G1741				GH_D04G0638	GH_D07G2105
GH_A06G1898		GH_D06G1730				GH_D04G0514	GH_D07G2094
GH_A06G1872		GH_D06G1720				GH_D04G0499	GH_D07G2086
GH_A06G1855		GH_D06G1715				GH_D04G0487	GH_D07G2065
GH_A06G1816		GH_D06G1711				GH_D04G0476	GH_D07G2060
GH_A06G1793		GH_D06G1708				GH_D04G0474	GH_D07G2058
GH_A06G1770		GH_D06G1695				GH_D04G0470	GH_D07G2042
GH_A06G1742		GH_D06G1692				GH_D04G0469	GH_D07G2038
GH_A06G1713		GH_D06G1690				GH_D04G0453	GH_D07G2037
GH_A06G1689		GH_D06G1683				GH_D04G0452	GH_D07G2026
GH_A06G1671		GH_D06G1671				GH_D04G0449	GH_D07G2008
GH_A06G1617		GH_D06G1668				GH_D04G0434	GH_D07G2007
GH_A06G1592		GH_D06G1657				GH_D04G0406	GH_D07G1998
GH_A06G1570		GH_D06G1648				GH_D04G0389	GH_D07G1996
GH_A06G1496		GH_D06G1642				GH_D04G0387	GH_D07G1974
GH_A06G1419		GH_D06G1604				GH_D04G0382	GH_D07G1964
GH_A06G1386		GH_D06G1594				GH_D04G0379	GH_D07G1962
GH_A06G1334		GH_D06G1593				GH_D04G0340	GH_D07G1957
GH_A06G1290		GH_D06G1592				GH_D04G0329	GH_D07G1956
GH_A06G1272		GH_D06G1590				GH_D04G0311	GH_D07G1944
GH_A06G1271		GH_D06G1588				GH_D04G0309	GH_D07G1938
GH_A06G1218		GH_D06G1586				GH_D04G0294	GH_D07G1930
GH_A06G1201		GH_D06G1573				GH_D04G0288	GH_D07G1928
GH_A06G1197		GH_D06G1572				GH_D04G0273	GH_D07G1917
GH_A06G1081		GH_D06G1570				GH_D04G0243	GH_D07G1898
GH_A06G0976		GH_D06G1546				GH_D04G0214	GH_D07G1872
GH_A06G0944		GH_D06G1538				GH_D04G0195	GH_D07G1861
GH_A06G0933		GH_D06G1523				GH_D04G0191	GH_D07G1855
GH_A06G0922		GH_D06G1500				GH_D04G0178	GH_D07G1851
GH_A06G0915		GH_D06G1497				GH_D04G0139	GH_D07G1841
GH_A06G0901		GH_D06G1490				GH_D04G0135	GH_D07G1801
GH_A06G0871		GH_D06G1485				GH_D04G0131	GH_D07G1800
GH_A06G0857		GH_D06G1452				GH_D04G0030	GH_D07G1799
GH_A06G0840		GH_D06G1450				GH_D04G0026	GH_D07G1778
GH_A06G0785		GH_D06G1432				GH_D04G0023	GH_D07G1770
GH_A06G0780		GH_D06G1423				GH_D04G0001	GH_D07G1767
GH_A06G0745		GH_D06G1403				GH_D03G1849	GH_D07G1745
GH_A06G0744		GH_D06G1369				GH_D03G1813	GH_D07G1730
GH_A06G0694		GH_D06G1358				GH_D03G1764	GH_D07G1729
GH_A06G0683		GH_D06G1324				GH_D03G1733	GH_D07G1713
GH_A06G0671		GH_D06G1318				GH_D03G1729	GH_D07G1709
GH_A06G0656		GH_D06G1293				GH_D03G1711	GH_D07G1700
GH_A06G0607		GH_D06G1287				GH_D03G1709	GH_D07G1687
GH_A06G0592		GH_D06G1281				GH_D03G1686	GH_D07G1684
GH_A06G0581		GH_D06G1221				GH_D03G1672	GH_D07G1679
GH_A06G0580		GH_D06G1219				GH_D03G1623	GH_D07G1641
GH_A06G0576		GH_D06G1215				GH_D03G1621	GH_D07G1608
GH_A06G0570		GH_D06G1214				GH_D03G1593	GH_D07G1594
GH_A06G0453		GH_D06G1200				GH_D03G1591	GH_D07G1583
GH_A06G0411		GH_D06G1197				GH_D03G1583	GH_D07G1580
GH_A06G0401		GH_D06G1176				GH_D03G1535	GH_D07G1546
GH_A06G0396		GH_D06G1162				GH_D03G1527	GH_D07G1541
GH_A06G0384		GH_D06G1157				GH_D03G1512	GH_D07G1530
GH_A06G0375		GH_D06G1143				GH_D03G1470	GH_D07G1529
GH_A06G0367		GH_D06G1125				GH_D03G1454	GH_D07G1522
GH_A06G0363		GH_D06G1076				GH_D03G1446	GH_D07G1497
GH_A06G0342		GH_D06G1048				GH_D03G1443	GH_D07G1494
GH_A06G0260		GH_D06G1029				GH_D03G1428	GH_D07G1487
GH_A06G0253		GH_D06G1012				GH_D03G1408	GH_D07G1472
[truncated: 3,918 more rows]
