# Supplementary material for: Transcriptomic and biochemical analysis of upland cotton (Gossypium hirsutum) and a chromosome segment substitution line from G. hirsutum × G. barbadense in response to Verticillium dahliae infection
Source: BMC Plant Biol. 2019 Jan 11;19:19. doi: 10.1186/s12870-018-1619-4 (PMC6329193; doi:10.1186/s12870-018-1619-4)
Supplement: Supplementary file 3 — Gene names and their expression levels related with phenylopropanoid metabolic pathway. (XLS 20 kb) [file 12870_2018_1619_MOESM3_ESM.xls]

## Sheet: Sheet1
		CCRI36			MBI8255
Gene name	Gene ID	0DAI	1DAI	2DAI	0DAI	1DAI	2DAI
PAL	Gh_D09G1401	3.5	3.5	2.5	3.5	1.5	2.7
C4H	Gh_A10G1590	15.9	41.2	18.7	16	16.5	11.5
4CL	Gh_D10G0473	21.7	25.2	22.9	22.3	34.8	48.5
HCT	Gh_A05G1005	0.7	1.2	2.4	0.6	4.2	1.9
CCR	Gh_A05G2364	8.8	10.8	21.6	10.3	21.6	17.2
C3H	Gh_A13G2072	22.4	44.6	224.7	5	127.7	162.6
CCoAOMT	Gh_D13G0408	15	33.5	89	5.7	88.2	80.8
F5H	Gh_A11G1648	10.1	5.3	4.2	9.7	10	7.5
COMT	Gh_D08G1135	9.8	6	6.6	10.3	1.9	1.5
CAD	Gh_D03G0457	14.7	25.6	28.7	15	27.6	33.8
CHS	Gh_D10G1429	2.1	3	11.1	0.8	5.7	13.7
F3H	Gh_A12G0549	42	2.2	3.5	36.1	5.1	2.6
POD	Gh_D02G1998	10.6	34.1	63.7	17.3	98	54
LAC	Gh_A13G0216	5.3	9.9	16.2	7.3	14.2	10.3
CHI	Gh_D13G0211	1.4	1.1	1.2	0.5	1.5	2.1
FLS	Gh_A05G3743	4.2	1.3	1	2	0.7	1.7
